# Supplementary material for: The MADS-box protein SHATTERPROOF 2 regulates TAA1 expression in the gynoecium valve margins
Source: Plant Reprod. 2025 Jan 10;38(1):6. doi: 10.1007/s00497-024-00518-6 (PMC11723901; doi:10.1007/s00497-024-00518-6)
Supplement: Supplementary file 2 — Supplementary file2 (XLSX 5486 KB) [file 497_2024_518_MOESM2_ESM.xlsx]

## Sheet: Protein Groups
Header				Protein Info										Identification details in Original Reports
	PGs	proteins		Protein Info	Repr.prot.Info	Representative protein info		Alt.prot.Info	Alternative protein(s) info					Qual. Data	Q-value	Q-value	#Prot.Peptides	Number of proteotypic peptides						# Peptides (all)	Number of peptides (all)						#Pep.(prot.and all)	Number of peptides (prot. and all)						PGs presence
total	4693	4693																																					thresholds		2	2	Details	2	2	2	2	2	2
shown	15	15																																							#replicates
PG ID	Accession	Description	Sort.Int.			MW (Da)	Length		#	Acessions	MW (Da)	Length	Descriptions			Lib.PG.Q-value		#REF!	#REF!	#REF!	#REF!	#REF!	#REF!		#REF!	#REF!	#REF!	#REF!	#REF!	#REF!		#REF!	#REF!	#REF!	#REF!	#REF!	#REF!		Summary		#REF!	#REF!		#REF!	#REF!	#REF!	#REF!	#REF!	#REF!
698	O04309	Jacalin-related lectin 35 (JA-responsive protein 1) (Myrosinase-binding protein-like At3g16470)	14679250			48497	451		1	O04309	48497	451	Jacalin-related lectin 35 (JA-responsive protein 1) (Myrosinase-binding protein-like At3g16470)			0.000381243		28	24	27	27	27	28		28	24	27	27	27	28		28(28)	24(24)	27(27)	27(27)	27(27)	28(28)		YYY YYY		3	3		Y	Y	Y	Y	Y	Y
5159	Q9SE50	Beta-D-glucopyranosyl abscisate beta-glucosidase (EC 3.2.1.175) (Beta-glucosidase 1) (AtBG1) (Beta-glucosidase 18) (AtBGLU18) (Beta-glucosidase homolog 1)	12318610			60459	528		1	Q9SE50	60459	528	Beta-D-glucopyranosyl abscisate beta-glucosidase (EC 3.2.1.175) (Beta-glucosidase 1) (AtBG1) (Beta-glucosidase 18) (AtBGLU18) (Beta-glucosidase homolog 1)			0.000381243		26	24	26	26	25	24		27	25	27	27	25	25		26(27)	24(25)	26(27)	26(27)	25(25)	24(25)		YYY YYY		3	3		Y	Y	Y	Y	Y	Y
5114	Q9SAV1	Myrosinase-binding protein 2 (Jacalin-related lectin 6) (Myrosinase-binding protein-like At1g52030) (MBP)	10820390			68849	642		1	Q9SAV1	68849	642	Myrosinase-binding protein 2 (Jacalin-related lectin 6) (Myrosinase-binding protein-like At1g52030) (MBP)			0.000381243		29	25	29	28	28	24		29	25	29	28	28	24		29(29)	25(25)	29(29)	28(28)	28(28)	24(24)		YYY YYY		3	3		Y	Y	Y	Y	Y	Y
3366	Q941D6	Histone deacetylase 14, chloroplastic (EC 3.5.1.-) (N-acetylserotonin deacetylase)	8215344			45577	423		1	Q941D6	45577	423	Histone deacetylase 14, chloroplastic (EC 3.5.1.-) (N-acetylserotonin deacetylase)			0.000381243		14	9	12	12	11	13		14	9	12	12	11	13		14(14)	9(9)	12(12)	12(12)	11(11)	13(13)		YYY YYY		3	3		Y	Y	Y	Y	Y	Y
962	O49607	Subtilisin-like protease SBT1.6 (EC 3.4.21.-) (Subtilase subfamily 1 member 6) (AtSBT1.6) (Subtilisin-like serine protease 2) (At-SLP2)	7616999			81046	764		1	O49607	81046	764	Subtilisin-like protease SBT1.6 (EC 3.4.21.-) (Subtilase subfamily 1 member 6) (AtSBT1.6) (Subtilisin-like serine protease 2) (At-SLP2)			0.000381243		28	26	25	28	29	27		28	26	25	28	29	27		28(28)	26(26)	25(25)	28(28)	29(29)	27(27)		YYY YYY		3	3		Y	Y	Y	Y	Y	Y
675	O03042	Ribulose bisphosphate carboxylase large chain (RuBisCO large subunit) (EC 4.1.1.39)	6437167			52955	479		1	O03042	52955	479	Ribulose bisphosphate carboxylase large chain (RuBisCO large subunit) (EC 4.1.1.39)			0.000381243		19	19	19	22	21	20		20	20	20	23	22	21		19(20)	19(20)	19(20)	22(23)	21(22)	20(21)		YYY YYY		3	3		Y	Y	Y	Y	Y	Y
1026	O65351	Subtilisin-like protease SBT1.7 (EC 3.4.21.-) (Cucumisin-like serine protease) (Subtilase subfamily 1 member 7) (AtSBT1.7) (Subtilisin-like serine protease 1) (At-SLP1)	5990333			79415	757		1	O65351	79415	757	Subtilisin-like protease SBT1.7 (EC 3.4.21.-) (Cucumisin-like serine protease) (Subtilase subfamily 1 member 7) (AtSBT1.7) (Subtilisin-like serine protease 1) (At-SLP1)			0.000381243		14	12	14	14	15	14		14	12	14	14	15	14		14(14)	12(12)	14(14)	14(14)	15(15)	14(14)		YYY YYY		3	3		Y	Y	Y	Y	Y	Y
5112	Q9SAV0	Myrosinase-binding protein 1 (Jacalin-related lectin 7) (Myrosinase-binding protein-like At1g52040)	5389337			50167	462		1	Q9SAV0	50167	462	Myrosinase-binding protein 1 (Jacalin-related lectin 7) (Myrosinase-binding protein-like At1g52040)			0.000381243		17	16	17	17	18	17		18	16	18	17	19	18		17(18)	16(16)	17(18)	17(17)	18(19)	17(18)		YYY YYY		3	3		Y	Y	Y	Y	Y	Y
3202	Q8W4H8	Inactive GDSL esterase/lipase-like protein 23 (GDSL-like lipase 23) (Probable myrosinase-associated protein GLL23)	4996367			43143	386		1	Q8W4H8	43143	386	Inactive GDSL esterase/lipase-like protein 23 (GDSL-like lipase 23) (Probable myrosinase-associated protein GLL23)			0.000381243		9	9	8	10	10	10		9	9	8	10	10	10		9(9)	9(9)	8(8)	10(10)	10(10)	10(10)		YYY YYY		3	3		Y	Y	Y	Y	Y	Y
2832	Q8LBI1	60S ribosomal protein L5-1 (Ribosomal protein L5 A) (Protein ASYMMETRIC LEAVES1/2 ENHANCER 6) (Protein OLIGOCELLULA 5) (Protein PIGGYBACK 3)	4985269			34358	301		1	Q8LBI1	34358	301	60S ribosomal protein L5-1 (Ribosomal protein L5 A) (Protein ASYMMETRIC LEAVES1/2 ENHANCER 6) (Protein OLIGOCELLULA 5) (Protein PIGGYBACK 3)			0.000381243		3	3	3	3	3	3		14	13	14	14	14	14		3(14)	3(13)	3(14)	3(14)	3(14)	3(14)		YYY YYY		3	3		Y	Y	Y	Y	Y	Y
5175	Q9SF21	Protein RISC-INTERACTING CLEARING 3'-5' EXORIBONUCLEASE 1 (EC 3.1.13.1)	4959974			22956	200		1	Q9SF21	22956	200	Protein RISC-INTERACTING CLEARING 3'-5' EXORIBONUCLEASE 1 (EC 3.1.13.1)			0.000381243		10	7	10	10	7	9		10	7	10	10	7	9		10(10)	7(7)	10(10)	10(10)	7(7)	9(9)		YYY YYY		3	3		Y	Y	Y	Y	Y	Y
728	O04621	Protein trichome birefringence-like 26	4901221			50687	442		1	O04621	50687	442	Protein trichome birefringence-like 26			0.000381243		17	14	16	17	17	15		17	14	16	17	17	15		17(17)	14(14)	16(16)	17(17)	17(17)	15(15)		YYY YYY		3	3		Y	Y	Y	Y	Y	Y
5306	Q9SJT9	Coatomer subunit alpha-2 (Alpha-coat protein 2) (Alpha-COP 2)	4890531			136467	1218		1	Q9SJT9	136467	1218	Coatomer subunit alpha-2 (Alpha-coat protein 2) (Alpha-COP 2)			0.000381243		24	20	22	22	22	22		24	20	22	22	22	22		24(24)	20(20)	22(22)	22(22)	22(22)	22(22)		YYY YYY		3	3		Y	Y	Y	Y	Y	Y
2236	Q43127	Glutamine synthetase, chloroplastic/mitochondrial (EC 6.3.1.2) (GS2) (Glutamate--ammonia ligase)	4658126			47411	430		1	Q43127	47411	430	Glutamine synthetase, chloroplastic/mitochondrial (EC 6.3.1.2) (GS2) (Glutamate--ammonia ligase)			0.000381243		19	15	18	20	19	19		20	16	19	21	20	20		19(20)	15(16)	18(19)	20(21)	19(20)	19(20)		YYY YYY		3	3		Y	Y	Y	Y	Y	Y
829	O23240	D-2-hydroxyglutarate dehydrogenase, mitochondrial (AtD-2HGDH) (EC 1.1.99.39)	4513742			61445	559		1	O23240	61445	559	D-2-hydroxyglutarate dehydrogenase, mitochondrial (AtD-2HGDH) (EC 1.1.99.39)			0.000381243		23	21	22	23	23	23		23	21	22	23	23	23		23(23)	21(21)	22(22)	23(23)	23(23)	23(23)		YYY YYY		3	3		Y	Y	Y	Y	Y	Y
4582	Q9LRS0	Glycolate oxidase 2 (AtGLO2) (GOX2) (EC 1.1.3.15) ((S)-2-hydroxy-acid oxidase GLO2) (Short chain alpha-hydroxy acid oxidase GLO2)	4483281			40307	367		1	Q9LRS0	40307	367	Glycolate oxidase 2 (AtGLO2) (GOX2) (EC 1.1.3.15) ((S)-2-hydroxy-acid oxidase GLO2) (Short chain alpha-hydroxy acid oxidase GLO2)			0.000381243		8	7	7	8	7	7		8	7	7	8	7	7		8(8)	7(7)	7(7)	8(8)	7(7)	7(7)		YYY YYY		3	3		Y	Y	Y	Y	Y	Y
1812	P59259	Histone H4	4369086			11409	103		1	P59259	11409	103	Histone H4			0.000381243		6	5	5	5	5	6		6	5	5	5	5	6		6(6)	5(5)	5(5)	5(5)	5(5)	6(6)		YYY YYY		3	3		Y	Y	Y	Y	Y	Y
1484	P29511	Tubulin alpha-6 chain (EC 3.6.5.-)	4300095			49538	450		1	P29511	49538	450	Tubulin alpha-6 chain (EC 3.6.5.-)			0.000381243		1	1	1	1	1	1		13	14	14	14	14	13		1(13)	1(14)	1(14)	1(14)	1(14)	1(13)		NNN NNN		0	0		N	N	N	N	N	N
1927	Q08682	40S ribosomal protein Sa-1 (Laminin receptor homolog) (p40)	3740919			32291	298		1	Q08682	32291	298	40S ribosomal protein Sa-1 (Laminin receptor homolog) (p40)			0.000381243		7	6	7	7	6	6		9	7	8	8	8	7		7(9)	6(7)	7(8)	7(8)	6(8)	6(7)		YYY YYY		3	3		Y	Y	Y	Y	Y	Y
3650	Q9C5N8	GDSL esterase/lipase At1g54020 (EC 3.1.1.-) (Extracellular lipase At1g54020)	3739652			41801	372		1	Q9C5N8	41801	372	GDSL esterase/lipase At1g54020 (EC 3.1.1.-) (Extracellular lipase At1g54020)			0.000381243		11	7	10	11	11	11		11	7	10	11	11	11		11(11)	7(7)	10(10)	11(11)	11(11)	11(11)		YYY YYY		3	3		Y	Y	Y	Y	Y	Y
4717	Q9LVJ1	Subtilisin-like protease SBT1.4 (EC 3.4.21.-) (Subtilase subfamily 1 member 4) (AtSBT1.4)	3406623			81817	777		1	Q9LVJ1	81817	777	Subtilisin-like protease SBT1.4 (EC 3.4.21.-) (Subtilase subfamily 1 member 4) (AtSBT1.4)			0.000381243		16	15	16	15	15	15		16	15	16	15	15	15		16(16)	15(15)	16(16)	15(15)	15(15)	15(15)		YYY YYY		3	3		Y	Y	Y	Y	Y	Y
1394	P17745	Elongation factor Tu, chloroplastic (EF-Tu) (Ras-related protein RABE1b) (AtRABE1b) (Ras-related protein Rab8D) (AtRab8D)	3161179			51630	476		1	P17745	51630	476	Elongation factor Tu, chloroplastic (EF-Tu) (Ras-related protein RABE1b) (AtRABE1b) (Ras-related protein Rab8D) (AtRab8D)			0.000381243		14	12	14	14	14	12		14	12	14	14	14	12		14(14)	12(12)	14(14)	14(14)	14(14)	12(12)		YYY YYY		3	3		Y	Y	Y	Y	Y	Y
1384	P16181	40S ribosomal protein S11-1 (Protein EMBRYO DEFECTIVE 1080)	2948375			17957	160		1	P16181	17957	160	40S ribosomal protein S11-1 (Protein EMBRYO DEFECTIVE 1080)			0.000381243		7	6	5	7	6	6		7	6	5	7	6	6		7(7)	6(6)	5(5)	7(7)	6(6)	6(6)		YYY YYY		3	3		Y	Y	Y	Y	Y	Y
3421	Q94A40	Coatomer subunit alpha-1 (Alpha-coat protein 1) (Alpha-COP 1)	2916624			136566	1216		1	Q94A40	136566	1216	Coatomer subunit alpha-1 (Alpha-coat protein 1) (Alpha-COP 1)			0.000381243		23	18	20	21	21	19		23	18	20	21	21	19		23(23)	18(18)	20(20)	21(21)	21(21)	19(19)		YYY YYY		3	3		Y	Y	Y	Y	Y	Y
2021	Q1H583	GDSL esterase/lipase 22 (EC 3.1.1.-) (Extracellular lipase At1g54000) (GDSL esterase/lipase At1g54000)	2799601			43194	391		1	Q1H583	43194	391	GDSL esterase/lipase 22 (EC 3.1.1.-) (Extracellular lipase At1g54000) (GDSL esterase/lipase At1g54000)			0.000381243		7	6	7	7	7	7		7	6	7	7	7	7		7(7)	6(6)	7(7)	7(7)	7(7)	7(7)		YYY YYY		3	3		Y	Y	Y	Y	Y	Y
5093	Q9SA78	Coatomer subunit epsilon-1 (Epsilon-coat protein 1) (Epsilon-COP 1)	2785544			32602	292		1	Q9SA78	32602	292	Coatomer subunit epsilon-1 (Epsilon-coat protein 1) (Epsilon-COP 1)			0.000381243		9	7	8	9	9	9		9	7	8	9	9	9		9(9)	7(7)	8(8)	9(9)	9(9)	9(9)		YYY YYY		3	3		Y	Y	Y	Y	Y	Y
4979	Q9M8X9	40S ribosomal protein S16-2	2699743			16586	146		1	Q9M8X9	16586	146	40S ribosomal protein S16-2			0.000381243		2	0	1	2	2	2		4	2	3	4	4	4		2(4)	0(2)	1(3)	2(4)	2(4)	2(4)		YNN YYY		1	3		Y	N	N	Y	Y	Y
5757	Q9ZUP3	Nucleosome assembly protein 1	2662355			43543	379		1	Q9ZUP3	43543	379	Nucleosome assembly protein 1;2 (AtNAP1;2) (Nucleosome/chromatin assembly factor group A2)			0.000381243		10	10	10	10	10	10		10	10	10	10	10	10		10(10)	10(10)	10(10)	10(10)	10(10)	10(10)		YYY YYY		3	3		Y	Y	Y	Y	Y	Y
769	O22456	Developmental protein SEPALLATA 3 (Agamous-like MADS-box protein AGL9)	2.53141e+06			29066	251		1	O22456	29066	251	Developmental protein SEPALLATA 3 (Agamous-like MADS-box protein AGL9)			0.000381243		5	5	5	2	3	3		5	5	5	2	3	3		5(5)	5(5)	5(5)	2(2)	3(3)	3(3)		YYY YYY		3	3		Y	Y	Y	Y	Y	Y
3796	Q9CAA0	Coatomer subunit beta'-1 (Beta'-coat protein 1) (Beta'-COP 1)	2496626			103969	920		1	Q9CAA0	103969	920	Coatomer subunit beta'-1 (Beta'-coat protein 1) (Beta'-COP 1)			0.000381243		15	15	16	16	16	16		15	15	16	16	16	16		15(15)	15(15)	16(16)	16(16)	16(16)	16(16)		YYY YYY		3	3		Y	Y	Y	Y	Y	Y
1555	P41127	60S ribosomal protein L13-1 (Protein BBC1 homolog)	2407293			23767	206		1	P41127	23767	206	60S ribosomal protein L13-1 (Protein BBC1 homolog)			0.000381243		5	4	5	5	4	4		7	6	7	7	6	5		5(7)	4(6)	5(7)	5(7)	4(6)	4(5)		YYY YYY		3	3		Y	Y	Y	Y	Y	Y
1386	P17094	60S ribosomal protein L3-1 (Protein EMBRYO DEFECTIVE 2207)	2375636			44559	389		1	P17094	44559	389	60S ribosomal protein L3-1 (Protein EMBRYO DEFECTIVE 2207)			0.000381243		12	12	11	12	11	11		13	13	11	13	12	11		12(13)	12(13)	11(11)	12(13)	11(12)	11(11)		YYY YYY		3	3		Y	Y	Y	Y	Y	Y
5415	Q9SR73	40S ribosomal protein S28-1	2362361			7371	64		1	Q9SR73	7371	64	40S ribosomal protein S28-1			0.000381243		3	3	2	3	3	3		3	3	2	3	3	3		3(3)	3(3)	2(2)	3(3)	3(3)	3(3)		YYY YYY		3	3		Y	Y	Y	Y	Y	Y
1453	P25856	Glyceraldehyde-3-phosphate dehydrogenase GAPA1, chloroplastic (EC 1.2.1.13) (NADP-dependent glyceraldehydephosphate dehydrogenase A subunit 1)	2.35935e+06			42490	396		1	P25856	42490	396	Glyceraldehyde-3-phosphate dehydrogenase GAPA1, chloroplastic (EC 1.2.1.13) (NADP-dependent glyceraldehydephosphate dehydrogenase A subunit 1)			0.000381243		5	6	8	8	7	6		5	6	8	8	7	6		5(5)	6(6)	8(8)	8(8)	7(7)	6(6)		YYY YYY		3	3		Y	Y	Y	Y	Y	Y
2509	Q84M92	Actin-related protein 4	2334016			48937	441		1	Q84M92	48937	441	Actin-related protein 4			0.000381243		11	11	11	11	10	11		12	11	12	12	11	12		11(12)	11(11)	11(12)	11(12)	10(11)	11(12)		YYY YYY		3	3		Y	Y	Y	Y	Y	Y
1735	P53492	Actin-7 (EC 3.6.4.-) (Actin-2)	2203652			41736	377		1	P53492	41736	377	Actin-7 (EC 3.6.4.-) (Actin-2)			0.000381243		3	3	3	3	3	3		5	4	5	5	5	5		3(5)	3(4)	3(5)	3(5)	3(5)	3(5)		YYY YYY		3	3		Y	Y	Y	Y	Y	Y
1383	P16180	30S ribosomal protein S17, chloroplastic (CS17)	2186938			16282	149		1	P16180	16282	149	30S ribosomal protein S17, chloroplastic (CS17)			0.000381243		5	4	5	5	4	6		5	4	5	5	4	6		5(5)	4(4)	5(5)	5(5)	4(4)	6(6)		YYY YYY		3	3		Y	Y	Y	Y	Y	Y
1456	P25857	Glyceraldehyde-3-phosphate dehydrogenase GAPB, chloroplastic (EC 1.2.1.13) (NADP-dependent glyceraldehydephosphate dehydrogenase B)	2076934			47660	447		1	P25857	47660	447	Glyceraldehyde-3-phosphate dehydrogenase GAPB, chloroplastic (EC 1.2.1.13) (NADP-dependent glyceraldehydephosphate dehydrogenase B)			0.000381243		18	17	17	18	18	16		18	17	17	18	18	16		18(18)	17(17)	17(17)	18(18)	18(18)	16(16)		YYY YYY		3	3		Y	Y	Y	Y	Y	Y
5020	Q9MAP3	50S ribosomal protein L11, chloroplastic (CL11)	2074582			23148	222		1	Q9MAP3	23148	222	50S ribosomal protein L11, chloroplastic (CL11)			0.000381243		4	4	4	4	4	4		4	4	4	4	4	4		4(4)	4(4)	4(4)	4(4)	4(4)	4(4)		YYY YYY		3	3		Y	Y	Y	Y	Y	Y
4721	Q9LVQ0	Pectinesterase 31 (PE 31) (EC 3.1.1.11) (Pectin methylesterase 31) (AtPME31)	1.94992e+06			35520	317		1	Q9LVQ0	35520	317	Pectinesterase 31 (PE 31) (EC 3.1.1.11) (Pectin methylesterase 31) (AtPME31)			0.000381243		8	5	9	9	8	8		8	5	9	9	8	8		8(8)	5(5)	9(9)	9(9)	8(8)	8(8)		YYY YYY		3	3		Y	Y	Y	Y	Y	Y
3254	Q93VR4	MLP-like protein 423	1.94177e+06			17054	155		1	Q93VR4	17054	155	MLP-like protein 423			0.000381243		10	9	9	10	9	9		10	9	9	10	9	9		10(10)	9(9)	9(9)	10(10)	9(9)	9(9)		YYY YYY		3	3		Y	Y	Y	Y	Y	Y
3110	Q8VYK6	40S ribosomal protein S4-3	1897883			29816	262		1	Q8VYK6	29816	262	40S ribosomal protein S4-3			0.000381243		1	1	1	1	1	1		13	13	12	13	12	13		1(13)	1(13)	1(12)	1(13)	1(12)	1(13)		NNN NNN		0	0		N	N	N	N	N	N
1515	P34788	40S ribosomal protein S18	1893325			17545	152		1	P34788	17545	152	40S ribosomal protein S18			0.000381243		5	5	6	5	5	6		5	5	6	5	5	6		5(5)	5(5)	6(6)	5(5)	5(5)	6(6)		YYY YYY		3	3		Y	Y	Y	Y	Y	Y
1784	P56798	30S ribosomal protein S3, chloroplastic	1855680			25188	218		1	P56798	25188	218	30S ribosomal protein S3, chloroplastic			0.000381243		15	14	15	15	14	14		15	14	15	15	14	14		15(15)	14(14)	15(15)	15(15)	14(14)	14(14)		YYY YYY		3	3		Y	Y	Y	Y	Y	Y
4998	Q9M9W1	60S ribosomal protein L22-2	1845431			14018	124		1	Q9M9W1	14018	124	60S ribosomal protein L22-2			0.000584454		2	2	2	1	2	2		2	2	2	1	2	2		2(2)	2(2)	2(2)	1(1)	2(2)	2(2)		YYY NYY		3	2		Y	Y	Y	N	Y	Y
1478	P29384	Developmental protein SEPALLATA 2 (Agamous-like MADS-box protein AGL4)	1.82589e+06			28578	250		1	P29384	28578	250	Developmental protein SEPALLATA 2 (Agamous-like MADS-box protein AGL4)			0.000381243		1	1	1	1	0	1		7	7	8	2	2	3		1(7)	1(7)	1(8)	1(2)	0(2)	1(3)		NNN NNN		0	0		N	N	N	N	N	N
924	O49160	Eukaryotic translation initiation factor 3 subunit C (eIF3c) (Eukaryotic translation initiation factor 3 subunit 8) (eIF3 p110) (p105)	1.80855e+06			102949	900		1	O49160	102949	900	Eukaryotic translation initiation factor 3 subunit C (eIF3c) (Eukaryotic translation initiation factor 3 subunit 8) (eIF3 p110) (p105)			0.000381243		15	12	13	15	13	15		15	13	14	16	14	16		15(15)	12(13)	13(14)	15(16)	13(14)	15(16)		YYY YYY		3	3		Y	Y	Y	Y	Y	Y
3157	Q8VZL6	SWR1-complex protein 4	1794784			49824	441		1	Q8VZL6	49824	441	SWR1-complex protein 4			0.000381243		22	20	22	22	22	21		22	20	22	22	22	21		22(22)	20(20)	22(22)	22(22)	22(22)	21(21)		YYY YYY		3	3		Y	Y	Y	Y	Y	Y
1758	P56757	ATP synthase subunit alpha, chloroplastic (EC 7.1.2.2) (ATP synthase F1 sector subunit alpha) (F-ATPase subunit alpha)	1.69353e+06			55328	507		1	P56757	55328	507	ATP synthase subunit alpha, chloroplastic (EC 7.1.2.2) (ATP synthase F1 sector subunit alpha) (F-ATPase subunit alpha)			0.000381243		16	14	14	15	15	13		16	14	14	15	15	13		16(16)	14(14)	14(14)	15(15)	15(15)	13(13)		YYY YYY		3	3		Y	Y	Y	Y	Y	Y
1542	P38418	Lipoxygenase 2, chloroplastic (AtLOX2) (EC 1.13.11.12)	1687875			102046	896		1	P38418	102046	896	Lipoxygenase 2, chloroplastic (AtLOX2) (EC 1.13.11.12)			0.000381243		33	31	32	33	33	30		33	31	32	34	34	31		33(33)	31(31)	32(32)	33(34)	33(34)	30(31)		YYY YYY		3	3		Y	Y	Y	Y	Y	Y
3819	Q9CAX6	40S ribosomal protein S14-2	1648984			16273	150		1	Q9CAX6	16273	150	40S ribosomal protein S14-2			0.000791139		1	1	1	1	1	1		1	1	1	1	1	1		1(1)	1(1)	1(1)	1(1)	1(1)	1(1)		NNN NNN		0	0		N	N	N	N	N	N
5337	Q9SKX4	50S ribosomal protein L3-1, chloroplastic	1635264			29364	271		1	Q9SKX4	29364	271	50S ribosomal protein L3-1, chloroplastic			0.000381243		12	12	12	12	12	12		12	12	12	12	12	12		12(12)	12(12)	12(12)	12(12)	12(12)	12(12)		YYY YYY		3	3		Y	Y	Y	Y	Y	Y
1241	O82772	Probable inactive beta-glucosidase 25 (AtBGLU25)	1629729			59807	531		1	O82772	59807	531	Probable inactive beta-glucosidase 25 (AtBGLU25)			0.000381243		21	17	21	20	20	20		21	17	21	20	20	20		21(21)	17(17)	21(21)	20(20)	20(20)	20(20)		YYY YYY		3	3		Y	Y	Y	Y	Y	Y
4841	Q9LZS3	1,4-alpha-glucan-branching enzyme 2-2, chloroplastic/amyloplastic (AtSBE II-2) (EC 2.4.1.18) (Branching enzyme 2) (AtBE2) (Starch-branching enzyme 2-2)	1.62424e+06			92591	805		1	Q9LZS3	92591	805	1,4-alpha-glucan-branching enzyme 2-2, chloroplastic/amyloplastic (AtSBE II-2) (EC 2.4.1.18) (Branching enzyme 2) (AtBE2) (Starch-branching enzyme 2-2)			0.000381243		18	14	18	17	16	17		18	14	18	17	16	17		18(18)	14(14)	18(18)	17(17)	16(16)	17(17)		YYY YYY		3	3		Y	Y	Y	Y	Y	Y
2178	Q41188	Cold shock protein 2 (AtCSP2) (Cold shock domain-containing protein 2) (Glycine-rich protein 2) (AtGRP2)	1.61969e+06			19153	203		1	Q41188	19153	203	Cold shock protein 2 (AtCSP2) (Cold shock domain-containing protein 2) (Glycine-rich protein 2) (AtGRP2)			0.000381243		2	3	2	4	3	3		2	3	2	4	3	3		2(2)	3(3)	2(2)	4(4)	3(3)	3(3)		YYY YYY		3	3		Y	Y	Y	Y	Y	Y
1817	P60040	60S ribosomal protein L7-2	1619141			28171	242		1	P60040	28171	242	60S ribosomal protein L7-2			0.000381243		8	8	8	8	8	8		8	8	8	8	8	8		8(8)	8(8)	8(8)	8(8)	8(8)	8(8)		YYY YYY		3	3		Y	Y	Y	Y	Y	Y
3239	Q93VG5	40S ribosomal protein S8-1	1614570			24994	222		1	Q93VG5	24994	222	40S ribosomal protein S8-1			0.000381243		9	9	9	9	9	9		9	9	9	9	9	9		9(9)	9(9)	9(9)	9(9)	9(9)	9(9)		YYY YYY		3	3		Y	Y	Y	Y	Y	Y
1684	P49209	60S ribosomal protein L9-1	1590051			22018	194		1	P49209	22018	194	60S ribosomal protein L9-1			0.000381243		7	7	7	7	7	7		7	7	7	7	7	7		7(7)	7(7)	7(7)	7(7)	7(7)	7(7)		YYY YYY		3	3		Y	Y	Y	Y	Y	Y
659	F4KG57	Exocyst subunit Exo70 family protein	1.58467e+06			72083	631		1	F4KG57	72083	631	Exocyst subunit Exo70 family protein			0.00488301		1	1	1	1	1	1		1	1	1	1	1	1		1(1)	1(1)	1(1)	1(1)	1(1)	1(1)		NNN NNN		0	0		N	N	N	N	N	N
4128	Q9FMU6	Mitochondrial phosphate carrier protein 3, mitochondrial (Mitochondrial phosphate transporter 3) (MPT3) (Phosphate transporter 3	1545868			40090	375		1	Q9FMU6	40090	375	Mitochondrial phosphate carrier protein 3, mitochondrial (Mitochondrial phosphate transporter 3) (MPT3) (Phosphate transporter 3;1)			0.000381243		8	7	8	8	8	8		9	8	9	9	9	9		8(9)	7(8)	8(9)	8(9)	8(9)	8(9)		YYY YYY		3	3		Y	Y	Y	Y	Y	Y
2069	Q38865	Expansin-A6 (AtEXPA6) (Alpha-expansin-6) (At-EXP6) (AtEx6) (Ath-ExpAlpha-1.8)	1527124			27818	257		1	Q38865	27818	257	Expansin-A6 (AtEXPA6) (Alpha-expansin-6) (At-EXP6) (AtEx6) (Ath-ExpAlpha-1.8)			0.000381243		2	2	2	2	2	2		3	3	3	3	3	3		2(3)	2(3)	2(3)	2(3)	2(3)	2(3)		YYY YYY		3	3		Y	Y	Y	Y	Y	Y
4580	Q9LRR9	Glycolate oxidase 1 (AtGLO1) (GOX1) (EC 1.1.3.15) ((S)-2-hydroxy-acid oxidase GLO1) (Short chain alpha-hydroxy acid oxidase GLO1)	1524324			40341	367		1	Q9LRR9	40341	367	Glycolate oxidase 1 (AtGLO1) (GOX1) (EC 1.1.3.15) ((S)-2-hydroxy-acid oxidase GLO1) (Short chain alpha-hydroxy acid oxidase GLO1)			0.000381243		5	4	5	5	5	4		6	4	6	6	6	5		5(6)	4(4)	5(6)	5(6)	5(6)	4(5)		YYY YYY		3	3		Y	Y	Y	Y	Y	Y
5664	Q9XJ27	30S ribosomal protein S9, chloroplastic	1497333			22577	208		1	Q9XJ27	22577	208	30S ribosomal protein S9, chloroplastic			0.000381243		7	6	7	7	6	6		7	6	7	7	6	6		7(7)	6(6)	7(7)	7(7)	6(6)	6(6)		YYY YYY		3	3		Y	Y	Y	Y	Y	Y
5748	Q9ZUF6	Subtilisin-like protease SBT1.8 (EC 3.4.21.-) (Subtilase subfamily 1 member 8) (AtSBT1.8)	1.49114e+06			80015	754		1	Q9ZUF6	80015	754	Subtilisin-like protease SBT1.8 (EC 3.4.21.-) (Subtilase subfamily 1 member 8) (AtSBT1.8)			0.000381243		26	20	26	27	25	24		26	20	26	27	25	24		26(26)	20(20)	26(26)	27(27)	25(25)	24(24)		YYY YYY		3	3		Y	Y	Y	Y	Y	Y
1819	P61841	30S ribosomal protein S7, chloroplastic	1473863			17357	155		1	P61841	17357	155	30S ribosomal protein S7, chloroplastic			0.000381243		6	6	6	6	6	6		6	6	6	6	6	6		6(6)	6(6)	6(6)	6(6)	6(6)	6(6)		YYY YYY		3	3		Y	Y	Y	Y	Y	Y
5197	Q9SGA6	40S ribosomal protein S19-1	1428977			15828	143		1	Q9SGA6	15828	143	40S ribosomal protein S19-1			0.000381243		2	2	2	2	2	2		4	4	3	4	4	4		2(4)	2(4)	2(3)	2(4)	2(4)	2(4)		YYY YYY		3	3		Y	Y	Y	Y	Y	Y
925	O49195	Vegetative storage protein 1	1418583			30262	270		1	O49195	30262	270	Vegetative storage protein 1			0.000381243		5	5	6	6	6	6		5	5	6	6	6	6		5(5)	5(5)	6(6)	6(6)	6(6)	6(6)		YYY YYY		3	3		Y	Y	Y	Y	Y	Y
1145	O80948	Jacalin-related lectin 23 (Myrosinase-binding protein-like At2g39330)	1.38821e+06			50443	459		1	O80948	50443	459	Jacalin-related lectin 23 (Myrosinase-binding protein-like At2g39330)			0.000381243		25	22	27	27	27	27		28	25	30	29	30	30		25(28)	22(25)	27(30)	27(29)	27(30)	27(30)		YYY YYY		3	3		Y	Y	Y	Y	Y	Y
3600	Q9ASV6	30S ribosomal protein S20, chloroplastic	1378705			21826	202		1	Q9ASV6	21826	202	30S ribosomal protein S20, chloroplastic			0.000381243		6	5	5	5	5	5		6	5	5	5	5	5		6(6)	5(5)	5(5)	5(5)	5(5)	5(5)		YYY YYY		3	3		Y	Y	Y	Y	Y	Y
1459	P25864	50S ribosomal protein L9, chloroplastic (CL9)	1377309			22134	197		1	P25864	22134	197	50S ribosomal protein L9, chloroplastic (CL9)			0.000381243		8	7	8	7	6	7		8	7	8	7	6	7		8(8)	7(7)	8(8)	7(7)	6(6)	7(7)		YYY YYY		3	3		Y	Y	Y	Y	Y	Y
1802	P59223	40S ribosomal protein S13-1	1373306			17095	151		1	P59223	17095	151	40S ribosomal protein S13-1			0.000791139		1	1	1	1	1	1		1	1	1	1	1	1		1(1)	1(1)	1(1)	1(1)	1(1)	1(1)		NNN NNN		0	0		N	N	N	N	N	N
2786	Q8L828	Coatomer subunit beta'-3 (Beta'-coat protein 3) (Beta'-COP 3)	1372248			102476	909		1	Q8L828	102476	909	Coatomer subunit beta'-3 (Beta'-coat protein 3) (Beta'-COP 3)			0.000381243		12	10	12	12	11	12		12	10	12	12	11	12		12(12)	10(10)	12(12)	12(12)	11(11)	12(12)		YYY YYY		3	3		Y	Y	Y	Y	Y	Y
1901	Q03250	Glycine-rich RNA-binding protein 7 (AtGR-RBP7) (AtRBG7) (Glycine-rich protein 7) (AtGRP7) (Protein COLD, CIRCADIAN RHYTHM, AND RNA BINDING 2) (Protein CCR2) (Small RNA binding protein 1) (AtSRBP1)	1.37006e+06			16890	176		1	Q03250	16890	176	Glycine-rich RNA-binding protein 7 (AtGR-RBP7) (AtRBG7) (Glycine-rich protein 7) (AtGRP7) (Protein COLD, CIRCADIAN RHYTHM, AND RNA BINDING 2) (Protein CCR2) (Small RNA binding protein 1) (AtSRBP1)			0.000381243		6	5	5	6	6	6		6	5	5	6	6	6		6(6)	5(5)	5(5)	6(6)	6(6)	6(6)		YYY YYY		3	3		Y	Y	Y	Y	Y	Y
1479	P29385	Agamous-like MADS-box protein AGL5 (Protein SHATTERPROOF 2)	1362604			28157	246		1	P29385	28157	246	Agamous-like MADS-box protein AGL5 (Protein SHATTERPROOF 2)			0.000381243		4	4	3	0	0	0		4	4	3	0	0	0		4(4)	4(4)	3(3)	0(0)	0(0)	0(0)		YYY NNN		3	0		Y	Y	Y	N	N	N
3543	Q94K05	T-complex protein 1 subunit theta (TCP-1-theta) (CCT-theta) (Chaperonin CCT8) (Chaperonin containing TCP1 8) (TCP1-ring complex)	1.36209e+06			58939	549		1	Q94K05	58939	549	T-complex protein 1 subunit theta (TCP-1-theta) (CCT-theta) (Chaperonin CCT8) (Chaperonin containing TCP1 8) (TCP1-ring complex)			0.000381243		21	19	20	20	20	19		21	19	20	20	20	19		21(21)	19(19)	20(20)	20(20)	20(20)	19(19)		YYY YYY		3	3		Y	Y	Y	Y	Y	Y
968	O50008	5-methyltetrahydropteroyltriglutamate--homocysteine methyltransferase 1 (EC 2.1.1.14) (Cobalamin-independent methionine synthase 1) (AtMS1) (Vitamin-B12-independent methionine synthase 1)	1346554			84357	765		1	O50008	84357	765	5-methyltetrahydropteroyltriglutamate--homocysteine methyltransferase 1 (EC 2.1.1.14) (Cobalamin-independent methionine synthase 1) (AtMS1) (Vitamin-B12-independent methionine synthase 1)			0.000381243		13	9	12	13	10	9		13	10	12	13	11	10		13(13)	9(10)	12(12)	13(13)	10(11)	9(10)		YYY YYY		3	3		Y	Y	Y	Y	Y	Y
3036	Q8RXX5	50S ribosomal protein L19-2, chloroplastic	1337709			25469	229		1	Q8RXX5	25469	229	50S ribosomal protein L19-2, chloroplastic			0.000381243		3	3	3	2	2	2		3	3	3	2	2	2		3(3)	3(3)	3(3)	2(2)	2(2)	2(2)		YYY YYY		3	3		Y	Y	Y	Y	Y	Y
725	O04603	50S ribosomal protein L5, chloroplastic	1328207			28344	262		1	O04603	28344	262	50S ribosomal protein L5, chloroplastic			0.000381243		9	10	10	9	9	10		9	10	10	9	9	10		9(9)	10(10)	10(10)	9(9)	9(9)	10(10)		YYY YYY		3	3		Y	Y	Y	Y	Y	Y
1991	Q0WVF5	DNA replication licensing factor MCM4 (EC 3.6.4.12) (Minichromosome maintenance protein 4) (AtMCM4)	1.32548e+06			93656	847		1	Q0WVF5	93656	847	DNA replication licensing factor MCM4 (EC 3.6.4.12) (Minichromosome maintenance protein 4) (AtMCM4)			0.000381243		13	10	12	13	13	11		13	10	12	13	13	11		13(13)	10(10)	12(12)	13(13)	13(13)	11(11)		YYY YYY		3	3		Y	Y	Y	Y	Y	Y
1345	P10896	Ribulose bisphosphate carboxylase/oxygenase activase, chloroplastic (RA) (RuBisCO activase)	1284846			51981	474		1	P10896	51981	474	Ribulose bisphosphate carboxylase/oxygenase activase, chloroplastic (RA) (RuBisCO activase)			0.000381243		13	12	13	15	12	12		13	12	13	15	12	12		13(13)	12(12)	13(13)	15(15)	12(12)	12(12)		YYY YYY		3	3		Y	Y	Y	Y	Y	Y
4554	Q9LQ55	Dynamin-2B (EC 3.6.5.5) (Dynamin-like protein 3) (Dynamin-related protein 2B)	1.27116e+06			100228	920		1	Q9LQ55	100228	920	Dynamin-2B (EC 3.6.5.5) (Dynamin-like protein 3) (Dynamin-related protein 2B)			0.000381243		21	19	16	16	13	20		21	19	16	16	13	20		21(21)	19(19)	16(16)	16(16)	13(13)	20(20)		YYY YYY		3	3		Y	Y	Y	Y	Y	Y
1791	P56808	30S ribosomal protein S19, chloroplastic	1267167			10608	92		1	P56808	10608	92	30S ribosomal protein S19, chloroplastic			0.000381243		3	4	4	4	3	3		3	4	4	4	3	3		3(3)	4(4)	4(4)	4(4)	3(3)	3(3)		YYY YYY		3	3		Y	Y	Y	Y	Y	Y
3236	Q93VC7	30S ribosomal protein S1, chloroplastic (Plastid ribosomal protein S1) (PRPS1)	1255634			45110	416		1	Q93VC7	45110	416	30S ribosomal protein S1, chloroplastic (Plastid ribosomal protein S1) (PRPS1)			0.000381243		12	11	13	13	13	12		12	11	13	13	13	12		12(12)	11(11)	13(13)	13(13)	13(13)	12(12)		YYY YYY		3	3		Y	Y	Y	Y	Y	Y
1699	P49693	60S ribosomal protein L19-3	1247279			24202	208		1	P49693	24202	208	60S ribosomal protein L19-3			0.000381243		1	1	1	1	1	1		4	5	5	5	5	5		1(4)	1(5)	1(5)	1(5)	1(5)	1(5)		NNN NNN		0	0		N	N	N	N	N	N
1457	P25858	Glyceraldehyde-3-phosphate dehydrogenase GAPC1, cytosolic (EC 1.2.1.12) (NAD-dependent glyceraldehydephosphate dehydrogenase C subunit 1)	1.23417e+06			36914	338		1	P25858	36914	338	Glyceraldehyde-3-phosphate dehydrogenase GAPC1, cytosolic (EC 1.2.1.12) (NAD-dependent glyceraldehydephosphate dehydrogenase C subunit 1)			0.000381243		1	0	1	1	1	1		12	12	14	15	15	11		1(12)	0(12)	1(14)	1(15)	1(15)	1(11)		NNN NNN		0	0		N	N	N	N	N	N
1787	P56802	30S ribosomal protein S11, chloroplastic	1176724			15024	138		1	P56802	15024	138	30S ribosomal protein S11, chloroplastic			0.000381243		3	3	3	3	3	3		3	3	3	3	3	3		3(3)	3(3)	3(3)	3(3)	3(3)	3(3)		YYY YYY		3	3		Y	Y	Y	Y	Y	Y
3267	Q93WI0	Rhodanese-like/PpiC domain-containing protein 12, chloroplastic (Sulfurtransferase 12) (AtStr12)	1.15552e+06			32980	299		1	Q93WI0	32980	299	Rhodanese-like/PpiC domain-containing protein 12, chloroplastic (Sulfurtransferase 12) (AtStr12)			0.000381243		7	5	7	7	7	5		7	5	7	7	7	5		7(7)	5(5)	7(7)	7(7)	7(7)	5(5)		YYY YYY		3	3		Y	Y	Y	Y	Y	Y
1848	P92959	50S ribosomal protein L24, chloroplastic (CL24) (Protein SUPPRESSOR OF VARIEGATION 8)	1151284			21977	198		1	P92959	21977	198	50S ribosomal protein L24, chloroplastic (CL24) (Protein SUPPRESSOR OF VARIEGATION 8)			0.000381243		8	8	8	9	9	9		8	8	8	9	9	9		8(8)	8(8)	8(8)	9(9)	9(9)	9(9)		YYY YYY		3	3		Y	Y	Y	Y	Y	Y
1727	P51427	40S ribosomal protein S5-2 (AtRPS5A) (Protein ARABIDOPSIS MINUTE-LIKE 1)	1.14699e+06			22921	207		1	P51427	22921	207	40S ribosomal protein S5-2 (AtRPS5A) (Protein ARABIDOPSIS MINUTE-LIKE 1)			0.000381243		2	1	2	2	2	2		2	1	2	2	2	2		2(2)	1(1)	2(2)	2(2)	2(2)	2(2)		YNY YYY		2	3		Y	N	Y	Y	Y	Y
1987	Q0WUV7	GDSL esterase/lipase EXL4 (EC 3.1.1.-) (Family II extracellular lipase 4) (Family II lipase EXL4)	1.14075e+06			37911	343		1	Q0WUV7	37911	343	GDSL esterase/lipase EXL4 (EC 3.1.1.-) (Family II extracellular lipase 4) (Family II lipase EXL4)			0.000381243		14	12	13	15	14	14		14	12	13	15	14	14		14(14)	12(12)	13(13)	15(15)	14(14)	14(14)		YYY YYY		3	3		Y	Y	Y	Y	Y	Y
2075	Q38882	Phospholipase D alpha 1 (AtPLDalpha1) (PLD alpha 1) (EC 3.1.4.4) (Choline phosphatase 1) (PLDalpha) (Phosphatidylcholine-hydrolyzing phospholipase D 1)	1.11861e+06			91848	810		1	Q38882	91848	810	Phospholipase D alpha 1 (AtPLDalpha1) (PLD alpha 1) (EC 3.1.4.4) (Choline phosphatase 1) (PLDalpha) (Phosphatidylcholine-hydrolyzing phospholipase D 1)			0.000381243		20	17	20	22	18	21		20	17	20	22	18	21		20(20)	17(17)	20(20)	22(22)	18(18)	21(21)		YYY YYY		3	3		Y	Y	Y	Y	Y	Y
3884	Q9FG38	Sorting nexin 1 (AtSNX1) (Vacuolar protein sorting-associated protein 5 homolog)	1.11212e+06			46523	402		1	Q9FG38	46523	402	Sorting nexin 1 (AtSNX1) (Vacuolar protein sorting-associated protein 5 homolog)			0.000381243		16	16	18	16	18	17		16	16	18	16	18	17		16(16)	16(16)	18(18)	16(16)	18(18)	17(17)		YYY YYY		3	3		Y	Y	Y	Y	Y	Y
5251	Q9SIH0	40S ribosomal protein S14-1	1.10711e+06			16257	150		1	Q9SIH0	16257	150	40S ribosomal protein S14-1			0.0027894		1	1	1	1	1	1		1	1	1	1	1	1		1(1)	1(1)	1(1)	1(1)	1(1)	1(1)		NNN NNN		0	0		N	N	N	N	N	N
1692	P49688	40S ribosomal protein S2-3 (AtRPS2C)	1.0957e+06			30879	285		1	P49688	30879	285	40S ribosomal protein S2-3 (AtRPS2C)			0.000381243		5	5	5	5	5	5		13	11	13	13	13	13		5(13)	5(11)	5(13)	5(13)	5(13)	5(13)		YYY YYY		3	3		Y	Y	Y	Y	Y	Y
1516	P34789	40S ribosomal protein S28-2	1.09227e+06			7341	64		1	P34789	7341	64	40S ribosomal protein S28-2			0.000381243		3	3	2	3	3	3		3	3	2	3	3	3		3(3)	3(3)	2(2)	3(3)	3(3)	3(3)		YYY YYY		3	3		Y	Y	Y	Y	Y	Y
3954	Q9FIG6	Dirigent protein 1 (AtDIR1)	1.09226e+06			20131	182		1	Q9FIG6	20131	182	Dirigent protein 1 (AtDIR1)			0.000381243		3	2	3	3	3	2		3	2	3	3	3	2		3(3)	2(2)	3(3)	3(3)	3(3)	2(2)		YYY YYY		3	3		Y	Y	Y	Y	Y	Y
1601	P42798	40S ribosomal protein S15a-1	1084505			14804	130		1	P42798	14804	130	40S ribosomal protein S15a-1			0.000381243		2	2	2	2	2	2		2	2	2	2	2	2		2(2)	2(2)	2(2)	2(2)	2(2)	2(2)		YYY YYY		3	3		Y	Y	Y	Y	Y	Y
5433	Q9SS03	Dirigent protein 21 (AtDIR21)	1.08216e+06			20396	189		1	Q9SS03	20396	189	Dirigent protein 21 (AtDIR21)			0.000791139		1	1	1	1	1	1		1	1	1	1	1	1		1(1)	1(1)	1(1)	1(1)	1(1)	1(1)		NNN NNN		0	0		N	N	N	N	N	N
815	O23049	50S ribosomal protein L6, chloroplastic (Protein EMBRYO DEFECTIVE 2394)	1077892			24706	223		1	O23049	24706	223	50S ribosomal protein L6, chloroplastic (Protein EMBRYO DEFECTIVE 2394)			0.000381243		15	12	14	15	14	14		15	12	14	15	14	14		15(15)	12(12)	14(14)	15(15)	14(14)	14(14)		YYY YYY		3	3		Y	Y	Y	Y	Y	Y
5631	Q9XF89	Chlorophyll a-b binding protein CP26, chloroplastic (LHCB5) (LHCIIc) (Light-harvesting complex II protein 5)	1.07442e+06			30157	280		1	Q9XF89	30157	280	Chlorophyll a-b binding protein CP26, chloroplastic (LHCB5) (LHCIIc) (Light-harvesting complex II protein 5)			0.000381243		10	9	10	10	9	9		10	9	10	10	9	9		10(10)	9(9)	10(10)	10(10)	9(9)	9(9)		YYY YYY		3	3		Y	Y	Y	Y	Y	Y
3827	Q9FE58	60S ribosomal protein L22-3	1071369			14047	124		1	Q9FE58	14047	124	60S ribosomal protein L22-3			0.000584454		2	2	2	2	2	2		2	2	2	2	2	2		2(2)	2(2)	2(2)	2(2)	2(2)	2(2)		YYY YYY		3	3		Y	Y	Y	Y	Y	Y
4687	Q9LUT2	S-adenosylmethionine synthase 4 (AdoMet synthase 4) (EC 2.5.1.6) (Methionine adenosyltransferase 4) (MAT 4)	1045313			42796	393		1	Q9LUT2	42796	393	S-adenosylmethionine synthase 4 (AdoMet synthase 4) (EC 2.5.1.6) (Methionine adenosyltransferase 4) (MAT 4)			0.000381243		8	7	8	8	7	7		8	7	8	8	7	7		8(8)	7(7)	8(8)	8(8)	7(7)	7(7)		YYY YYY		3	3		Y	Y	Y	Y	Y	Y
3883	Q9FG37	Gamma-tubulin complex component 3 (AtGCP3) (GCP-3) (Spindle pole body component 98) (AtSPC98)	1.01722e+06			94647	838		1	Q9FG37	94647	838	Gamma-tubulin complex component 3 (AtGCP3) (GCP-3) (Spindle pole body component 98) (AtSPC98)			0.000381243		27	20	23	26	26	20		28	21	24	27	27	21		27(28)	20(21)	23(24)	26(27)	26(27)	20(21)		YYY YYY		3	3		Y	Y	Y	Y	Y	Y
4633	Q9LT39	Leucine-rich repeat (LRR) family protein (Polygalacturonase inhibitor-like protein) (Uncharacterized protein At3g20820)	1.01531e+06			39862	365		1	Q9LT39	39862	365	Leucine-rich repeat (LRR) family protein (Polygalacturonase inhibitor-like protein) (Uncharacterized protein At3g20820)			0.000381243		7	6	8	7	7	7		7	6	8	7	7	7		7(7)	6(6)	8(8)	7(7)	7(7)	7(7)		YYY YYY		3	3		Y	Y	Y	Y	Y	Y
4493	Q9LMQ2	Chlorophyll a-b binding protein, chloroplastic	1.01327e+06			27523	258		1	Q9LMQ2	27523	258	Chlorophyll a-b binding protein, chloroplastic			0.000381243		5	3	4	5	5	4		5	3	4	5	5	4		5(5)	3(3)	4(4)	5(5)	5(5)	4(4)		YYY YYY		3	3		Y	Y	Y	Y	Y	Y
4751	Q9LXG1	40S ribosomal protein S9-1	1004757			23036	198		1	Q9LXG1	23036	198	40S ribosomal protein S9-1			0.000381243		9	7	9	8	8	8		9	7	9	8	8	8		9(9)	7(7)	9(9)	8(8)	8(8)	8(8)		YYY YYY		3	3		Y	Y	Y	Y	Y	Y
1764	P56765	Acetyl-coenzyme A carboxylase carboxyl transferase subunit beta, chloroplastic (ACCase subunit beta) (Acetyl-CoA carboxylase carboxyltransferase subunit beta) (EC 2.1.3.15)	1.00209e+06			55636	488		1	P56765	55636	488	Acetyl-coenzyme A carboxylase carboxyl transferase subunit beta, chloroplastic (ACCase subunit beta) (Acetyl-CoA carboxylase carboxyltransferase subunit beta) (EC 2.1.3.15)			0.000381243		10	8	11	10	10	9		10	8	11	10	10	9		10(10)	8(8)	11(11)	10(10)	10(10)	9(9)		YYY YYY		3	3		Y	Y	Y	Y	Y	Y
1693	P49689	40S ribosomal protein S30	992686			6887	62		1	P49689	6887	62	40S ribosomal protein S30			0.000381243		3	2	1	2	2	3		3	2	1	2	2	3		3(3)	2(2)	1(1)	2(2)	2(2)	3(3)		YYN YYY		2	3		Y	Y	N	Y	Y	Y
973	O50061	50S ribosomal protein L4, chloroplastic (CL4) (R-protein L4)	989240			30559	282		1	O50061	30559	282	50S ribosomal protein L4, chloroplastic (CL4) (R-protein L4)			0.000381243		10	9	9	10	8	9		10	9	9	10	8	9		10(10)	9(9)	9(9)	10(10)	8(8)	9(9)		YYY YYY		3	3		Y	Y	Y	Y	Y	Y
1466	P27521	Chlorophyll a-b binding protein 4, chloroplastic (LHCI type III CAB-4)	978490			27734	251		1	P27521	27734	251	Chlorophyll a-b binding protein 4, chloroplastic (LHCI type III CAB-4)			0.000381243		3	3	3	3	3	3		3	3	3	3	3	3		3(3)	3(3)	3(3)	3(3)	3(3)	3(3)		YYY YYY		3	3		Y	Y	Y	Y	Y	Y
4258	Q9FYL8	Protein NUCLEAR FUSION DEFECTIVE 2	970563			20742	191		1	Q9FYL8	20742	191	Protein NUCLEAR FUSION DEFECTIVE 2			0.000381243		6	6	6	6	6	6		6	6	6	6	6	6		6(6)	6(6)	6(6)	6(6)	6(6)	6(6)		YYY YYY		3	3		Y	Y	Y	Y	Y	Y
5179	Q9SF53	60S ribosomal protein L35-1	963573			14285	123		1	Q9SF53	14285	123	60S ribosomal protein L35-1			0.000381243		3	3	3	3	3	3		5	5	5	5	5	5		3(5)	3(5)	3(5)	3(5)	3(5)	3(5)		YYY YYY		3	3		Y	Y	Y	Y	Y	Y
1485	P29513	Tubulin beta-5 chain (Beta-5-tubulin)	958298			50342	449		1	P29513	50342	449	Tubulin beta-5 chain (Beta-5-tubulin)			0.000381243		4	4	4	5	5	5		4	4	4	5	5	5		4(4)	4(4)	4(4)	5(5)	5(5)	5(5)		YYY YYY		3	3		Y	Y	Y	Y	Y	Y
3714	Q9C827	Coatomer subunit beta'-2 (Beta'-coat protein 2) (Beta'-COP 2)	937116			104467	926		1	Q9C827	104467	926	Coatomer subunit beta'-2 (Beta'-coat protein 2) (Beta'-COP 2)			0.000381243		9	8	9	9	9	9		9	8	9	9	9	9		9(9)	8(8)	9(9)	9(9)	9(9)	9(9)		YYY YYY		3	3		Y	Y	Y	Y	Y	Y
1785	P56799	30S ribosomal protein S4, chloroplastic	929129			23240	201		1	P56799	23240	201	30S ribosomal protein S4, chloroplastic			0.000381243		8	7	8	7	8	8		8	7	8	7	8	8		8(8)	7(7)	8(8)	7(7)	8(8)	8(8)		YYY YYY		3	3		Y	Y	Y	Y	Y	Y
4684	Q9LUM3	Subtilisin-like protease SBT1.5 (EC 3.4.21.-) (Subtilase subfamily 1 member 5) (AtSBT1.5)	921664			82584	775		1	Q9LUM3	82584	775	Subtilisin-like protease SBT1.5 (EC 3.4.21.-) (Subtilase subfamily 1 member 5) (AtSBT1.5)			0.000381243		19	17	19	20	21	19		19	17	19	20	21	19		19(19)	17(17)	19(19)	20(20)	21(21)	19(19)		YYY YYY		3	3		Y	Y	Y	Y	Y	Y
1548	P38666	60S ribosomal protein L24-2 (Protein SHORT VALVE 1)	915065			18632	163		1	P38666	18632	163	60S ribosomal protein L24-2 (Protein SHORT VALVE 1)			0.000381243		1	1	1	1	1	1		8	8	7	8	8	7		1(8)	1(8)	1(7)	1(8)	1(8)	1(7)		NNN NNN		0	0		N	N	N	N	N	N
75	A0A2P2CLF6	NADH dehydrogenase [ubiquinone] iron-sulfur protein 3	908760			22881	190		1	A0A2P2CLF6	22881	190	NADH dehydrogenase [ubiquinone] iron-sulfur protein 3			0.000381243		1	1	1	1	1	1		9	8	8	8	8	8		1(9)	1(8)	1(8)	1(8)	1(8)	1(8)		NNN NNN		0	0		N	N	N	N	N	N
4512	Q9LNJ3	Aspartyl protease family protein 2 (EC 3.4.23.-)	902691			52175	485		1	Q9LNJ3	52175	485	Aspartyl protease family protein 2 (EC 3.4.23.-)			0.000381243		11	8	9	12	11	10		12	9	10	13	12	11		11(12)	8(9)	9(10)	12(13)	11(12)	10(11)		YYY YYY		3	3		Y	Y	Y	Y	Y	Y
1694	P49690	60S ribosomal protein L23 (Protein EMBRYO DEFECTIVE 2171)	901876			15027	140		1	P49690	15027	140	60S ribosomal protein L23 (Protein EMBRYO DEFECTIVE 2171)			0.000381243		4	4	4	5	5	5		4	4	4	5	5	5		4(4)	4(4)	4(4)	5(5)	5(5)	5(5)		YYY YYY		3	3		Y	Y	Y	Y	Y	Y
1923	Q08112	40S ribosomal protein S15-1	892133			17129	152		1	Q08112	17129	152	40S ribosomal protein S15-1			0.000584454		1	1	1	1	1	1		1	1	1	1	1	1		1(1)	1(1)	1(1)	1(1)	1(1)	1(1)		NNN NNN		0	0		N	N	N	N	N	N
4935	Q9M350	Gamma-tubulin complex component 4 (AtGCP4) (GCP-4)	883946			85907	745		1	Q9M350	85907	745	Gamma-tubulin complex component 4 (AtGCP4) (GCP-4)			0.000381243		24	21	20	25	25	18		24	21	20	25	25	18		24(24)	21(21)	20(20)	25(25)	25(25)	18(18)		YYY YYY		3	3		Y	Y	Y	Y	Y	Y
4397	Q9LIF9	Beta-glucosidase 19 (AtBGLU19) (EC 3.2.1.21)	870910			60015	527		1	Q9LIF9	60015	527	Beta-glucosidase 19 (AtBGLU19) (EC 3.2.1.21)			0.00332226		1	0	1	1	0	0		1	0	1	1	0	0		1(1)	0(0)	1(1)	1(1)	0(0)	0(0)		NNN NNN		0	0		N	N	N	N	N	N
4779	Q9LY66	50S ribosomal protein L1, chloroplastic (CL1)	863441			37632	346		1	Q9LY66	37632	346	50S ribosomal protein L1, chloroplastic (CL1)			0.000381243		13	13	13	13	13	12		13	13	13	13	13	12		13(13)	13(13)	13(13)	13(13)	13(13)	12(12)		YYY YYY		3	3		Y	Y	Y	Y	Y	Y
4422	Q9LJG3	GDSL esterase/lipase ESM1 (EC 3.1.1.-) (Extracellular lipase ESM1) (Protein EPITHIOSPECIFIER MODIFIER 1) (AtESM1)	862018			44060	392		1	Q9LJG3	44060	392	GDSL esterase/lipase ESM1 (EC 3.1.1.-) (Extracellular lipase ESM1) (Protein EPITHIOSPECIFIER MODIFIER 1) (AtESM1)			0.000381243		7	6	6	7	7	7		7	6	6	7	7	7		7(7)	6(6)	6(6)	7(7)	7(7)	7(7)		YYY YYY		3	3		Y	Y	Y	Y	Y	Y
888	O24456	Receptor for activated C kinase 1A (Guanine nucleotide-binding protein subunit beta-like protein A) (WD-40 repeat auxin-dependent protein ARCA)	853540			35748	327		1	O24456	35748	327	Receptor for activated C kinase 1A (Guanine nucleotide-binding protein subunit beta-like protein A) (WD-40 repeat auxin-dependent protein ARCA)			0.000381243		11	10	11	11	9	10		11	10	11	11	9	10		11(11)	10(10)	11(11)	11(11)	9(9)	10(10)		YYY YYY		3	3		Y	Y	Y	Y	Y	Y
4936	Q9M352	60S ribosomal protein L36-2	852248			12676	112		1	Q9M352	12676	112	60S ribosomal protein L36-2			0.000584454		1	0	0	1	1	1		2	1	1	2	2	2		1(2)	0(1)	0(1)	1(2)	1(2)	1(2)		NNN NNN		0	0		N	N	N	N	N	N
5577	Q9SYM5	Trifunctional UDP-glucose 4,6-dehydratase/UDP-4-keto-6-deoxy-D-glucose 3,5-epimerase/UDP-4-keto-L-rhamnose-reductase RHM1 (Protein REPRESSOR OF LRX1 1) (Rhamnose biosynthetic enzyme 1) (AtRHM1) [Includes: UDP-glucose 4,6-dehydratase (EC 4.2.1.76)	849157			75372	669		1	Q9SYM5	75372	669	Trifunctional UDP-glucose 4,6-dehydratase/UDP-4-keto-6-deoxy-D-glucose 3,5-epimerase/UDP-4-keto-L-rhamnose-reductase RHM1 (Protein REPRESSOR OF LRX1 1) (Rhamnose biosynthetic enzyme 1) (AtRHM1) [Includes: UDP-glucose 4,6-dehydratase (EC 4.2.1.76); UDP-4-keto-6-deoxy-D-glucose 3,5-epimerase/UDP-4-keto-L-rhamnose 4-keto-reductase (EC 1.1.1.-) (EC 5.1.3.-)]			0.000381243		14	13	12	15	15	15		14	13	12	15	15	15		14(14)	13(13)	12(12)	15(15)	15(15)	15(15)		YYY YYY		3	3		Y	Y	Y	Y	Y	Y
1583	P42732	30S ribosomal protein S13, chloroplastic (CS13)	843199			19097	169		1	P42732	19097	169	30S ribosomal protein S13, chloroplastic (CS13)			0.000381243		7	6	7	8	7	7		7	6	7	8	7	7		7(7)	6(6)	7(7)	8(8)	7(7)	7(7)		YYY YYY		3	3		Y	Y	Y	Y	Y	Y
5489	Q9SUI5	Photosystem I reaction center subunit psaK, chloroplastic (PSI-K) (Photosystem I subunit X)	836981			13206	130		1	Q9SUI5	13206	130	Photosystem I reaction center subunit psaK, chloroplastic (PSI-K) (Photosystem I subunit X)			0.000584454		2	2	2	2	2	2		2	2	2	2	2	2		2(2)	2(2)	2(2)	2(2)	2(2)	2(2)		YYY YYY		3	3		Y	Y	Y	Y	Y	Y
5224	Q9SHE8	Photosystem I reaction center subunit III, chloroplastic (Light-harvesting complex I 17 kDa protein) (PSI-F)	830715			24173	221		1	Q9SHE8	24173	221	Photosystem I reaction center subunit III, chloroplastic (Light-harvesting complex I 17 kDa protein) (PSI-F)			0.000381243		7	7	7	7	7	7		7	7	7	7	7	7		7(7)	7(7)	7(7)	7(7)	7(7)	7(7)		YYY YYY		3	3		Y	Y	Y	Y	Y	Y
1786	P56801	30S ribosomal protein S8, chloroplastic	827880			15479	134		1	P56801	15479	134	30S ribosomal protein S8, chloroplastic			0.000381243		9	8	9	9	8	9		9	8	9	9	8	9		9(9)	8(8)	9(9)	9(9)	8(8)	9(9)		YYY YYY		3	3		Y	Y	Y	Y	Y	Y
2690	Q8H183	Beta-ureidopropionase (EC 3.5.1.6) (N-carbamoyl-beta-alanine amidohydrolase) (Protein PYRIMIDINE 3)	826465			45553	408		1	Q8H183	45553	408	Beta-ureidopropionase (EC 3.5.1.6) (N-carbamoyl-beta-alanine amidohydrolase) (Protein PYRIMIDINE 3)			0.000381243		9	8	11	12	11	9		9	8	11	12	11	9		9(9)	8(8)	11(11)	12(12)	11(11)	9(9)		YYY YYY		3	3		Y	Y	Y	Y	Y	Y
1460	P25873	50S ribosomal protein L15, chloroplastic (CL15)	816701			29707	277		1	P25873	29707	277	50S ribosomal protein L15, chloroplastic (CL15)			0.000381243		11	11	9	10	11	10		11	11	9	10	11	10		11(11)	11(11)	9(9)	10(10)	11(11)	10(10)		YYY YYY		3	3		Y	Y	Y	Y	Y	Y
4216	Q9FVQ1	Nucleolin 1 (Protein NUCLEOLIN LIKE 1) (AtNUC-L1) (Protein PARALLEL 1) (AtPARL1)	815714			58773	557		1	Q9FVQ1	58773	557	Nucleolin 1 (Protein NUCLEOLIN LIKE 1) (AtNUC-L1) (Protein PARALLEL 1) (AtPARL1)			0.000381243		23	22	15	12	11	22		24	23	15	12	11	23		23(24)	22(23)	15(15)	12(12)	11(11)	22(23)		YYY YYY		3	3		Y	Y	Y	Y	Y	Y
4071	Q9FLI4	Subtilisin-like protease SBT1.3 (EC 3.4.21.-) (Subtilase subfamily 1 member 3) (AtSBT1.3)	814072			84950	780		1	Q9FLI4	84950	780	Subtilisin-like protease SBT1.3 (EC 3.4.21.-) (Subtilase subfamily 1 member 3) (AtSBT1.3)			0.000381243		18	15	20	18	19	18		18	15	20	18	19	18		18(18)	15(15)	20(20)	18(18)	19(19)	18(18)		YYY YYY		3	3		Y	Y	Y	Y	Y	Y
902	O48549	40S ribosomal protein S6-1	809966			28367	250		1	O48549	28367	250	40S ribosomal protein S6-1			0.000381243		3	3	3	3	3	3		3	3	3	3	3	3		3(3)	3(3)	3(3)	3(3)	3(3)	3(3)		YYY YYY		3	3		Y	Y	Y	Y	Y	Y
4171	Q9FNP8	40S ribosomal protein S19-3	808483			15697	143		1	Q9FNP8	15697	143	40S ribosomal protein S19-3			0.000381243		2	2	2	2	1	1		4	4	4	4	3	3		2(4)	2(4)	2(4)	2(4)	1(3)	1(3)		YYY YNN		3	1		Y	Y	Y	Y	N	N
2216	Q42547	Catalase-3 (EC 1.11.1.6)	800359			56695	492		1	Q42547	56695	492	Catalase-3 (EC 1.11.1.6)			0.000381243		12	13	12	14	14	13		12	13	12	14	14	13		12(12)	13(13)	12(12)	14(14)	14(14)	13(13)		YYY YYY		3	3		Y	Y	Y	Y	Y	Y
1695	P49691	60S ribosomal protein L4-2 (L1)	796946			44722	407		1	P49691	44722	407	60S ribosomal protein L4-2 (L1)			0.000381243		5	5	5	5	4	5		5	5	5	5	4	5		5(5)	5(5)	5(5)	5(5)	4(4)	5(5)		YYY YYY		3	3		Y	Y	Y	Y	Y	Y
1777	P56791	50S ribosomal protein L2, chloroplastic	787040			29865	274		1	P56791	29865	274	50S ribosomal protein L2, chloroplastic			0.000381243		11	8	12	11	7	11		11	8	12	11	7	11		11(11)	8(8)	12(12)	11(11)	7(7)	11(11)		YYY YYY		3	3		Y	Y	Y	Y	Y	Y
599	F4K1W7	Polyadenylate-binding protein interacting protein	782430			56543	522		1	F4K1W7	56543	522	Polyadenylate-binding protein interacting protein			0.0096475		1	1	1	1	1	1		1	1	1	1	1	1		1(1)	1(1)	1(1)	1(1)	1(1)	1(1)		NNN NNN		0	0		N	N	N	N	N	N
1679	P49200	40S ribosomal protein S20-1	779562			13878	124		1	P49200	13878	124	40S ribosomal protein S20-1			0.000584454		1	1	1	1	1	1		1	1	1	1	1	1		1(1)	1(1)	1(1)	1(1)	1(1)	1(1)		NNN NNN		0	0		N	N	N	N	N	N
5575	Q9SYL9	50S ribosomal protein L13, chloroplastic (CL13) (Protein EMBRYO DEFECTIVE 1473)	774938			26789	241		1	Q9SYL9	26789	241	50S ribosomal protein L13, chloroplastic (CL13) (Protein EMBRYO DEFECTIVE 1473)			0.000381243		5	5	5	5	5	5		5	5	5	5	5	5		5(5)	5(5)	5(5)	5(5)	5(5)	5(5)		YYY YYY		3	3		Y	Y	Y	Y	Y	Y
3610	Q9C514	40S ribosomal protein S7-1	768684			21922	191		1	Q9C514	21922	191	40S ribosomal protein S7-1			0.000381243		8	7	7	8	9	9		8	7	7	8	9	9		8(8)	7(7)	7(7)	8(8)	9(9)	9(9)		YYY YYY		3	3		Y	Y	Y	Y	Y	Y
3999	Q9FJP3	50S ribosomal protein L29, chloroplastic (CL29)	764664			19377	173		1	Q9FJP3	19377	173	50S ribosomal protein L29, chloroplastic (CL29)			0.000381243		6	4	5	6	6	4		6	4	5	6	6	4		6(6)	4(4)	5(5)	6(6)	6(6)	4(4)		YYY YYY		3	3		Y	Y	Y	Y	Y	Y
1697	P49692	60S ribosomal protein L7a-1	764128			29130	257		1	P49692	29130	257	60S ribosomal protein L7a-1			0.000381243		3	3	3	3	3	3		3	3	3	3	3	3		3(3)	3(3)	3(3)	3(3)	3(3)	3(3)		YYY YYY		3	3		Y	Y	Y	Y	Y	Y
1489	P29515	Tubulin beta-7 chain (Beta-7-tubulin)	757656			50747	449		1	P29515	50747	449	Tubulin beta-7 chain (Beta-7-tubulin)			0.000381243		2	2	2	2	2	2		2	2	2	2	2	2		2(2)	2(2)	2(2)	2(2)	2(2)	2(2)		YYY YYY		3	3		Y	Y	Y	Y	Y	Y
700	O04310	Jacalin-related lectin 34	756288			72474	705		1	O04310	72474	705	Jacalin-related lectin 34			0.000381243		14	14	16	15	15	15		14	14	16	15	15	15		14(14)	14(14)	16(16)	15(15)	15(15)	15(15)		YYY YYY		3	3		Y	Y	Y	Y	Y	Y
1034	O65449	At4g22010 (Pectinesterase-like protein) (SKU5 similar 4)	754995			60456	541		1	O65449	60456	541	At4g22010 (Pectinesterase-like protein) (SKU5 similar 4)			0.000381243		15	12	16	15	16	14		16	13	17	16	17	15		15(16)	12(13)	16(17)	15(16)	16(17)	14(15)		YYY YYY		3	3		Y	Y	Y	Y	Y	Y
3320	Q93ZG9	Peptidyl-prolyl cis-trans isomerase FKBP53 (PPIase FKBP53) (EC 5.2.1.8) (FK506-binding protein 53) (AtFKBP53) (Immunophilin FKBP53) (Rotamase)	754925			52223	477		1	Q93ZG9	52223	477	Peptidyl-prolyl cis-trans isomerase FKBP53 (PPIase FKBP53) (EC 5.2.1.8) (FK506-binding protein 53) (AtFKBP53) (Immunophilin FKBP53) (Rotamase)			0.000381243		11	11	12	5	4	4		11	11	12	5	4	4		11(11)	11(11)	12(12)	5(5)	4(4)	4(4)		YYY YYY		3	3		Y	Y	Y	Y	Y	Y
5262	Q9SIP7	40S ribosomal protein S3-1	752194			27519	250		1	Q9SIP7	27519	250	40S ribosomal protein S3-1			0.000584454		1	1	1	1	1	1		1	1	1	1	1	1		1(1)	1(1)	1(1)	1(1)	1(1)	1(1)		NNN NNN		0	0		N	N	N	N	N	N
2373	Q681K2	Embryo-specific protein ATS3A (Protein ARABIDOPSIS THALIANA SEED 3A)	744103			19949	179		1	Q681K2	19949	179	Embryo-specific protein ATS3A (Protein ARABIDOPSIS THALIANA SEED 3A)			0.000381243		4	5	5	5	4	5		4	5	5	5	4	5		4(4)	5(5)	5(5)	5(5)	4(4)	5(5)		YYY YYY		3	3		Y	Y	Y	Y	Y	Y
5161	Q9SE83	Dynamin-2A (EC 3.6.5.5) (Dynamin-like protein 6) (Dynamin-related protein 2A)	741585			99166	914		1	Q9SE83	99166	914	Dynamin-2A (EC 3.6.5.5) (Dynamin-like protein 6) (Dynamin-related protein 2A)			0.000381243		18	18	16	18	13	19		18	18	16	18	13	19		18(18)	18(18)	16(16)	18(18)	13(13)	19(19)		YYY YYY		3	3		Y	Y	Y	Y	Y	Y
2190	Q42262	40S ribosomal protein S3a-2	738847			29803	262		1	Q42262	29803	262	40S ribosomal protein S3a-2			0.000381243		3	3	3	3	3	2		3	3	3	3	3	2		3(3)	3(3)	3(3)	3(3)	3(3)	2(2)		YYY YYY		3	3		Y	Y	Y	Y	Y	Y
4082	Q9FLX7	Probable NADH dehydrogenase [ubiquinone] 1 alpha subcomplex subunit 5, mitochondrial	731935			19179	169		1	Q9FLX7	19179	169	Probable NADH dehydrogenase [ubiquinone] 1 alpha subcomplex subunit 5, mitochondrial			0.000381243		12	9	12	12	12	13		12	9	12	12	12	13		12(12)	9(9)	12(12)	12(12)	12(12)	13(13)		YYY YYY		3	3		Y	Y	Y	Y	Y	Y
1729	P51430	40S ribosomal protein S6-2 (Protein EMBRYO DEFECTIVE 3010)	731304			28162	249		1	P51430	28162	249	40S ribosomal protein S6-2 (Protein EMBRYO DEFECTIVE 3010)			0.000381243		5	5	5	5	5	5		5	5	5	5	5	5		5(5)	5(5)	5(5)	5(5)	5(5)	5(5)		YYY YYY		3	3		Y	Y	Y	Y	Y	Y
5299	Q9SJL8	S-adenosylmethionine synthase 3 (AdoMet synthase 3) (EC 2.5.1.6) (Methionine adenosyltransferase 3) (MAT 3)	725306			42497	390		1	Q9SJL8	42497	390	S-adenosylmethionine synthase 3 (AdoMet synthase 3) (EC 2.5.1.6) (Methionine adenosyltransferase 3) (MAT 3)			0.000381243		8	8	8	8	8	8		8	8	8	8	8	8		8(8)	8(8)	8(8)	8(8)	8(8)	8(8)		YYY YYY		3	3		Y	Y	Y	Y	Y	Y
1405	P19366	ATP synthase subunit beta, chloroplastic (EC 7.1.2.2) (ATP synthase F1 sector subunit beta) (F-ATPase subunit beta)	721816			53934	498		1	P19366	53934	498	ATP synthase subunit beta, chloroplastic (EC 7.1.2.2) (ATP synthase F1 sector subunit beta) (F-ATPase subunit beta)			0.000381243		12	9	12	11	10	12		13	10	13	12	11	13		12(13)	9(10)	12(13)	11(12)	10(11)	12(13)		YYY YYY		3	3		Y	Y	Y	Y	Y	Y
4689	Q9LUW5	DEAD-box ATP-dependent RNA helicase 53, mitochondrial (EC 3.6.4.13)	719012			65359	616		1	Q9LUW5	65359	616	DEAD-box ATP-dependent RNA helicase 53, mitochondrial (EC 3.6.4.13)			0.000381243		13	12	14	14	13	14		13	12	14	14	13	14		13(13)	12(12)	14(14)	14(14)	13(13)	14(14)		YYY YYY		3	3		Y	Y	Y	Y	Y	Y
4715	Q9LVI8	Glutamine synthetase cytosolic isozyme 1-3 (GS1) (EC 6.3.1.2) (Glutamate--ammonia ligase GLN1	717144			38595	354		1	Q9LVI8	38595	354	Glutamine synthetase cytosolic isozyme 1-3 (GS1) (EC 6.3.1.2) (Glutamate--ammonia ligase GLN1;3) (GLN1;3)			0.000381243		3	3	3	3	3	3		4	5	4	4	4	5		3(4)	3(5)	3(4)	3(4)	3(4)	3(5)		YYY YYY		3	3		Y	Y	Y	Y	Y	Y
1447	P25819	Catalase-2 (EC 1.11.1.6)	715856			56931	492		1	P25819	56931	492	Catalase-2 (EC 1.11.1.6)			0.000381243		10	8	9	12	11	9		10	8	9	12	11	9		10(10)	8(8)	9(9)	12(12)	11(11)	9(9)		YYY YYY		3	3		Y	Y	Y	Y	Y	Y
1780	P56794	50S ribosomal protein L20, chloroplastic	701670			14163	117		1	P56794	14163	117	50S ribosomal protein L20, chloroplastic			0.000381243		6	5	6	6	6	5		6	5	6	6	6	5		6(6)	5(5)	6(6)	6(6)	6(6)	5(5)		YYY YYY		3	3		Y	Y	Y	Y	Y	Y
3920	Q9FH40	Transcription initiation factor TFIID subunit 14b (GAS 41-like protein) (Protein AF-9 homolog a) (TBP-associated factor 14b) (AtTAF14b)	697591			30232	268		1	Q9FH40	30232	268	Transcription initiation factor TFIID subunit 14b (GAS 41-like protein) (Protein AF-9 homolog a) (TBP-associated factor 14b) (AtTAF14b)			0.000381243		9	8	8	9	8	8		9	8	8	9	8	8		9(9)	8(8)	8(8)	9(9)	8(8)	8(8)		YYY YYY		3	3		Y	Y	Y	Y	Y	Y
116	B3H615	PHD finger protein ING2 (Protein INHIBITOR OF GROWTH 2) (Protein AtING2)	683737			30123	262		1	B3H615	30123	262	PHD finger protein ING2 (Protein INHIBITOR OF GROWTH 2) (Protein AtING2)			0.000381243		11	8	11	10	11	10		11	8	11	10	11	10		11(11)	8(8)	11(11)	10(10)	11(11)	10(10)		YYY YYY		3	3		Y	Y	Y	Y	Y	Y
4330	Q9LFH5	60S ribosomal protein L12-2 (ABI1-binding protein 11)	674369			17970	166		1	Q9LFH5	17970	166	60S ribosomal protein L12-2 (ABI1-binding protein 11)			0.000791139		1	1	1	1	1	1		1	1	1	1	1	1		1(1)	1(1)	1(1)	1(1)	1(1)	1(1)		NNN NNN		0	0		N	N	N	N	N	N
5612	Q9T043	60S ribosomal protein L14-2	660653			15505	134		1	Q9T043	15505	134	60S ribosomal protein L14-2			0.000381243		4	4	4	5	5	5		4	4	4	5	5	5		4(4)	4(4)	4(4)	5(5)	5(5)	5(5)		YYY YYY		3	3		Y	Y	Y	Y	Y	Y
5594	Q9SZI2	Nucleosome assembly protein 1	660102			42997	372		1	Q9SZI2	42997	372	Nucleosome assembly protein 1;1 (AtNAP1;1) (Nucleosome/chromatin assembly factor group A1)			0.000381243		10	10	10	9	10	9		10	10	10	9	10	9		10(10)	10(10)	10(10)	9(9)	10(10)	9(9)		YYY YYY		3	3		Y	Y	Y	Y	Y	Y
3286	Q93Y22	Coatomer subunit delta (Delta-coat protein) (Delta-COP)	654841			57719	527		1	Q93Y22	57719	527	Coatomer subunit delta (Delta-coat protein) (Delta-COP)			0.000381243		10	10	10	11	11	10		10	10	10	11	11	10		10(10)	10(10)	10(10)	11(11)	11(11)	10(10)		YYY YYY		3	3		Y	Y	Y	Y	Y	Y
3289	Q93Y35	26S proteasome non-ATPase regulatory subunit 6 homolog (26S proteasome regulatory subunit RPN7) (AtRPN7) (26S proteasome regulatory subunit S10 homolog)	650342			44282	387		1	Q93Y35	44282	387	26S proteasome non-ATPase regulatory subunit 6 homolog (26S proteasome regulatory subunit RPN7) (AtRPN7) (26S proteasome regulatory subunit S10 homolog)			0.000381243		10	9	10	10	10	10		10	9	10	10	10	10		10(10)	9(9)	10(10)	10(10)	10(10)	10(10)		YYY YYY		3	3		Y	Y	Y	Y	Y	Y
4909	Q9M2F9	DEAD-box ATP-dependent RNA helicase 52 (EC 3.6.4.13)	639146			69242	646		1	Q9M2F9	69242	646	DEAD-box ATP-dependent RNA helicase 52 (EC 3.6.4.13)			0.000381243		8	6	10	11	11	10		8	6	10	11	11	10		8(8)	6(6)	10(10)	11(11)	11(11)	10(10)		YYY YYY		3	3		Y	Y	Y	Y	Y	Y
4933	Q9M339	40S ribosomal protein S3-2	636808			27349	249		1	Q9M339	27349	249	40S ribosomal protein S3-2			0.000381243		2	2	2	2	2	2		2	2	2	2	2	2		2(2)	2(2)	2(2)	2(2)	2(2)	2(2)		YYY YYY		3	3		Y	Y	Y	Y	Y	Y
4267	Q9FZ76	60S ribosomal protein L6-1	629882			26153	233		1	Q9FZ76	26153	233	60S ribosomal protein L6-1			0.000381243		6	7	6	7	7	6		6	7	6	7	7	6		6(6)	7(7)	6(6)	7(7)	7(7)	6(6)		YYY YYY		3	3		Y	Y	Y	Y	Y	Y
1744	P54887	Delta-1-pyrroline-5-carboxylate synthase A (P5CS A) [Includes: Glutamate 5-kinase (GK) (EC 2.7.2.11) (Gamma-glutamyl kinase)	620419			77702	717		1	P54887	77702	717	Delta-1-pyrroline-5-carboxylate synthase A (P5CS A) [Includes: Glutamate 5-kinase (GK) (EC 2.7.2.11) (Gamma-glutamyl kinase); Gamma-glutamyl phosphate reductase (GPR) (EC 1.2.1.41) (Glutamate-5-semialdehyde dehydrogenase) (Glutamyl-gamma-semialdehyde dehydrogenase)]			0.000381243		14	13	16	14	15	13		14	13	16	14	15	13		14(14)	13(13)	16(16)	14(14)	15(15)	13(13)		YYY YYY		3	3		Y	Y	Y	Y	Y	Y
3269	Q93X94	GDSL esterase/lipase EXL6 (EC 3.1.1.-) (Family II extracellular lipase 6) (Family II lipase EXL6)	618163			38596	343		1	Q93X94	38596	343	GDSL esterase/lipase EXL6 (EC 3.1.1.-) (Family II extracellular lipase 6) (Family II lipase EXL6)			0.000381243		9	9	11	10	8	10		9	9	11	10	8	10		9(9)	9(9)	11(11)	10(10)	8(8)	10(10)		YYY YYY		3	3		Y	Y	Y	Y	Y	Y
77	A0A2P2CLH2	NADH dehydrogenase subunit 7	617870			45004	394		1	A0A2P2CLH2	45004	394	NADH dehydrogenase subunit 7			0.000381243		0	1	1	1	0	0		9	10	10	11	9	9		0(9)	1(10)	1(10)	1(11)	0(9)	0(9)		NNN NNN		0	0		N	N	N	N	N	N
2237	Q43291	60S ribosomal protein L21-1	616090			18653	164		1	Q43291	18653	164	60S ribosomal protein L21-1			0.000381243		1	0	1	1	1	1		8	6	7	8	8	7		1(8)	0(6)	1(7)	1(8)	1(8)	1(7)		NNN NNN		0	0		N	N	N	N	N	N
2230	Q42589	Non-specific lipid-transfer protein 1 (LTP 1)	613210			11755	118		1	Q42589	11755	118	Non-specific lipid-transfer protein 1 (LTP 1)			0.000381243		3	3	3	3	4	3		3	3	3	3	4	3		3(3)	3(3)	3(3)	3(3)	4(4)	3(3)		YYY YYY		3	3		Y	Y	Y	Y	Y	Y
1789	P56805	30S ribosomal protein S15, chloroplastic	609730			10719	88		1	P56805	10719	88	30S ribosomal protein S15, chloroplastic			0.000381243		8	6	8	8	6	7		8	6	8	8	6	7		8(8)	6(6)	8(8)	8(8)	6(6)	7(7)		YYY YYY		3	3		Y	Y	Y	Y	Y	Y
5395	Q9SQI8	Dihydrolipoyllysine-residue acetyltransferase component 4 of pyruvate dehydrogenase complex, chloroplastic (EC 2.3.1.12) (Dihydrolipoamide S-acetyltransferase component 4 of pyruvate dehydrogenase complex) (Pyruvate dehydrogenase complex component E2 4) (PDC-E2 4) (PDCE2 4) (plE2)	608511			50080	480		1	Q9SQI8	50080	480	Dihydrolipoyllysine-residue acetyltransferase component 4 of pyruvate dehydrogenase complex, chloroplastic (EC 2.3.1.12) (Dihydrolipoamide S-acetyltransferase component 4 of pyruvate dehydrogenase complex) (Pyruvate dehydrogenase complex component E2 4) (PDC-E2 4) (PDCE2 4) (plE2)			0.000381243		4	5	6	6	5	6		4	5	6	6	5	6		4(4)	5(5)	6(6)	6(6)	5(5)	6(6)		YYY YYY		3	3		Y	Y	Y	Y	Y	Y
4218	Q9FVS9	Alkane hydroxylase MAH1 (EC 1.14.-.-) (Cytochrome P450 96A15) (Protein MID-CHAIN ALKANE HYDROXYLASE 1)	604507			57696	497		1	Q9FVS9	57696	497	Alkane hydroxylase MAH1 (EC 1.14.-.-) (Cytochrome P450 96A15) (Protein MID-CHAIN ALKANE HYDROXYLASE 1)			0.000381243		12	11	11	11	11	11		13	12	12	12	12	12		12(13)	11(12)	11(12)	11(12)	11(12)	11(12)		YYY YYY		3	3		Y	Y	Y	Y	Y	Y
1813	P60039	60S ribosomal protein L7-3	601981			27940	242		1	P60039	27940	242	60S ribosomal protein L7-3			0.000381243		3	3	3	3	3	3		3	3	3	3	3	3		3(3)	3(3)	3(3)	3(3)	3(3)	3(3)		YYY YYY		3	3		Y	Y	Y	Y	Y	Y
2897	Q8LFT2	Dynamin-related protein 3B (Dynamin-like protein 2b)	600923			86644	780		1	Q8LFT2	86644	780	Dynamin-related protein 3B (Dynamin-like protein 2b)			0.000381243		26	19	28	29	24	28		26	19	28	29	24	28		26(26)	19(19)	28(28)	29(29)	24(24)	28(28)		YYY YYY		3	3		Y	Y	Y	Y	Y	Y
3549	Q94K48	ARM repeat superfamily protein (Uncharacterized protein At3g62530)	596934			24503	221		1	Q94K48	24503	221	ARM repeat superfamily protein (Uncharacterized protein At3g62530)			0.000381243		10	8	10	10	9	10		10	8	10	10	9	10		10(10)	8(8)	10(10)	10(10)	9(9)	10(10)		YYY YYY		3	3		Y	Y	Y	Y	Y	Y
2109	Q39043	Heat shock 70 kDa protein BIP2 (Heat shock 70 kDa protein 12) (Heat shock protein 70-12) (AtHsp70-12) (Luminal-binding protein 2) (AtBP2) (BiP2)	584280			73561	668		1	Q39043	73561	668	Heat shock 70 kDa protein BIP2 (Heat shock 70 kDa protein 12) (Heat shock protein 70-12) (AtHsp70-12) (Luminal-binding protein 2) (AtBP2) (BiP2)			0.000381243		3	1	3	2	3	2		3	1	3	2	3	2		3(3)	1(1)	3(3)	2(2)	3(3)	2(2)		YNY YYY		2	3		Y	N	Y	Y	Y	Y
556	F4JU09	Toll-Interleukin-Resistance (TIR) domain family protein	579070			31390	274		1	F4JU09	31390	274	Toll-Interleukin-Resistance (TIR) domain family protein			0.000791139		1	1	1	1	1	1		1	1	1	1	1	1		1(1)	1(1)	1(1)	1(1)	1(1)	1(1)		NNN NNN		0	0		N	N	N	N	N	N
5434	Q9SS17	40S ribosomal protein S24-1	578275			15372	133		1	Q9SS17	15372	133	40S ribosomal protein S24-1			0.000584454		2	2	2	2	2	2		2	2	2	2	2	2		2(2)	2(2)	2(2)	2(2)	2(2)	2(2)		YYY YYY		3	3		Y	Y	Y	Y	Y	Y
4434	Q9LJP2	GDSL esterase/lipase At3g14220 (EC 3.1.1.-) (Extracellular lipase At3g14220)	576669			40249	363		1	Q9LJP2	40249	363	GDSL esterase/lipase At3g14220 (EC 3.1.1.-) (Extracellular lipase At3g14220)			0.000381243		10	5	11	11	10	9		10	5	11	11	10	9		10(10)	5(5)	11(11)	11(11)	10(10)	9(9)		YYY YYY		3	3		Y	Y	Y	Y	Y	Y
1472	P28769	T-complex protein 1 subunit alpha (TCP-1-alpha) (CCT-alpha) (Chaperonin CCT1)	576506			59229	545		1	P28769	59229	545	T-complex protein 1 subunit alpha (TCP-1-alpha) (CCT-alpha) (Chaperonin CCT1)			0.000381243		13	13	14	14	13	13		13	13	14	14	13	13		13(13)	13(13)	14(14)	14(14)	13(13)	13(13)		YYY YYY		3	3		Y	Y	Y	Y	Y	Y
3816	Q9CAV0	40S ribosomal protein S3a-1	576389			29851	262		1	Q9CAV0	29851	262	40S ribosomal protein S3a-1			0.000381243		6	4	6	6	6	6		6	4	6	6	6	6		6(6)	4(4)	6(6)	6(6)	6(6)	6(6)		YYY YYY		3	3		Y	Y	Y	Y	Y	Y
2370	Q680P8	40S ribosomal protein S29	575970			6429	56		1	Q680P8	6429	56	40S ribosomal protein S29			0.000381243		2	2	2	2	2	2		3	3	3	3	3	3		2(3)	2(3)	2(3)	2(3)	2(3)	2(3)		YYY YYY		3	3		Y	Y	Y	Y	Y	Y
5182	Q9SFB1	F17A17.37 protein (Uncharacterized protein At3g08030)	573934			39066	365		1	Q9SFB1	39066	365	F17A17.37 protein (Uncharacterized protein At3g08030)			0.000381243		13	12	13	13	12	13		13	12	13	13	12	13		13(13)	12(12)	13(13)	13(13)	12(12)	13(13)		YYY YYY		3	3		Y	Y	Y	Y	Y	Y
1731	P52410	3-oxoacyl-[acyl-carrier-protein] synthase I, chloroplastic (EC 2.3.1.41) (Beta-ketoacyl-ACP synthase I) (KAS I)	570704			50413	473		1	P52410	50413	473	3-oxoacyl-[acyl-carrier-protein] synthase I, chloroplastic (EC 2.3.1.41) (Beta-ketoacyl-ACP synthase I) (KAS I)			0.000381243		10	10	9	11	11	10		10	10	9	11	11	10		10(10)	10(10)	9(9)	11(11)	11(11)	10(10)		YYY YYY		3	3		Y	Y	Y	Y	Y	Y
4599	Q9LSA3	60S ribosomal protein L30-3	567143			12279	112		1	Q9LSA3	12279	112	60S ribosomal protein L30-3			0.000381243		1	1	1	1	1	1		3	3	3	3	2	3		1(3)	1(3)	1(3)	1(3)	1(2)	1(3)		NNN NNN		0	0		N	N	N	N	N	N
2413	Q6NPM5	Embryo-specific protein ATS3B (Protein ARABIDOPSIS THALIANA SEED 3B)	565810			21071	190		1	Q6NPM5	21071	190	Embryo-specific protein ATS3B (Protein ARABIDOPSIS THALIANA SEED 3B)			0.000791139		1	1	1	1	1	1		1	1	1	1	1	1		1(1)	1(1)	1(1)	1(1)	1(1)	1(1)		NNN NNN		0	0		N	N	N	N	N	N
5313	Q9SK22	40S ribosomal protein S16-1	563271			16631	146		1	Q9SK22	16631	146	40S ribosomal protein S16-1			0.000381243		2	1	2	2	2	2		6	5	6	6	6	6		2(6)	1(5)	2(6)	2(6)	2(6)	2(6)		YNY YYY		2	3		Y	N	Y	Y	Y	Y
3593	Q9ASR1	Elongation factor 2 (EF-2) (Protein LOW EXPRESSION OF OSMOTICALLY RESPONSIVE GENES 1)	560247			93891	843		1	Q9ASR1	93891	843	Elongation factor 2 (EF-2) (Protein LOW EXPRESSION OF OSMOTICALLY RESPONSIVE GENES 1)			0.000381243		14	11	13	14	14	13		23	18	22	23	21	21		14(23)	11(18)	13(22)	14(23)	14(21)	13(21)		YYY YYY		3	3		Y	Y	Y	Y	Y	Y
19	A0A1I9LSC0	Alba DNA/RNA-binding protein	559982			49222	453		1	A0A1I9LSC0	49222	453	Alba DNA/RNA-binding protein			0.000381243		4	2	4	4	3	4		4	2	4	4	3	4		4(4)	2(2)	4(4)	4(4)	3(3)	4(4)		YYY YYY		3	3		Y	Y	Y	Y	Y	Y
3941	Q9FI56	Chaperone protein ClpC1, chloroplastic (ATP-dependent Clp protease ATP-binding subunit ClpC homolog 1) (Casein lytic proteinase C1) (Protein DE-REGULATED CAO ACCUMULATION 1) (Protein IRON-RESCUED MUTANT 1)	558028			103453	929		1	Q9FI56	103453	929	Chaperone protein ClpC1, chloroplastic (ATP-dependent Clp protease ATP-binding subunit ClpC homolog 1) (Casein lytic proteinase C1) (Protein DE-REGULATED CAO ACCUMULATION 1) (Protein IRON-RESCUED MUTANT 1)			0.000381243		16	12	14	16	16	16		16	12	14	16	16	16		16(16)	12(12)	14(14)	16(16)	16(16)	16(16)		YYY YYY		3	3		Y	Y	Y	Y	Y	Y
3219	Q8W4R3	DEAD-box ATP-dependent RNA helicase 30 (EC 3.6.4.13)	557811			64621	591		1	Q8W4R3	64621	591	DEAD-box ATP-dependent RNA helicase 30 (EC 3.6.4.13)			0.000381243		5	4	4	6	5	4		5	4	4	6	5	4		5(5)	4(4)	4(4)	6(6)	5(5)	4(4)		YYY YYY		3	3		Y	Y	Y	Y	Y	Y
4584	Q9LRX8	60S ribosomal protein L13a-2	553709			23459	206		1	Q9LRX8	23459	206	60S ribosomal protein L13a-2			0.000381243		4	5	5	5	5	5		4	5	5	5	5	5		4(4)	5(5)	5(5)	5(5)	5(5)	5(5)		YYY YYY		3	3		Y	Y	Y	Y	Y	Y
4828	Q9LZH9	60S ribosomal protein L7a-2	551162			29034	256		1	Q9LZH9	29034	256	60S ribosomal protein L7a-2			0.000381243		3	3	3	3	3	3		3	3	3	3	3	3		3(3)	3(3)	3(3)	3(3)	3(3)	3(3)		YYY YYY		3	3		Y	Y	Y	Y	Y	Y
3588	Q96528	Catalase-1 (EC 1.11.1.6)	546391			56762	492		1	Q96528	56762	492	Catalase-1 (EC 1.11.1.6)			0.000381243		7	8	8	8	8	8		7	8	8	8	8	8		7(7)	8(8)	8(8)	8(8)	8(8)	8(8)		YYY YYY		3	3		Y	Y	Y	Y	Y	Y
1579	P42697	Phragmoplastin DRP1A (EC 3.6.5.-) (Dynamin-like protein 1) (Dynamin-like protein 1A) (Dynamin-related protein 1A) (AtDRP1A) (Protein RADIAL SWELLING 9)	545610			68172	610		1	P42697	68172	610	Phragmoplastin DRP1A (EC 3.6.5.-) (Dynamin-like protein 1) (Dynamin-like protein 1A) (Dynamin-related protein 1A) (AtDRP1A) (Protein RADIAL SWELLING 9)			0.000381243		28	25	19	24	17	29		28	25	19	24	17	29		28(28)	25(25)	19(19)	24(24)	17(17)	29(29)		YYY YYY		3	3		Y	Y	Y	Y	Y	Y
1557	P41376	Eukaryotic initiation factor 4A-1 (eIF-4A-1) (EC 3.6.4.13) (ATP-dependent RNA helicase eIF4A-1) (DEAD-box ATP-dependent RNA helicase 4) (AtRH04)	535735			46704	412		1	P41376	46704	412	Eukaryotic initiation factor 4A-1 (eIF-4A-1) (EC 3.6.4.13) (ATP-dependent RNA helicase eIF4A-1) (DEAD-box ATP-dependent RNA helicase 4) (AtRH04)			0.000381243		4	4	4	4	4	4		4	4	4	4	4	4		4(4)	4(4)	4(4)	4(4)	4(4)	4(4)		YYY YYY		3	3		Y	Y	Y	Y	Y	Y
5177	Q9SF40	60S ribosomal protein L4-1 (L1)	533589			44702	406		1	Q9SF40	44702	406	60S ribosomal protein L4-1 (L1)			0.000381243		5	5	5	5	5	5		5	5	5	5	5	5		5(5)	5(5)	5(5)	5(5)	5(5)	5(5)		YYY YYY		3	3		Y	Y	Y	Y	Y	Y
4813	Q9LZ57	60S ribosomal protein L36-3	532909			12190	108		1	Q9LZ57	12190	108	60S ribosomal protein L36-3			0.000584454		2	1	1	1	2	1		3	2	2	2	3	2		2(3)	1(2)	1(2)	1(2)	2(3)	1(2)		YNN NYN		1	1		Y	N	N	N	Y	N
2185	Q42059	Endoglucanase 6 (EC 3.2.1.4) (Endo-1,4-beta glucanase 6)	528801			68592	620		1	Q42059	68592	620	Endoglucanase 6 (EC 3.2.1.4) (Endo-1,4-beta glucanase 6)			0.000381243		10	8	8	9	9	7		10	8	8	9	9	7		10(10)	8(8)	8(8)	9(9)	9(9)	7(7)		YYY YYY		3	3		Y	Y	Y	Y	Y	Y
5248	Q9SIE1	Bifunctional aspartate aminotransferase and glutamate/aspartate-prephenate aminotransferase (AtAAT) (AtPPA-AT) (EC 2.6.1.1) (EC 2.6.1.78) (EC 2.6.1.79) (Protein MATERNAL EFFECT EMBRYO ARREST 17)	527536			51000	475		1	Q9SIE1	51000	475	Bifunctional aspartate aminotransferase and glutamate/aspartate-prephenate aminotransferase (AtAAT) (AtPPA-AT) (EC 2.6.1.1) (EC 2.6.1.78) (EC 2.6.1.79) (Protein MATERNAL EFFECT EMBRYO ARREST 17)			0.000381243		12	11	11	13	12	12		12	11	11	13	12	12		12(12)	11(11)	11(11)	13(13)	12(12)	12(12)		YYY YYY		3	3		Y	Y	Y	Y	Y	Y
1783	P56797	30S ribosomal protein S2, chloroplastic	527268			26904	236		1	P56797	26904	236	30S ribosomal protein S2, chloroplastic			0.000381243		9	8	9	9	8	7		9	8	9	9	8	7		9(9)	8(8)	9(9)	9(9)	8(8)	7(7)		YYY YYY		3	3		Y	Y	Y	Y	Y	Y
1772	P56778	Photosystem II CP43 reaction center protein (PSII 43 kDa protein) (Protein CP-43)	522286			51868	473		1	P56778	51868	473	Photosystem II CP43 reaction center protein (PSII 43 kDa protein) (Protein CP-43)			0.000381243		6	4	6	4	5	6		6	4	6	4	5	6		6(6)	4(4)	6(6)	4(4)	5(5)	6(6)		YYY YYY		3	3		Y	Y	Y	Y	Y	Y
1341	P10795	Ribulose bisphosphate carboxylase small subunit 1A, chloroplastic (RuBisCO small subunit 1A)	521096			20216	180		1	P10795	20216	180	Ribulose bisphosphate carboxylase small subunit 1A, chloroplastic (RuBisCO small subunit 1A)			0.000381243		4	4	5	4	4	5		4	4	5	4	4	5		4(4)	4(4)	5(5)	4(4)	4(4)	5(5)		YYY YYY		3	3		Y	Y	Y	Y	Y	Y
711	O04450	T-complex protein 1 subunit epsilon (TCP-1-epsilon) (CCT-epsilon) (Chaperonin CCT5)	516694			59384	535		1	O04450	59384	535	T-complex protein 1 subunit epsilon (TCP-1-epsilon) (CCT-epsilon) (Chaperonin CCT5)			0.000381243		15	13	14	16	16	13		15	13	14	16	16	13		15(15)	13(13)	14(14)	16(16)	16(16)	13(13)		YYY YYY		3	3		Y	Y	Y	Y	Y	Y
4355	Q9LH85	60S acidic ribosomal protein P2-3	503652			11735	115		1	Q9LH85	11735	115	60S acidic ribosomal protein P2-3			0.000381243		6	6	6	6	6	6		6	6	6	6	6	6		6(6)	6(6)	6(6)	6(6)	6(6)	6(6)		YYY YYY		3	3		Y	Y	Y	Y	Y	Y
4159	Q9FNG3	Protein RISC-INTERACTING CLEARING 3'-5' EXORIBONUCLEASE 2 (EC 3.1.13.1) (DnaQ-like 3'-5' exonuclease domain-containing protein) (AtDECP)	498497			23215	206		1	Q9FNG3	23215	206	Protein RISC-INTERACTING CLEARING 3'-5' EXORIBONUCLEASE 2 (EC 3.1.13.1) (DnaQ-like 3'-5' exonuclease domain-containing protein) (AtDECP)			0.000381243		7	8	7	6	7	8		7	8	7	6	7	8		7(7)	8(8)	7(7)	6(6)	7(7)	8(8)		YYY YYY		3	3		Y	Y	Y	Y	Y	Y
1426	P22953	Heat shock 70 kDa protein 1 (Heat shock cognate 70 kDa protein 1) (Heat shock cognate protein 70-1) (AtHsc70-1) (Heat shock protein 70-1) (AtHsp70-1) (Protein EARLY-RESPONSIVE TO DEHYDRATION 2)	495189			71358	651		1	P22953	71358	651	Heat shock 70 kDa protein 1 (Heat shock cognate 70 kDa protein 1) (Heat shock cognate protein 70-1) (AtHsc70-1) (Heat shock protein 70-1) (AtHsp70-1) (Protein EARLY-RESPONSIVE TO DEHYDRATION 2)			0.000381243		4	4	4	4	3	4		5	4	4	4	4	4		4(5)	4(4)	4(4)	4(4)	3(4)	4(4)		YYY YYY		3	3		Y	Y	Y	Y	Y	Y
2137	Q39211	DNA-directed RNA polymerases II, IV and V subunit 3 (DNA-directed RNA polymerase II 36 kDa polypeptide A) (DNA-directed RNA polymerase II subunit RPB3-A) (RNA polymerase II subunit 3-A) (RNA polymerase II subunit B3-A)	494507			35461	319		1	Q39211	35461	319	DNA-directed RNA polymerases II, IV and V subunit 3 (DNA-directed RNA polymerase II 36 kDa polypeptide A) (DNA-directed RNA polymerase II subunit RPB3-A) (RNA polymerase II subunit 3-A) (RNA polymerase II subunit B3-A)			0.000381243		3	3	3	3	3	3		3	3	3	3	3	3		3(3)	3(3)	3(3)	3(3)	3(3)	3(3)		YYY YYY		3	3		Y	Y	Y	Y	Y	Y
3637	Q9C5H9	Gamma-tubulin complex component 2 (AtGCP2) (GCP-2) (Protein SPIRAL 3) (Spindle pole body protein Spc97 homolog) (AtSpc97)	494394			76946	678		1	Q9C5H9	76946	678	Gamma-tubulin complex component 2 (AtGCP2) (GCP-2) (Protein SPIRAL 3) (Spindle pole body protein Spc97 homolog) (AtSpc97)			0.000381243		20	16	19	20	19	13		20	16	19	20	19	13		20(20)	16(16)	19(19)	20(20)	19(19)	13(13)		YYY YYY		3	3		Y	Y	Y	Y	Y	Y
1053	O65686	30S ribosomal protein S16-1, chloroplastic (Small subunit ribosomal protein 16)	493515			12699	113		1	O65686	12699	113	30S ribosomal protein S16-1, chloroplastic (Small subunit ribosomal protein 16)			0.000381243		4	4	4	4	4	4		4	4	4	4	4	4		4(4)	4(4)	4(4)	4(4)	4(4)	4(4)		YYY YYY		3	3		Y	Y	Y	Y	Y	Y
61	A0A1P8BB34	ARM repeat superfamily protein	493446			48849	424		1	A0A1P8BB34	48849	424	ARM repeat superfamily protein			0.000381243		10	5	8	8	8	7		10	5	8	8	8	7		10(10)	5(5)	8(8)	8(8)	8(8)	7(7)		YYY YYY		3	3		Y	Y	Y	Y	Y	Y
1713	P51412	50S ribosomal protein L21, chloroplastic (CL21)	493262			24038	220		1	P51412	24038	220	50S ribosomal protein L21, chloroplastic (CL21)			0.000381243		5	4	4	5	4	4		5	4	4	5	4	4		5(5)	4(4)	4(4)	5(5)	4(4)	4(4)		YYY YYY		3	3		Y	Y	Y	Y	Y	Y
871	O23674	Type III polyketide synthase A (PKS-A) (EC 2.3.1.-) (Hydroxyalkyl alpha-pyrone synthase PKS-A) (Protein LESS ADHESIVE POLLEN 6)	491135			43617	395		1	O23674	43617	395	Type III polyketide synthase A (PKS-A) (EC 2.3.1.-) (Hydroxyalkyl alpha-pyrone synthase PKS-A) (Protein LESS ADHESIVE POLLEN 6)			0.000381243		11	9	11	12	9	10		11	9	11	12	9	10		11(11)	9(9)	11(11)	12(12)	9(9)	10(10)		YYY YYY		3	3		Y	Y	Y	Y	Y	Y
300	F4I893	Protein ILITYHIA	489031			294075	2696		1	F4I893	294075	2696	Protein ILITYHIA			0.000381243		64	51	56	63	63	60		64	51	56	63	63	60		64(64)	51(51)	56(56)	63(63)	63(63)	60(60)		YYY YYY		3	3		Y	Y	Y	Y	Y	Y
1564	P41916	GTP-binding nuclear protein Ran-1 (Ras-related nuclear protein 1)	484115			25276	221		1	P41916	25276	221	GTP-binding nuclear protein Ran-1 (Ras-related nuclear protein 1)			0.000381243		2	0	2	2	2	2		8	5	9	8	8	7		2(8)	0(5)	2(9)	2(8)	2(8)	2(7)		YNY YYY		2	3		Y	N	Y	Y	Y	Y
5373	Q9SMV6	Protein EXPORTIN 1A (AtCRM1) (AtXPO1) (Protein HEAT-INTOLERANT 2)	480407			123243	1075		1	Q9SMV6	123243	1075	Protein EXPORTIN 1A (AtCRM1) (AtXPO1) (Protein HEAT-INTOLERANT 2)			0.000381243		17	12	16	15	15	15		17	12	16	15	15	15		17(17)	12(12)	16(16)	15(15)	15(15)	15(15)		YYY YYY		3	3		Y	Y	Y	Y	Y	Y
5690	Q9ZPY7	Exportin-2 (Exp2) (Cellular apoptosis susceptibility protein homolog) (Importin-alpha re-exporter)	478922			108657	972		1	Q9ZPY7	108657	972	Exportin-2 (Exp2) (Cellular apoptosis susceptibility protein homolog) (Importin-alpha re-exporter)			0.000381243		24	21	23	23	23	22		24	21	23	23	23	22		24(24)	21(21)	23(23)	23(23)	23(23)	22(22)		YYY YYY		3	3		Y	Y	Y	Y	Y	Y
4073	Q9FLN4	50S ribosomal protein L27, chloroplastic (CL27)	478434			21737	198		1	Q9FLN4	21737	198	50S ribosomal protein L27, chloroplastic (CL27)			0.000381243		5	4	5	4	4	4		5	4	5	4	4	4		5(5)	4(4)	5(5)	4(4)	4(4)	4(4)		YYY YYY		3	3		Y	Y	Y	Y	Y	Y
1781	P56795	50S ribosomal protein L22, chloroplastic	477194			18587	160		1	P56795	18587	160	50S ribosomal protein L22, chloroplastic			0.000381243		6	4	5	6	6	5		6	4	5	6	6	5		6(6)	4(4)	5(5)	6(6)	6(6)	5(5)		YYY YYY		3	3		Y	Y	Y	Y	Y	Y
1511	P32961	Nitrilase 1 (EC 3.5.5.1)	476115			38152	346		1	P32961	38152	346	Nitrilase 1 (EC 3.5.5.1)			0.000381243		5	5	7	6	6	6		7	7	9	7	8	8		5(7)	5(7)	7(9)	6(7)	6(8)	6(8)		YYY YYY		3	3		Y	Y	Y	Y	Y	Y
3242	Q93VI3	60S ribosomal protein L17-1	474372			19897	176		1	Q93VI3	19897	176	60S ribosomal protein L17-1			0.000584454		2	1	1	2	2	2		2	1	1	2	2	2		2(2)	1(1)	1(1)	2(2)	2(2)	2(2)		YNN YYY		1	3		Y	N	N	Y	Y	Y
3268	Q93WL3	ATP-dependent Clp protease ATP-binding subunit CLPT1, chloroplastic (nClpC-like protein)	472751			26050	238		1	Q93WL3	26050	238	ATP-dependent Clp protease ATP-binding subunit CLPT1, chloroplastic (nClpC-like protein)			0.000381243		7	5	7	7	7	7		7	5	7	7	7	7		7(7)	5(5)	7(7)	7(7)	7(7)	7(7)		YYY YYY		3	3		Y	Y	Y	Y	Y	Y
4462	Q9LKA5	Multiple organellar RNA editing factor 8, chloroplastic/mitochondrial (RNA editing-interacting protein 1)	471224			42870	395		1	Q9LKA5	42870	395	Multiple organellar RNA editing factor 8, chloroplastic/mitochondrial (RNA editing-interacting protein 1)			0.000381243		4	3	4	4	4	2		5	3	5	5	5	3		4(5)	3(3)	4(5)	4(5)	4(5)	2(3)		YYY YYY		3	3		Y	Y	Y	Y	Y	Y
3844	Q9FF90	60S ribosomal protein L13-3	467676			23485	206		1	Q9FF90	23485	206	60S ribosomal protein L13-3			0.000381243		4	3	4	4	3	3		4	3	4	4	3	3		4(4)	3(3)	4(4)	4(4)	3(3)	3(3)		YYY YYY		3	3		Y	Y	Y	Y	Y	Y
3234	Q93VA8	Alba DNA/RNA-binding protein (At1g76010/T4O12_22)	465861			37383	350		1	Q93VA8	37383	350	Alba DNA/RNA-binding protein (At1g76010/T4O12_22)			0.000381243		5	4	5	6	6	4		5	4	5	6	6	4		5(5)	4(4)	5(5)	6(6)	6(6)	4(4)		YYY YYY		3	3		Y	Y	Y	Y	Y	Y
5564	Q9SY97	Photosystem I chlorophyll a/b-binding protein 3-1, chloroplastic (Lhca3*1) (LHCI type III LHCA3)	464657			29181	273		1	Q9SY97	29181	273	Photosystem I chlorophyll a/b-binding protein 3-1, chloroplastic (Lhca3*1) (LHCI type III LHCA3)			0.000381243		3	1	3	3	3	2		3	1	3	3	3	2		3(3)	1(1)	3(3)	3(3)	3(3)	2(2)		YNY YYY		2	3		Y	N	Y	Y	Y	Y
3063	Q8S944	Dynamin-related protein 3A (Dynamin-like protein 2) (Dynamin-like protein 2a)	463775			89627	808		1	Q8S944	89627	808	Dynamin-related protein 3A (Dynamin-like protein 2) (Dynamin-like protein 2a)			0.000381243		23	20	23	24	23	22		23	20	23	24	23	22		23(23)	20(20)	23(23)	24(24)	23(23)	22(22)		YYY YYY		3	3		Y	Y	Y	Y	Y	Y
2809	Q8LA13	DEAD-box ATP-dependent RNA helicase 11 (EC 3.6.4.13)	462271			66026	612		1	Q8LA13	66026	612	DEAD-box ATP-dependent RNA helicase 11 (EC 3.6.4.13)			0.000381243		13	13	13	15	14	13		13	13	13	15	14	13		13(13)	13(13)	13(13)	15(15)	14(14)	13(13)		YYY YYY		3	3		Y	Y	Y	Y	Y	Y
4146	Q9FN67	BTB/POZ domain-containing protein At5g41330	462189			50420	458		1	Q9FN67	50420	458	BTB/POZ domain-containing protein At5g41330			0.000381243		9	5	9	10	9	6		9	5	9	10	9	6		9(9)	5(5)	9(9)	10(10)	9(9)	6(6)		YYY YYY		3	3		Y	Y	Y	Y	Y	Y
1562	P41377	Eukaryotic initiation factor 4A-2 (eIF-4A-2) (EC 3.6.4.13) (ATP-dependent RNA helicase eIF4A-2) (DEAD-box ATP-dependent RNA helicase 19)	459769			46763	412		1	P41377	46763	412	Eukaryotic initiation factor 4A-2 (eIF-4A-2) (EC 3.6.4.13) (ATP-dependent RNA helicase eIF4A-2) (DEAD-box ATP-dependent RNA helicase 19)			0.000381243		5	4	5	5	4	5		5	4	5	5	4	5		5(5)	4(4)	5(5)	5(5)	4(4)	5(5)		YYY YYY		3	3		Y	Y	Y	Y	Y	Y
207	F4HWR0	Desiccation-like protein	459250			34294	315		1	F4HWR0	34294	315	Desiccation-like protein			0.000381243		5	3	4	4	5	5		7	4	6	6	7	7		5(7)	3(4)	4(6)	4(6)	5(7)	5(7)		YYY YYY		3	3		Y	Y	Y	Y	Y	Y
4124	Q9FMR9	RuvB-like protein 1 (EC 3.6.4.12) (49 kDa TATA box-binding protein-interacting protein homolog) (AtTIP49a) (Ruv DNA-helicase-like protein)	457396			50323	458		1	Q9FMR9	50323	458	RuvB-like protein 1 (EC 3.6.4.12) (49 kDa TATA box-binding protein-interacting protein homolog) (AtTIP49a) (Ruv DNA-helicase-like protein)			0.000381243		17	17	17	18	17	18		17	17	17	18	17	18		17(17)	17(17)	17(17)	18(18)	17(17)	18(18)		YYY YYY		3	3		Y	Y	Y	Y	Y	Y
4609	Q9LSL9	Pentatricopeptide repeat-containing protein At5g65560	455142			103538	915		1	Q9LSL9	103538	915	Pentatricopeptide repeat-containing protein At5g65560			0.00921986		1	0	0	1	1	0		1	0	0	1	1	0		1(1)	0(0)	0(0)	1(1)	1(1)	0(0)		NNN NNN		0	0		N	N	N	N	N	N
2080	Q38896	Cold shock domain-containing protein 4 (AtCSP4) (Glycine-rich protein 2b) (AtGRP2b)	455057			19077	201		1	Q38896	19077	201	Cold shock domain-containing protein 4 (AtCSP4) (Glycine-rich protein 2b) (AtGRP2b)			0.000791139		1	1	1	1	1	1		1	1	1	1	1	1		1(1)	1(1)	1(1)	1(1)	1(1)	1(1)		NNN NNN		0	0		N	N	N	N	N	N
5398	Q9SQR8	Protein kinase family protein (Putative casein kinase)	453169			77994	701		1	Q9SQR8	77994	701	Protein kinase family protein (Putative casein kinase)			0.000381243		5	3	6	3	4	2		5	3	6	3	4	2		5(5)	3(3)	6(6)	3(3)	4(4)	2(2)		YYY YYY		3	3		Y	Y	Y	Y	Y	Y
1910	Q05431	L-ascorbate peroxidase 1, cytosolic (AP) (AtAPx01) (EC 1.11.1.11)	453130			27561	250		1	Q05431	27561	250	L-ascorbate peroxidase 1, cytosolic (AP) (AtAPx01) (EC 1.11.1.11)			0.000381243		7	8	7	8	8	8		8	9	8	9	9	9		7(8)	8(9)	7(8)	8(9)	8(9)	8(9)		YYY YYY		3	3		Y	Y	Y	Y	Y	Y
5511	Q9SV20	Coatomer subunit beta-2 (Beta-coat protein 2) (Beta-COP 2)	451898			106078	948		1	Q9SV20	106078	948	Coatomer subunit beta-2 (Beta-coat protein 2) (Beta-COP 2)			0.000381243		3	2	3	3	3	3		3	2	3	3	3	3		3(3)	2(2)	3(3)	3(3)	3(3)	3(3)		YYY YYY		3	3		Y	Y	Y	Y	Y	Y
3901	Q9FGM0	ATP-dependent zinc metalloprotease FTSH 11, chloroplastic/mitochondrial (AtFTSH11) (EC 3.4.24.-)	451769			88717	806		1	Q9FGM0	88717	806	ATP-dependent zinc metalloprotease FTSH 11, chloroplastic/mitochondrial (AtFTSH11) (EC 3.4.24.-)			0.000381243		18	14	19	17	20	18		18	14	19	17	20	18		18(18)	14(14)	19(19)	17(17)	20(20)	18(18)		YYY YYY		3	3		Y	Y	Y	Y	Y	Y
4543	Q9LPW0	Glyceraldehyde-3-phosphate dehydrogenase GAPA2, chloroplastic (EC 1.2.1.13) (NADP-dependent glyceraldehydephosphate dehydrogenase A subunit 2)	450539			42847	399		1	Q9LPW0	42847	399	Glyceraldehyde-3-phosphate dehydrogenase GAPA2, chloroplastic (EC 1.2.1.13) (NADP-dependent glyceraldehydephosphate dehydrogenase A subunit 2)			0.000381243		3	3	4	4	4	4		3	3	4	4	4	4		3(3)	3(3)	4(4)	4(4)	4(4)	4(4)		YYY YYY		3	3		Y	Y	Y	Y	Y	Y
830	O23247	Arginine--tRNA ligase, chloroplastic/mitochondrial (EC 6.1.1.19) (Arginyl-tRNA synthetase) (ArgRS) (Protein EMBRYO DEFECTIVE 1027)	447634			72387	642		1	O23247	72387	642	Arginine--tRNA ligase, chloroplastic/mitochondrial (EC 6.1.1.19) (Arginyl-tRNA synthetase) (ArgRS) (Protein EMBRYO DEFECTIVE 1027)			0.000381243		10	11	11	13	13	12		10	11	11	13	13	12		10(10)	11(11)	11(11)	13(13)	13(13)	12(12)		YYY YYY		3	3		Y	Y	Y	Y	Y	Y
320	F4IB63	Leucine-rich repeat protein kinase family protein	447422			98076	884		1	F4IB63	98076	884	Leucine-rich repeat protein kinase family protein			0.000381243		8	6	8	7	8	6		10	8	10	9	9	7		8(10)	6(8)	8(10)	7(9)	8(9)	6(7)		YYY YYY		3	3		Y	Y	Y	Y	Y	Y
3761	Q9C9C5	60S ribosomal protein L6-3	445905			26107	233		1	Q9C9C5	26107	233	60S ribosomal protein L6-3			0.000381243		1	1	1	1	1	1		5	6	5	5	5	6		1(5)	1(6)	1(5)	1(5)	1(5)	1(6)		NNN NNN		0	0		N	N	N	N	N	N
4913	Q9M2K8	Agamous-like MADS-box protein AGL18	444919			28874	256		1	Q9M2K8	28874	256	Agamous-like MADS-box protein AGL18			0.000381243		6	6	7	0	0	0		6	6	7	0	0	0		6(6)	6(6)	7(7)	0(0)	0(0)	0(0)		YYY NNN		3	0		Y	Y	Y	N	N	N
5060	Q9S7N7	Photosystem I reaction center subunit V, chloroplastic (PSI-G)	443809			17085	160		1	Q9S7N7	17085	160	Photosystem I reaction center subunit V, chloroplastic (PSI-G)			0.000381243		4	3	3	4	4	4		4	3	3	4	4	4		4(4)	3(3)	3(3)	4(4)	4(4)	4(4)		YYY YYY		3	3		Y	Y	Y	Y	Y	Y
4864	Q9M0E2	60S ribosomal protein L28-2	443037			15911	143		1	Q9M0E2	15911	143	60S ribosomal protein L28-2			0.000381243		6	6	6	6	6	6		6	6	6	6	6	6		6(6)	6(6)	6(6)	6(6)	6(6)	6(6)		YYY YYY		3	3		Y	Y	Y	Y	Y	Y
3258	Q93VT9	60S ribosomal protein L10-1 (Ribosomal protein RPL10A) (Suppressor of ACAULIS 52)	442110			24917	220		1	Q93VT9	24917	220	60S ribosomal protein L10-1 (Ribosomal protein RPL10A) (Suppressor of ACAULIS 52)			0.000381243		2	3	2	3	3	3		4	5	4	5	5	5		2(4)	3(5)	2(4)	3(5)	3(5)	3(5)		YYY YYY		3	3		Y	Y	Y	Y	Y	Y
5544	Q9SX68	50S ribosomal protein L18, chloroplastic (CL18)	440440			18726	170		1	Q9SX68	18726	170	50S ribosomal protein L18, chloroplastic (CL18)			0.000381243		4	4	4	4	4	4		4	4	4	4	4	4		4(4)	4(4)	4(4)	4(4)	4(4)	4(4)		YYY YYY		3	3		Y	Y	Y	Y	Y	Y
4553	Q9LQ31	Jacalin-related lectin 4	438869			81843	745		1	Q9LQ31	81843	745	Jacalin-related lectin 4			0.000381243		18	15	18	16	16	17		18	15	18	16	16	17		18(18)	15(15)	18(18)	16(16)	16(16)	17(17)		YYY YYY		3	3		Y	Y	Y	Y	Y	Y
1722	P51419	60S ribosomal protein L27-3	431922			15608	135		1	P51419	15608	135	60S ribosomal protein L27-3			0.000381243		2	1	2	2	1	1		2	1	2	2	1	1		2(2)	1(1)	2(2)	2(2)	1(1)	1(1)		YNY YNN		2	1		Y	N	Y	Y	N	N
3248	Q93VP3	Eukaryotic translation initiation factor 5A-2 (AtELF5A-2) (eIF-5A-2) (Protein FUMONISIN B1-RESISTANT 12)	431118			17140	159		1	Q93VP3	17140	159	Eukaryotic translation initiation factor 5A-2 (AtELF5A-2) (eIF-5A-2) (Protein FUMONISIN B1-RESISTANT 12)			0.00104112		1	1	1	2	1	1		1	1	1	2	1	1		1(1)	1(1)	1(1)	2(2)	1(1)	1(1)		NNN YNN		0	1		N	N	N	Y	N	N
2727	Q8L5Y6	Cullin-associated NEDD8-dissociated protein 1 (Cullin-associated and neddylation-dissociated protein 1) (AtCAND1) (Protein ENHANCER OF TIR1-1 AUXIN RESISTANCE 2) (Protein HEMIVENATA)	426967			134897	1219		1	Q8L5Y6	134897	1219	Cullin-associated NEDD8-dissociated protein 1 (Cullin-associated and neddylation-dissociated protein 1) (AtCAND1) (Protein ENHANCER OF TIR1-1 AUXIN RESISTANCE 2) (Protein HEMIVENATA)			0.000381243		29	28	26	29	29	30		29	28	26	29	29	30		29(29)	28(28)	26(26)	29(29)	29(29)	30(30)		YYY YYY		3	3		Y	Y	Y	Y	Y	Y
2128	Q39160	Myosin-5 (AtMYA1)	421617			172908	1520		1	Q39160	172908	1520	Myosin-5 (AtMYA1)			0.000381243		19	23	21	22	21	19		19	23	21	22	21	19		19(19)	23(23)	21(21)	22(22)	21(21)	19(19)		YYY YYY		3	3		Y	Y	Y	Y	Y	Y
1435	P24636	Tubulin beta-4 chain (Beta-4-tubulin)	419629			49823	444		1	P24636	49823	444	Tubulin beta-4 chain (Beta-4-tubulin)			0.000381243		3	2	2	3	1	3		3	2	2	3	1	3		3(3)	2(2)	2(2)	3(3)	1(1)	3(3)		YYY YNY		3	2		Y	Y	Y	Y	N	Y
3341	Q940B0	60S ribosomal protein L18-3	419535			20967	187		1	Q940B0	20967	187	60S ribosomal protein L18-3			0.000381243		4	3	3	3	4	3		4	3	3	3	4	3		4(4)	3(3)	3(3)	3(3)	4(4)	3(3)		YYY YYY		3	3		Y	Y	Y	Y	Y	Y
1631	P46286	60S ribosomal protein L8-1 (60S ribosomal protein L2) (Protein EMBRYO DEFECTIVE 2296)	418722			27859	258		1	P46286	27859	258	60S ribosomal protein L8-1 (60S ribosomal protein L2) (Protein EMBRYO DEFECTIVE 2296)			0.000381243		3	2	3	3	3	3		3	2	3	3	3	3		3(3)	2(2)	3(3)	3(3)	3(3)	3(3)		YYY YYY		3	3		Y	Y	Y	Y	Y	Y
5081	Q9S9P1	40S ribosomal protein S12-1	411830			15377	144		1	Q9S9P1	15377	144	40S ribosomal protein S12-1			0.000381243		6	5	6	6	6	6		6	5	6	6	6	6		6(6)	5(5)	6(6)	6(6)	6(6)	6(6)		YYY YYY		3	3		Y	Y	Y	Y	Y	Y
4280	Q9LDB4	Non-specific lipid-transfer protein 6 (LTP 6) (Xylogen-like protein 15) (AtXYP15)	410992			11878	113		1	Q9LDB4	11878	113	Non-specific lipid-transfer protein 6 (LTP 6) (Xylogen-like protein 15) (AtXYP15)			0.000381243		2	3	2	2	3	3		2	3	2	2	3	3		2(2)	3(3)	2(2)	2(2)	3(3)	3(3)		YYY YYY		3	3		Y	Y	Y	Y	Y	Y
3562	Q94KJ7	Vacuolar protein-sorting-associated protein 33 homolog (AtVPS33)	408232			66912	592		1	Q94KJ7	66912	592	Vacuolar protein-sorting-associated protein 33 homolog (AtVPS33)			0.000381243		6	6	5	7	4	5		6	6	5	7	4	5		6(6)	6(6)	5(5)	7(7)	4(4)	5(5)		YYY YYY		3	3		Y	Y	Y	Y	Y	Y
3783	Q9C9Z9	Glycosyltransferase-like KOBITO 1 (EC 2.4.1.-) (Protein ABA INSENSITIVE 8) (Protein ELONGATION DEFECTIVE 1)	408226			59889	533		1	Q9C9Z9	59889	533	Glycosyltransferase-like KOBITO 1 (EC 2.4.1.-) (Protein ABA INSENSITIVE 8) (Protein ELONGATION DEFECTIVE 1)			0.000381243		12	9	12	13	12	12		14	10	14	14	14	13		12(14)	9(10)	12(14)	13(14)	12(14)	12(13)		YYY YYY		3	3		Y	Y	Y	Y	Y	Y
4481	Q9LM93	Dolichol-phosphate mannosyltransferase subunit 1 (EC 2.4.1.83) (Dol-P-Man synthase1) (Dolichol-phosphate mannose synthase subunit 1) (DPM synthase subunit 1)	407646			27676	246		1	Q9LM93	27676	246	Dolichol-phosphate mannosyltransferase subunit 1 (EC 2.4.1.83) (Dol-P-Man synthase1) (Dolichol-phosphate mannose synthase subunit 1) (DPM synthase subunit 1)			0.000381243		4	3	4	4	4	4		4	3	4	4	4	4		4(4)	3(3)	4(4)	4(4)	4(4)	4(4)		YYY YYY		3	3		Y	Y	Y	Y	Y	Y
1760	P56761	Photosystem II D2 protein (PSII D2 protein) (EC 1.10.3.9) (Photosystem Q(A) protein)	403542			39548	353		1	P56761	39548	353	Photosystem II D2 protein (PSII D2 protein) (EC 1.10.3.9) (Photosystem Q(A) protein)			0.000381243		3	3	3	3	3	3		3	3	3	3	3	3		3(3)	3(3)	3(3)	3(3)	3(3)	3(3)		YYY YYY		3	3		Y	Y	Y	Y	Y	Y
1055	O65719	Heat shock 70 kDa protein 3 (AtHsp70-3) (Heat shock protein 70-3) (Heat shock cognate 70 kDa protein 3) (AtHsc70-3) (Heat shock cognate protein 70-3)	403082			71148	649		1	O65719	71148	649	Heat shock 70 kDa protein 3 (AtHsp70-3) (Heat shock protein 70-3) (Heat shock cognate 70 kDa protein 3) (AtHsc70-3) (Heat shock cognate protein 70-3)			0.000381243		6	6	6	6	6	6		6	6	6	6	6	6		6(6)	6(6)	6(6)	6(6)	6(6)	6(6)		YYY YYY		3	3		Y	Y	Y	Y	Y	Y
3111	Q8VYM4	30S ribosomal protein 2, chloroplastic (Chloroplastic small ribosomal subunit protein cS22) (Plastid-specific 30S ribosomal protein 2, chloroplastic) (PSRP-2)	400062			27748	253		1	Q8VYM4	27748	253	30S ribosomal protein 2, chloroplastic (Chloroplastic small ribosomal subunit protein cS22) (Plastid-specific 30S ribosomal protein 2, chloroplastic) (PSRP-2)			0.000381243		6	6	6	6	6	6		6	6	6	6	6	6		6(6)	6(6)	6(6)	6(6)	6(6)	6(6)		YYY YYY		3	3		Y	Y	Y	Y	Y	Y
1686	P49211	60S ribosomal protein L32-1	397757			15503	133		1	P49211	15503	133	60S ribosomal protein L32-1			0.000381243		2	2	2	2	2	2		2	2	2	2	2	2		2(2)	2(2)	2(2)	2(2)	2(2)	2(2)		YYY YYY		3	3		Y	Y	Y	Y	Y	Y
43	A0A1P8B068	Pathogenesis-related thaumatin superfamily protein	397260			30183	274		1	A0A1P8B068	30183	274	Pathogenesis-related thaumatin superfamily protein			0.000381243		6	6	6	6	6	6		6	6	6	6	6	6		6(6)	6(6)	6(6)	6(6)	6(6)	6(6)		YYY YYY		3	3		Y	Y	Y	Y	Y	Y
3032	Q8RXU5	60S ribosomal protein L37a-2	392590			10241	92		1	Q8RXU5	10241	92	60S ribosomal protein L37a-2			0.000381243		2	2	2	2	2	2		3	3	3	3	3	3		2(3)	2(3)	2(3)	2(3)	2(3)	2(3)		YYY YYY		3	3		Y	Y	Y	Y	Y	Y
2770	Q8L7S0	Probable ubiquitin-like-specific protease 2B (EC 3.4.22.-)	391638			106013	931		1	Q8L7S0	106013	931	Probable ubiquitin-like-specific protease 2B (EC 3.4.22.-)			0.000381243		10	12	12	5	4	3		10	12	12	5	4	3		10(10)	12(12)	12(12)	5(5)	4(4)	3(3)		YYY YYY		3	3		Y	Y	Y	Y	Y	Y
2973	Q8RWN9	Dihydrolipoyllysine-residue acetyltransferase component 2 of pyruvate dehydrogenase complex, mitochondrial (EC 2.3.1.12) (Dihydrolipoamide S-acetyltransferase component 2 of pyruvate dehydrogenase complex) (Pyruvate dehydrogenase complex component E2 2) (PDC-E2 2) (PDCE2 2)	391513			58468	539		1	Q8RWN9	58468	539	Dihydrolipoyllysine-residue acetyltransferase component 2 of pyruvate dehydrogenase complex, mitochondrial (EC 2.3.1.12) (Dihydrolipoamide S-acetyltransferase component 2 of pyruvate dehydrogenase complex) (Pyruvate dehydrogenase complex component E2 2) (PDC-E2 2) (PDCE2 2)			0.000381243		12	12	14	14	15	15		12	12	14	14	15	15		12(12)	12(12)	14(14)	14(14)	15(15)	15(15)		YYY YYY		3	3		Y	Y	Y	Y	Y	Y
1198	O82204	60S ribosomal protein L28-1 (Protein ASYMMETRIC LEAVES1/2 ENHANCER 5)	390111			15895	143		1	O82204	15895	143	60S ribosomal protein L28-1 (Protein ASYMMETRIC LEAVES1/2 ENHANCER 5)			0.000381243		6	6	6	6	6	6		6	6	6	6	6	6		6(6)	6(6)	6(6)	6(6)	6(6)	6(6)		YYY YYY		3	3		Y	Y	Y	Y	Y	Y
4275	Q9LD43	Acetyl-coenzyme A carboxylase carboxyl transferase subunit alpha, chloroplastic (ACCase subunit alpha) (Acetyl-CoA carboxylase carboxyltransferase subunit alpha) (EC 2.1.3.15)	389818			85306	769		1	Q9LD43	85306	769	Acetyl-coenzyme A carboxylase carboxyl transferase subunit alpha, chloroplastic (ACCase subunit alpha) (Acetyl-CoA carboxylase carboxyltransferase subunit alpha) (EC 2.1.3.15)			0.000381243		24	23	28	29	29	27		24	23	28	29	29	27		24(24)	23(23)	28(28)	29(29)	29(29)	27(27)		YYY YYY		3	3		Y	Y	Y	Y	Y	Y
5174	Q9SF16	T-complex protein 1 subunit eta (TCP-1-eta) (CCT-eta) (Chaperonin CCT7)	389637			59776	557		1	Q9SF16	59776	557	T-complex protein 1 subunit eta (TCP-1-eta) (CCT-eta) (Chaperonin CCT7)			0.000381243		19	15	20	21	20	18		19	15	20	21	20	18		19(19)	15(15)	20(20)	21(21)	20(20)	18(18)		YYY YYY		3	3		Y	Y	Y	Y	Y	Y
3405	Q949S5	F-box protein PP2-B11 (Protein PHLOEM PROTEIN 2-LIKE B11) (AtPP2-B11) (SKP1-interacting partner 12)	388598			28984	257		1	Q949S5	28984	257	F-box protein PP2-B11 (Protein PHLOEM PROTEIN 2-LIKE B11) (AtPP2-B11) (SKP1-interacting partner 12)			0.000381243		7	4	7	7	6	6		7	4	7	7	6	6		7(7)	4(4)	7(7)	7(7)	6(6)	6(6)		YYY YYY		3	3		Y	Y	Y	Y	Y	Y
1716	P51414	60S ribosomal protein L26-1	385731			16945	146		1	P51414	16945	146	60S ribosomal protein L26-1			0.000381243		6	6	6	6	6	6		6	6	6	6	6	6		6(6)	6(6)	6(6)	6(6)	6(6)	6(6)		YYY YYY		3	3		Y	Y	Y	Y	Y	Y
1422	P21238	Chaperonin 60 subunit alpha 1, chloroplastic (CPN-60 alpha 1) (Protein SCHLEPPERLESS) (RuBisCO large subunit-binding protein subunit alpha 1)	385250			62072	586		1	P21238	62072	586	Chaperonin 60 subunit alpha 1, chloroplastic (CPN-60 alpha 1) (Protein SCHLEPPERLESS) (RuBisCO large subunit-binding protein subunit alpha 1)			0.000381243		25	22	24	22	23	23		25	22	24	22	23	23		25(25)	22(22)	24(24)	22(22)	23(23)	23(23)		YYY YYY		3	3		Y	Y	Y	Y	Y	Y
5665	Q9XJ35	ATP-dependent Clp protease proteolytic subunit-related protein 1, chloroplastic (ClpR1) (Protein SUPPRESSOR OF VARIEGATION 2) (nClpP5)	384837			42627	387		1	Q9XJ35	42627	387	ATP-dependent Clp protease proteolytic subunit-related protein 1, chloroplastic (ClpR1) (Protein SUPPRESSOR OF VARIEGATION 2) (nClpP5)			0.000381243		4	2	3	4	3	3		4	2	3	4	3	3		4(4)	2(2)	3(3)	4(4)	3(3)	3(3)		YYY YYY		3	3		Y	Y	Y	Y	Y	Y
1919	Q06611	Aquaporin PIP1-2 (AtPIP1	384704			30598	286		1	Q06611	30598	286	Aquaporin PIP1-2 (AtPIP1;2) (Plasma membrane intrinsic protein 1b) (PIP1b) (Transmembrane protein A) (AthH2) (TMP-A)			0.000381243		2	1	1	1	1	1		4	3	3	3	3	3		2(4)	1(3)	1(3)	1(3)	1(3)	1(3)		YNN NNN		1	0		Y	N	N	N	N	N
1359	P12411	Tubulin beta-1 chain (Beta-1-tubulin)	383078			50217	447		1	P12411	50217	447	Tubulin beta-1 chain (Beta-1-tubulin)			0.000381243		1	1	2	2	2	2		1	1	2	2	2	2		1(1)	1(1)	2(2)	2(2)	2(2)	2(2)		NNY YYY		1	3		N	N	Y	Y	Y	Y
868	O23654	V-type proton ATPase catalytic subunit A (V-ATPase subunit A) (EC 7.1.2.2) (V-ATPase 69 kDa subunit) (Vacuolar H(+)-ATPase subunit A) (Vacuolar proton pump subunit alpha)	381894			68812	623		1	O23654	68812	623	V-type proton ATPase catalytic subunit A (V-ATPase subunit A) (EC 7.1.2.2) (V-ATPase 69 kDa subunit) (Vacuolar H(+)-ATPase subunit A) (Vacuolar proton pump subunit alpha)			0.000381243		19	16	20	19	19	19		19	16	20	19	19	19		19(19)	16(16)	20(20)	19(19)	19(19)	19(19)		YYY YYY		3	3		Y	Y	Y	Y	Y	Y
5340	Q9SKZ3	40S ribosomal protein S12-2	379826			15329	144		1	Q9SKZ3	15329	144	40S ribosomal protein S12-2			0.000381243		5	5	5	5	5	5		5	5	5	5	5	5		5(5)	5(5)	5(5)	5(5)	5(5)	5(5)		YYY YYY		3	3		Y	Y	Y	Y	Y	Y
5300	Q9SJL9	Probable xyloglucan endotransglucosylase/hydrolase protein 32 (At-XTH32) (XTH-32) (EC 2.4.1.207)	379433			34482	299		1	Q9SJL9	34482	299	Probable xyloglucan endotransglucosylase/hydrolase protein 32 (At-XTH32) (XTH-32) (EC 2.4.1.207)			0.000381243		5	5	5	5	5	5		5	5	5	5	5	5		5(5)	5(5)	5(5)	5(5)	5(5)	5(5)		YYY YYY		3	3		Y	Y	Y	Y	Y	Y
1688	P49243	Beta-ketoacyl-[acyl-carrier-protein] synthase III, chloroplastic (Beta-ketoacyl-ACP synthase III) (KAS III) (EC 2.3.1.180) (3-oxoacyl-[acyl-carrier-protein] synthase 3) (3-oxoacyl-[acyl-carrier-protein] synthase III)	378807			42847	404		1	P49243	42847	404	Beta-ketoacyl-[acyl-carrier-protein] synthase III, chloroplastic (Beta-ketoacyl-ACP synthase III) (KAS III) (EC 2.3.1.180) (3-oxoacyl-[acyl-carrier-protein] synthase 3) (3-oxoacyl-[acyl-carrier-protein] synthase III)			0.000381243		5	4	6	6	6	5		5	4	6	6	6	5		5(5)	4(4)	6(6)	6(6)	6(6)	5(5)		YYY YYY		3	3		Y	Y	Y	Y	Y	Y
3991	Q9FJH6	ABC transporter F family member 1 (ABC transporter ABCF.1) (AtABCF1) (GCN20-type ATP-binding cassette protein GCN1)	377334			66886	595		1	Q9FJH6	66886	595	ABC transporter F family member 1 (ABC transporter ABCF.1) (AtABCF1) (GCN20-type ATP-binding cassette protein GCN1)			0.000381243		13	14	12	14	13	14		13	14	12	14	13	14		13(13)	14(14)	12(12)	14(14)	13(13)	14(14)		YYY YYY		3	3		Y	Y	Y	Y	Y	Y
1671	P49040	Sucrose synthase 1 (AtSUS1) (EC 2.4.1.13) (Sucrose-UDP glucosyltransferase 1)	376016			92998	808		1	P49040	92998	808	Sucrose synthase 1 (AtSUS1) (EC 2.4.1.13) (Sucrose-UDP glucosyltransferase 1)			0.000381243		20	16	25	25	18	20		20	16	25	25	18	20		20(20)	16(16)	25(25)	25(25)	18(18)	20(20)		YYY YYY		3	3		Y	Y	Y	Y	Y	Y
1821	P61845	50S ribosomal protein L23, chloroplastic	373044			10789	93		1	P61845	10789	93	50S ribosomal protein L23, chloroplastic			0.000791139		1	1	1	1	1	1		1	1	1	1	1	1		1(1)	1(1)	1(1)	1(1)	1(1)	1(1)		NNN NNN		0	0		N	N	N	N	N	N
152	C0LGG3	Probable LRR receptor-like serine/threonine-protein kinase At1g51820 (EC 2.7.11.1)	370936			98098	885		1	C0LGG3	98098	885	Probable LRR receptor-like serine/threonine-protein kinase At1g51820 (EC 2.7.11.1)			0.000381243		1	1	1	1	1	1		4	4	4	4	4	4		1(4)	1(4)	1(4)	1(4)	1(4)	1(4)		NNN NNN		0	0		N	N	N	N	N	N
55	A0A1P8B9I4	Alpha/beta-Hydrolases superfamily protein	370863			43011	383		1	A0A1P8B9I4	43011	383	Alpha/beta-Hydrolases superfamily protein			0.000381243		7	5	7	7	7	7		7	5	7	7	7	7		7(7)	5(5)	7(7)	7(7)	7(7)	7(7)		YYY YYY		3	3		Y	Y	Y	Y	Y	Y
1804	P59224	40S ribosomal protein S13-2	368582			17085	151		1	P59224	17085	151	40S ribosomal protein S13-2			0.000791139		1	1	1	1	1	1		1	1	1	1	1	1		1(1)	1(1)	1(1)	1(1)	1(1)	1(1)		NNN NNN		0	0		N	N	N	N	N	N
2933	Q8LPS6	Pentatricopeptide repeat-containing protein At1g02150	366147			59883	524		1	Q8LPS6	59883	524	Pentatricopeptide repeat-containing protein At1g02150			0.000381243		10	8	8	9	8	8		10	8	8	9	8	8		10(10)	8(8)	8(8)	9(9)	8(8)	8(8)		YYY YYY		3	3		Y	Y	Y	Y	Y	Y
1504	P31265	Translationally-controlled tumor protein 1 (TCTP1)	365726			18910	168		1	P31265	18910	168	Translationally-controlled tumor protein 1 (TCTP1)			0.000381243		7	5	7	7	6	5		7	5	7	7	6	5		7(7)	5(5)	7(7)	7(7)	6(6)	5(5)		YYY YYY		3	3		Y	Y	Y	Y	Y	Y
2772	Q8L7S8	DEAD-box ATP-dependent RNA helicase 3, chloroplastic (EC 3.6.4.13) (Protein EMBRYO DEFECTIVE 1138)	364377			81156	748		1	Q8L7S8	81156	748	DEAD-box ATP-dependent RNA helicase 3, chloroplastic (EC 3.6.4.13) (Protein EMBRYO DEFECTIVE 1138)			0.000381243		21	18	19	19	18	18		21	18	19	19	18	18		21(21)	18(18)	19(19)	19(19)	18(18)	18(18)		YYY YYY		3	3		Y	Y	Y	Y	Y	Y
2643	Q8GYQ9	Enhancer of polycomb-like protein	364149			52398	453		1	Q8GYQ9	52398	453	Enhancer of polycomb-like protein			0.000381243		13	9	13	12	11	13		13	9	13	12	11	13		13(13)	9(9)	13(13)	12(12)	11(11)	13(13)		YYY YYY		3	3		Y	Y	Y	Y	Y	Y
1790	P56807	30S ribosomal protein S18, chloroplastic	363554			12060	101		1	P56807	12060	101	30S ribosomal protein S18, chloroplastic			0.000381243		3	2	3	3	3	3		3	2	3	3	3	3		3(3)	2(2)	3(3)	3(3)	3(3)	3(3)		YYY YYY		3	3		Y	Y	Y	Y	Y	Y
4657	Q9LTX9	Heat shock 70 kDa protein 7, chloroplastic (Chloroplast heat shock protein 70-2) (cpHsc70-2) (Heat shock protein 70-7) (AtHsp70-7)	361046			76997	718		1	Q9LTX9	76997	718	Heat shock 70 kDa protein 7, chloroplastic (Chloroplast heat shock protein 70-2) (cpHsc70-2) (Heat shock protein 70-7) (AtHsp70-7)			0.000381243		8	6	7	7	7	7		8	6	7	7	7	7		8(8)	6(6)	7(7)	7(7)	7(7)	7(7)		YYY YYY		3	3		Y	Y	Y	Y	Y	Y
3352	Q940P8	T-complex protein 1 subunit beta (TCP-1-beta) (CCT-beta) (Chaperonin CCT2)	360506			57286	527		1	Q940P8	57286	527	T-complex protein 1 subunit beta (TCP-1-beta) (CCT-beta) (Chaperonin CCT2)			0.000381243		16	15	16	16	16	17		16	15	16	16	16	17		16(16)	15(15)	16(16)	16(16)	16(16)	17(17)		YYY YYY		3	3		Y	Y	Y	Y	Y	Y
4456	Q9LK61	30S ribosomal protein S10, chloroplastic	360432			20837	191		1	Q9LK61	20837	191	30S ribosomal protein S10, chloroplastic			0.000791139		1	1	1	1	1	1		1	1	1	1	1	1		1(1)	1(1)	1(1)	1(1)	1(1)	1(1)		NNN NNN		0	0		N	N	N	N	N	N
2201	Q42403	Thioredoxin H3 (AtTrxh3) (Thioredoxin 3) (AtTRX3)	357460			13109	118		1	Q42403	13109	118	Thioredoxin H3 (AtTrxh3) (Thioredoxin 3) (AtTRX3)			0.000381243		4	4	4	5	5	4		4	4	4	5	5	4		4(4)	4(4)	4(4)	5(5)	5(5)	4(4)		YYY YYY		3	3		Y	Y	Y	Y	Y	Y
2502	Q84K25	Conserved oligomeric Golgi complex subunit 8 (COG complex subunit 8) (Component of oligomeric Golgi complex 8)	355610			63052	569		1	Q84K25	63052	569	Conserved oligomeric Golgi complex subunit 8 (COG complex subunit 8) (Component of oligomeric Golgi complex 8)			0.000381243		8	9	9	8	8	8		8	9	9	8	8	8		8(8)	9(9)	9(9)	8(8)	8(8)	8(8)		YYY YYY		3	3		Y	Y	Y	Y	Y	Y
3876	Q9FFS8	40S ribosomal protein S10-2	351774			19733	180		1	Q9FFS8	19733	180	40S ribosomal protein S10-2			0.000381243		5	4	4	4	5	5		5	4	4	4	5	5		5(5)	4(4)	4(4)	4(4)	5(5)	5(5)		YYY YYY		3	3		Y	Y	Y	Y	Y	Y
3981	Q9FJA6	40S ribosomal protein S3-3	350641			27458	248		1	Q9FJA6	27458	248	40S ribosomal protein S3-3			0.000584454		2	2	2	3	1	3		2	2	2	3	1	3		2(2)	2(2)	2(2)	3(3)	1(1)	3(3)		YYY YNY		3	2		Y	Y	Y	Y	N	Y
2606	Q8GXJ1	Histone deacetylase 15 (EC 3.5.1.98)	349644			60020	552		1	Q8GXJ1	60020	552	Histone deacetylase 15 (EC 3.5.1.98)			0.000381243		11	11	11	11	10	10		11	11	11	11	10	10		11(11)	11(11)	11(11)	11(11)	10(10)	10(10)		YYY YYY		3	3		Y	Y	Y	Y	Y	Y
1421	P21218	Protochlorophyllide reductase B, chloroplastic (PCR B) (EC 1.3.1.33) (NADPH-protochlorophyllide oxidoreductase B) (POR B)	348110			43359	401		1	P21218	43359	401	Protochlorophyllide reductase B, chloroplastic (PCR B) (EC 1.3.1.33) (NADPH-protochlorophyllide oxidoreductase B) (POR B)			0.000381243		6	5	5	5	5	5		8	7	7	7	7	7		6(8)	5(7)	5(7)	5(7)	5(7)	5(7)		YYY YYY		3	3		Y	Y	Y	Y	Y	Y
858	O23553	Beta-amylase 3, chloroplastic (EC 3.2.1.2) (1,4-alpha-D-glucan maltohydrolase) (Beta-amylase 8) (Chloroplast beta-amylase) (CT-BMY)	347656			61353	548		1	O23553	61353	548	Beta-amylase 3, chloroplastic (EC 3.2.1.2) (1,4-alpha-D-glucan maltohydrolase) (Beta-amylase 8) (Chloroplast beta-amylase) (CT-BMY)			0.000381243		4	3	6	7	6	5		4	3	6	7	6	5		4(4)	3(3)	6(6)	7(7)	6(6)	5(5)		YYY YYY		3	3		Y	Y	Y	Y	Y	Y
5474	Q9STW6	Heat shock 70 kDa protein 6, chloroplastic (Chloroplast heat shock protein 70-1) (cpHsc70-1) (Heat shock protein 70-6) (AtHsp70-6)	347457			76508	718		1	Q9STW6	76508	718	Heat shock 70 kDa protein 6, chloroplastic (Chloroplast heat shock protein 70-1) (cpHsc70-1) (Heat shock protein 70-6) (AtHsp70-6)			0.000381243		9	10	9	10	10	9		9	10	9	10	10	9		9(9)	10(10)	9(9)	10(10)	10(10)	9(9)		YYY YYY		3	3		Y	Y	Y	Y	Y	Y
4603	Q9LSE3	Putative RING zinc finger protein (RING/U-box superfamily protein)	344093			85232	772		1	Q9LSE3	85232	772	Putative RING zinc finger protein (RING/U-box superfamily protein)			0.00332226		1	1	1	2	1	1		1	1	1	2	1	1		1(1)	1(1)	1(1)	2(2)	1(1)	1(1)		NNN YNN		0	1		N	N	N	Y	N	N
1860	P93004	Aquaporin PIP2-7 (Plasma membrane intrinsic protein 2-7) (AtPIP2	343987			29743	280		1	P93004	29743	280	Aquaporin PIP2-7 (Plasma membrane intrinsic protein 2-7) (AtPIP2;7) (Plasma membrane intrinsic protein 3) (At-PIP3) (Salt stress-induced major intrinsic protein)			0.000584454		1	1	1	1	1	1		2	2	2	2	2	2		1(2)	1(2)	1(2)	1(2)	1(2)	1(2)		NNN NNN		0	0		N	N	N	N	N	N
4912	Q9M2K5	Uncharacterized protein F9D24.20	342821			90151	784		1	Q9M2K5	90151	784	Uncharacterized protein F9D24.20			0.000381243		10	9	10	3	2	2		10	9	10	3	2	2		10(10)	9(9)	10(10)	3(3)	2(2)	2(2)		YYY YYY		3	3		Y	Y	Y	Y	Y	Y
3740	Q9C8P0	Dihydrolipoyllysine-residue acetyltransferase component 5 of pyruvate dehydrogenase complex, chloroplastic (EC 2.3.1.12) (Dihydrolipoamide S-acetyltransferase component 5 of pyruvate dehydrogenase complex) (Protein EMBRYO DEFECTIVE 3003) (Pyruvate dehydrogenase complex component E2 5) (PDC-E2 5) (PDCE2 5)	342787			48307	465		1	Q9C8P0	48307	465	Dihydrolipoyllysine-residue acetyltransferase component 5 of pyruvate dehydrogenase complex, chloroplastic (EC 2.3.1.12) (Dihydrolipoamide S-acetyltransferase component 5 of pyruvate dehydrogenase complex) (Protein EMBRYO DEFECTIVE 3003) (Pyruvate dehydrogenase complex component E2 5) (PDC-E2 5) (PDCE2 5)			0.000381243		10	7	11	12	11	12		10	7	11	12	11	12		10(10)	7(7)	11(11)	12(12)	11(11)	12(12)		YYY YYY		3	3		Y	Y	Y	Y	Y	Y
4942	Q9M385	50S ribosomal protein L17, chloroplastic (CL17)	342487			23481	211		1	Q9M385	23481	211	50S ribosomal protein L17, chloroplastic (CL17)			0.000381243		3	4	4	4	4	4		3	4	4	4	4	4		3(3)	4(4)	4(4)	4(4)	4(4)	4(4)		YYY YYY		3	3		Y	Y	Y	Y	Y	Y
1862	P93014	30S ribosomal protein S5, chloroplastic	341549			32645	303		1	P93014	32645	303	30S ribosomal protein S5, chloroplastic			0.000381243		6	8	5	6	7	6		6	8	5	6	7	6		6(6)	8(8)	5(5)	6(6)	7(7)	6(6)		YYY YYY		3	3		Y	Y	Y	Y	Y	Y
1766	P56767	Photosystem I P700 chlorophyll a apoprotein A2 (EC 1.97.1.12) (PSI-B) (PsaB)	340786			82475	734		1	P56767	82475	734	Photosystem I P700 chlorophyll a apoprotein A2 (EC 1.97.1.12) (PSI-B) (PsaB)			0.000381243		9	7	9	8	8	9		9	7	9	8	8	9		9(9)	7(7)	9(9)	8(8)	8(8)	9(9)		YYY YYY		3	3		Y	Y	Y	Y	Y	Y
2850	Q8LD03	40S ribosomal protein S7-3	340778			22061	190		1	Q8LD03	22061	190	40S ribosomal protein S7-3			0.000381243		3	3	2	3	3	3		3	3	2	3	3	3		3(3)	3(3)	2(2)	3(3)	3(3)	3(3)		YYY YYY		3	3		Y	Y	Y	Y	Y	Y
813	O23016	Probable voltage-gated potassium channel subunit beta (K(+) channel subunit beta) (Potassium voltage beta 1) (KV-beta1)	339726			36539	328		1	O23016	36539	328	Probable voltage-gated potassium channel subunit beta (K(+) channel subunit beta) (Potassium voltage beta 1) (KV-beta1)			0.000381243		4	5	6	8	6	5		4	5	6	8	6	5		4(4)	5(5)	6(6)	8(8)	6(6)	5(5)		YYY YYY		3	3		Y	Y	Y	Y	Y	Y
3551	Q94K73	Phenylalanine--tRNA ligase, chloroplastic/mitochondrial (EC 6.1.1.20) (Phenylalanyl-tRNA synthetase) (PheRS)	338297			49252	429		1	Q94K73	49252	429	Phenylalanine--tRNA ligase, chloroplastic/mitochondrial (EC 6.1.1.20) (Phenylalanyl-tRNA synthetase) (PheRS)			0.000381243		17	15	18	16	18	17		17	15	18	16	18	17		17(17)	15(15)	18(18)	16(16)	18(18)	17(17)		YYY YYY		3	3		Y	Y	Y	Y	Y	Y
4192	Q9FQ09	ATP-dependent DNA helicase 2 subunit KU80 (EC 3.6.4.12) (ATP-dependent DNA helicase 2 subunit 2) (ATP-dependent DNA helicase II 80 kDa subunit)	336484			76688	680		1	Q9FQ09	76688	680	ATP-dependent DNA helicase 2 subunit KU80 (EC 3.6.4.12) (ATP-dependent DNA helicase 2 subunit 2) (ATP-dependent DNA helicase II 80 kDa subunit)			0.000381243		23	23	19	24	23	19		23	23	19	24	23	19		23(23)	23(23)	19(19)	24(24)	23(23)	19(19)		YYY YYY		3	3		Y	Y	Y	Y	Y	Y
2805	Q8L9C4	Very-long-chain 3-oxoacyl-CoA reductase 1 (EC 1.1.1.330) (Beta-ketoacyl reductase 1) (AtKCR1) (Protein GLOSSY 8) (gl8At)	335908			35762	318		1	Q8L9C4	35762	318	Very-long-chain 3-oxoacyl-CoA reductase 1 (EC 1.1.1.330) (Beta-ketoacyl reductase 1) (AtKCR1) (Protein GLOSSY 8) (gl8At)			0.000381243		7	7	5	6	7	7		7	7	5	6	7	7		7(7)	7(7)	5(5)	6(6)	7(7)	7(7)		YYY YYY		3	3		Y	Y	Y	Y	Y	Y
1778	P56792	50S ribosomal protein L14, chloroplastic	332098			13582	122		1	P56792	13582	122	50S ribosomal protein L14, chloroplastic			0.000381243		7	5	6	7	6	6		7	5	6	7	6	6		7(7)	5(5)	6(6)	7(7)	6(6)	6(6)		YYY YYY		3	3		Y	Y	Y	Y	Y	Y
1477	P29383	Agamous-like MADS-box protein AGL3 (Protein SEPALLATA 4)	331384			29573	258		1	P29383	29573	258	Agamous-like MADS-box protein AGL3 (Protein SEPALLATA 4)			0.000791139		1	1	1	1	0	0		1	1	1	1	0	0		1(1)	1(1)	1(1)	1(1)	0(0)	0(0)		NNN NNN		0	0		N	N	N	N	N	N
804	O22907	DEAD-box ATP-dependent RNA helicase 24 (EC 3.6.4.13)	331105			83051	760		1	O22907	83051	760	DEAD-box ATP-dependent RNA helicase 24 (EC 3.6.4.13)			0.000381243		19	10	19	19	15	16		19	10	19	19	15	16		19(19)	10(10)	19(19)	19(19)	15(15)	16(16)		YYY YYY		3	3		Y	Y	Y	Y	Y	Y
1805	P59230	60S ribosomal protein L10a-2	330670			24425	216		1	P59230	24425	216	60S ribosomal protein L10a-2			0.000381243		5	3	4	4	5	4		5	3	4	4	5	4		5(5)	3(3)	4(4)	4(4)	5(5)	4(4)		YYY YYY		3	3		Y	Y	Y	Y	Y	Y
4274	Q9GCB9	Ribosomal protein S2, mitochondrial	330623			24773	219		1	Q9GCB9	24773	219	Ribosomal protein S2, mitochondrial			0.000584454		3	2	3	3	3	3		3	2	3	3	3	3		3(3)	2(2)	3(3)	3(3)	3(3)	3(3)		YYY YYY		3	3		Y	Y	Y	Y	Y	Y
1657	P48347	14-3-3-like protein GF14 epsilon (General regulatory factor 10)	328690			28915	254		1	P48347	28915	254	14-3-3-like protein GF14 epsilon (General regulatory factor 10)			0.000381243		6	4	6	6	5	5		7	6	8	8	7	7		6(7)	4(6)	6(8)	6(8)	5(7)	5(7)		YYY YYY		3	3		Y	Y	Y	Y	Y	Y
3238	Q93VF4	Histone acetyltransferase subunit NuA4-domain protein (Uncharacterized protein At4g14385) (Uncharacterized protein At4g14385/FCAALL.166)	328489			17825	163		1	Q93VF4	17825	163	Histone acetyltransferase subunit NuA4-domain protein (Uncharacterized protein At4g14385) (Uncharacterized protein At4g14385/FCAALL.166)			0.000381243		4	5	4	5	3	5		4	5	4	5	3	5		4(4)	5(5)	4(4)	5(5)	3(3)	5(5)		YYY YYY		3	3		Y	Y	Y	Y	Y	Y
1617	P43297	Cysteine proteinase RD21A (EC 3.4.22.-) (Protein RESPONSIVE TO DEHYDRATION 21) (RD21)	327735			50966	462		1	P43297	50966	462	Cysteine proteinase RD21A (EC 3.4.22.-) (Protein RESPONSIVE TO DEHYDRATION 21) (RD21)			0.000381243		6	6	6	6	7	6		6	6	6	6	7	6		6(6)	6(6)	6(6)	6(6)	7(7)	6(6)		YYY YYY		3	3		Y	Y	Y	Y	Y	Y
1626	P46010	Nitrilase 3 (EC 3.5.5.1)	327488			38022	346		1	P46010	38022	346	Nitrilase 3 (EC 3.5.5.1)			0.000584454		1	0	1	1	1	1		2	1	2	2	2	2		1(2)	0(1)	1(2)	1(2)	1(2)	1(2)		NNN NNN		0	0		N	N	N	N	N	N
2881	Q8LF21	Phragmoplastin DRP1C (EC 3.6.5.-) (Dynamin-like protein 1C) (Dynamin-like protein 5) (Dynamin-like protein DLP1) (Dynamin-related protein 1C) (AtDRP1C)	325728			68723	614		1	Q8LF21	68723	614	Phragmoplastin DRP1C (EC 3.6.5.-) (Dynamin-like protein 1C) (Dynamin-like protein 5) (Dynamin-like protein DLP1) (Dynamin-related protein 1C) (AtDRP1C)			0.000381243		23	20	16	18	16	22		25	21	17	19	17	24		23(25)	20(21)	16(17)	18(19)	16(17)	22(24)		YYY YYY		3	3		Y	Y	Y	Y	Y	Y
2556	Q84WV1	T-complex protein 1 subunit gamma (TCP-1-gamma) (CCT-gamma) (Chaperonin CCT3)	324960			60339	555		1	Q84WV1	60339	555	T-complex protein 1 subunit gamma (TCP-1-gamma) (CCT-gamma) (Chaperonin CCT3)			0.000381243		19	18	21	23	22	18		19	18	21	23	22	18		19(19)	18(18)	21(21)	23(23)	22(22)	18(18)		YYY YYY		3	3		Y	Y	Y	Y	Y	Y
5513	Q9SV21	Coatomer subunit beta-1 (Beta-coat protein 1) (Beta-COP 1)	324645			106145	948		1	Q9SV21	106145	948	Coatomer subunit beta-1 (Beta-coat protein 1) (Beta-COP 1)			0.000381243		3	3	2	3	3	3		3	3	2	3	3	3		3(3)	3(3)	2(2)	3(3)	3(3)	3(3)		YYY YYY		3	3		Y	Y	Y	Y	Y	Y
2580	Q8GUM2	Heat shock 70 kDa protein 9, mitochondrial (Chaperone protein HscA homolog 1) (AtHscA1) (Heat shock protein 70-9) (AtHsp70-9) (Mitochondrial heat shock protein 70-1) (mtHsc70-1)	322438			73075	682		1	Q8GUM2	73075	682	Heat shock 70 kDa protein 9, mitochondrial (Chaperone protein HscA homolog 1) (AtHscA1) (Heat shock protein 70-9) (AtHsp70-9) (Mitochondrial heat shock protein 70-1) (mtHsc70-1)			0.000381243		17	14	16	15	16	15		17	14	16	15	16	15		17(17)	14(14)	16(16)	15(15)	16(16)	15(15)		YYY YYY		3	3		Y	Y	Y	Y	Y	Y
2002	Q0WW26	Coatomer subunit gamma (Gamma-coat protein) (Gamma-COP)	321678			98491	886		1	Q0WW26	98491	886	Coatomer subunit gamma (Gamma-coat protein) (Gamma-COP)			0.000381243		30	28	30	31	31	28		30	28	30	31	31	28		30(30)	28(28)	30(30)	31(31)	31(31)	28(28)		YYY YYY		3	3		Y	Y	Y	Y	Y	Y
1681	P49201	40S ribosomal protein S23-2 (S12)	321008			15736	142		1	P49201	15736	142	40S ribosomal protein S23-2 (S12)			0.000381243		2	2	2	2	2	1		7	6	6	7	7	6		2(7)	2(6)	2(6)	2(7)	2(7)	1(6)		YYY YYN		3	2		Y	Y	Y	Y	Y	N
1733	P52839	Cytosolic sulfotransferase 12 (AtSOT12) (EC 2.8.2.-) (Sulfotransferase 1) (AtST1)	312706			37139	326		1	P52839	37139	326	Cytosolic sulfotransferase 12 (AtSOT12) (EC 2.8.2.-) (Sulfotransferase 1) (AtST1)			0.00367221		1	1	1	1	1	1		1	1	1	1	1	1		1(1)	1(1)	1(1)	1(1)	1(1)	1(1)		NNN NNN		0	0		N	N	N	N	N	N
2843	Q8LC83	40S ribosomal protein S24-2	312148			15419	133		1	Q8LC83	15419	133	40S ribosomal protein S24-2			0.000584454		2	2	2	2	2	2		2	2	2	2	2	2		2(2)	2(2)	2(2)	2(2)	2(2)	2(2)		YYY YYY		3	3		Y	Y	Y	Y	Y	Y
2160	Q3E7I5	Protein FAR1-RELATED SEQUENCE 12	312089			90497	788		1	Q3E7I5	90497	788	Protein FAR1-RELATED SEQUENCE 12			0.000381243		14	7	14	13	14	8		14	7	14	13	14	8		14(14)	7(7)	14(14)	13(13)	14(14)	8(8)		YYY YYY		3	3		Y	Y	Y	Y	Y	Y
3933	Q9FHM9	Protein EXORDIUM-like 3	311941			36848	337		1	Q9FHM9	36848	337	Protein EXORDIUM-like 3			0.000381243		5	5	5	5	5	5		5	5	5	5	5	5		5(5)	5(5)	5(5)	5(5)	5(5)	5(5)		YYY YYY		3	3		Y	Y	Y	Y	Y	Y
1432	P23686	S-adenosylmethionine synthase 1 (AdoMet synthase 1) (EC 2.5.1.6) (Methionine adenosyltransferase 1) (MAT 1)	310247			43158	393		1	P23686	43158	393	S-adenosylmethionine synthase 1 (AdoMet synthase 1) (EC 2.5.1.6) (Methionine adenosyltransferase 1) (MAT 1)			0.000381243		3	2	3	3	3	3		3	2	3	3	3	3		3(3)	2(2)	3(3)	3(3)	3(3)	3(3)		YYY YYY		3	3		Y	Y	Y	Y	Y	Y
5059	Q9S7M0	Chlorophyll a-b binding protein 3, chloroplastic (Light-harvesting chlorophyll B-binding protein 3) (LHCB3*1) (Lhcb3)	303290			28707	265		1	Q9S7M0	28707	265	Chlorophyll a-b binding protein 3, chloroplastic (Light-harvesting chlorophyll B-binding protein 3) (LHCB3*1) (Lhcb3)			0.000381243		2	2	2	2	2	2		2	2	2	2	2	2		2(2)	2(2)	2(2)	2(2)	2(2)	2(2)		YYY YYY		3	3		Y	Y	Y	Y	Y	Y
1742	P54609	Cell division control protein 48 homolog A (AtCDC48a)	302216			89393	809		1	P54609	89393	809	Cell division control protein 48 homolog A (AtCDC48a)			0.000381243		1	2	2	3	3	3		22	19	22	23	21	20		1(22)	2(19)	2(22)	3(23)	3(21)	3(20)		NYY YYY		2	3		N	Y	Y	Y	Y	Y
5442	Q9SSB5	26S proteasome regulatory subunit 7 homolog A (26S proteasome AAA-ATPase subunit RPT1a) (26S proteasome subunit 7 homolog A) (Regulatory particle triple-A ATPase subunit 1a)	300926			47803	426		1	Q9SSB5	47803	426	26S proteasome regulatory subunit 7 homolog A (26S proteasome AAA-ATPase subunit RPT1a) (26S proteasome subunit 7 homolog A) (Regulatory particle triple-A ATPase subunit 1a)			0.000381243		14	11	12	14	13	13		17	13	15	16	15	14		14(17)	11(13)	12(15)	14(16)	13(15)	13(14)		YYY YYY		3	3		Y	Y	Y	Y	Y	Y
3125	Q8VZ19	60S ribosomal protein L30-2	298821			12290	112		1	Q8VZ19	12290	112	60S ribosomal protein L30-2			0.000584454		2	1	2	2	2	2		2	1	2	2	2	2		2(2)	1(1)	2(2)	2(2)	2(2)	2(2)		YNY YYY		2	3		Y	N	Y	Y	Y	Y
1897	Q01908	ATP synthase gamma chain 1, chloroplastic (F-ATPase gamma subunit 1)	295614			40911	373		1	Q01908	40911	373	ATP synthase gamma chain 1, chloroplastic (F-ATPase gamma subunit 1)			0.000381243		9	7	8	7	8	8		9	7	8	7	8	8		9(9)	7(7)	8(8)	7(7)	8(8)	8(8)		YYY YYY		3	3		Y	Y	Y	Y	Y	Y
4853	Q9M060	Eukaryotic translation initiation factor 6-2 (AteIF-6	294817			26482	245		1	Q9M060	26482	245	Eukaryotic translation initiation factor 6-2 (AteIF-6;2)			0.000381243		5	4	5	4	5	5		5	4	5	4	5	5		5(5)	4(4)	5(5)	4(4)	5(5)	5(5)		YYY YYY		3	3		Y	Y	Y	Y	Y	Y
4792	Q9LYF8	AT5g11720/T22P22_110 (Alpha-glucosidase 1) (Glycosyl hydrolases family 31 protein)	292368			101118	902		1	Q9LYF8	101118	902	AT5g11720/T22P22_110 (Alpha-glucosidase 1) (Glycosyl hydrolases family 31 protein)			0.000381243		16	13	16	14	13	15		16	13	16	14	13	15		16(16)	13(13)	16(16)	14(14)	13(13)	15(15)		YYY YYY		3	3		Y	Y	Y	Y	Y	Y
423	F4J381	FG-GAP repeat-containing protein	291167			77675	698		1	F4J381	77675	698	FG-GAP repeat-containing protein			0.000381243		6	2	4	5	5	3		6	2	4	5	5	3		6(6)	2(2)	4(4)	5(5)	5(5)	3(3)		YYY YYY		3	3		Y	Y	Y	Y	Y	Y
1500	P31167	ADP,ATP carrier protein 1, mitochondrial (ADP/ATP translocase 1) (Adenine nucleotide translocator 1) (ANT 1)	290724			41476	381		1	P31167	41476	381	ADP,ATP carrier protein 1, mitochondrial (ADP/ATP translocase 1) (Adenine nucleotide translocator 1) (ANT 1)			0.000381243		7	6	7	7	7	6		7	6	7	7	7	6		7(7)	6(6)	7(7)	7(7)	7(7)	6(6)		YYY YYY		3	3		Y	Y	Y	Y	Y	Y
3544	Q94K07	Nucleosome assembly protein 1	290437			43294	374		1	Q94K07	43294	374	Nucleosome assembly protein 1;3 (AtNAP1;3) (Nucleosome/chromatin assembly factor group A3)			0.000381243		7	7	9	8	9	8		7	7	9	8	9	8		7(7)	7(7)	9(9)	8(8)	9(9)	8(8)		YYY YYY		3	3		Y	Y	Y	Y	Y	Y
2060	Q38845	Serine/threonine-protein phosphatase 2A 65 kDa regulatory subunit A alpha isoform (AtA alpha) (PP2A, subunit A, alpha isoform) (PR-65 A) (Protein ROOTS CURL IN NAPHTHYLPHTHALAMIC ACID 1) (Protein enhancer of ethylene-response 1)	290393			65494	588		1	Q38845	65494	588	Serine/threonine-protein phosphatase 2A 65 kDa regulatory subunit A alpha isoform (AtA alpha) (PP2A, subunit A, alpha isoform) (PR-65 A) (Protein ROOTS CURL IN NAPHTHYLPHTHALAMIC ACID 1) (Protein enhancer of ethylene-response 1)			0.000381243		9	9	9	10	10	9		9	9	9	10	10	9		9(9)	9(9)	9(9)	10(10)	10(10)	9(9)		YYY YYY		3	3		Y	Y	Y	Y	Y	Y
1609	P43286	Aquaporin PIP2-1 (Plasma membrane intrinsic protein 2-1) (AtPIP2	289430			30474	287		1	P43286	30474	287	Aquaporin PIP2-1 (Plasma membrane intrinsic protein 2-1) (AtPIP2;1) (Plasma membrane intrinsic protein 2a) (PIP2a)			0.000381243		3	3	3	3	3	2		4	3	4	4	3	3		3(4)	3(3)	3(4)	3(4)	3(3)	2(3)		YYY YYY		3	3		Y	Y	Y	Y	Y	Y
1071	O80437	Glycerol-3-phosphate 2-O-acyltransferase 6 (AtGPAT6) (EC 2.3.1.198) (Glycerol-3-phosphate acyltransferase 6)	288246			56139	501		1	O80437	56139	501	Glycerol-3-phosphate 2-O-acyltransferase 6 (AtGPAT6) (EC 2.3.1.198) (Glycerol-3-phosphate acyltransferase 6)			0.000381243		13	14	15	15	14	16		13	14	15	15	14	16		13(13)	14(14)	15(15)	15(15)	14(14)	16(16)		YYY YYY		3	3		Y	Y	Y	Y	Y	Y
1714	P51413	60S ribosomal protein L17-2	286436			19854	175		1	P51413	19854	175	60S ribosomal protein L17-2			0.000584454		2	0	2	2	2	2		2	0	2	2	2	2		2(2)	0(0)	2(2)	2(2)	2(2)	2(2)		YNY YYY		2	3		Y	N	Y	Y	Y	Y
1073	O80439	30S ribosomal protein S31, chloroplastic (Plastid-specific 30S ribosomal protein 4) (PSRP-4)	285841			12783	118		1	O80439	12783	118	30S ribosomal protein S31, chloroplastic (Plastid-specific 30S ribosomal protein 4) (PSRP-4)			0.000381243		3	2	3	2	2	2		3	2	3	2	2	2		3(3)	2(2)	3(3)	2(2)	2(2)	2(2)		YYY YYY		3	3		Y	Y	Y	Y	Y	Y
1191	O81845	Mitochondrial uncoupling protein 1 (AtPUMP1)	285834			32662	306		1	O81845	32662	306	Mitochondrial uncoupling protein 1 (AtPUMP1)			0.000381243		9	8	9	8	8	8		9	8	9	8	8	8		9(9)	8(8)	9(9)	8(8)	8(8)	8(8)		YYY YYY		3	3		Y	Y	Y	Y	Y	Y
1835	P83755	Photosystem II protein D1 (PSII D1 protein) (EC 1.10.3.9) (Photosystem II Q(B) protein)	285442			38937	353		1	P83755	38937	353	Photosystem II protein D1 (PSII D1 protein) (EC 1.10.3.9) (Photosystem II Q(B) protein)			0.000381243		6	5	6	6	6	5		6	5	6	6	6	5		6(6)	5(5)	6(6)	6(6)	6(6)	5(5)		YYY YYY		3	3		Y	Y	Y	Y	Y	Y
4964	Q9M888	T-complex protein 1 subunit zeta 1 (TCP-1-zeta 1) (CCT-zeta 1) (Chaperonin CCT6A)	284591			58950	535		1	Q9M888	58950	535	T-complex protein 1 subunit zeta 1 (TCP-1-zeta 1) (CCT-zeta 1) (Chaperonin CCT6A)			0.000381243		4	5	4	5	5	4		4	5	4	5	5	4		4(4)	5(5)	4(4)	5(5)	5(5)	4(4)		YYY YYY		3	3		Y	Y	Y	Y	Y	Y
3988	Q9FJD4	Importin subunit beta-1 (Karyopherin subunit beta-1) (ATKPNB1)	283732			96259	870		1	Q9FJD4	96259	870	Importin subunit beta-1 (Karyopherin subunit beta-1) (ATKPNB1)			0.000381243		15	13	14	14	14	13		15	13	14	14	14	13		15(15)	13(13)	14(14)	14(14)	14(14)	13(13)		YYY YYY		3	3		Y	Y	Y	Y	Y	Y
5136	Q9SCV9	Beta-galactosidase 3 (Lactase 3) (EC 3.2.1.23)	282784			95193	856		1	Q9SCV9	95193	856	Beta-galactosidase 3 (Lactase 3) (EC 3.2.1.23)			0.000381243		14	10	13	12	12	12		14	10	13	12	12	12		14(14)	10(10)	13(13)	12(12)	12(12)	12(12)		YYY YYY		3	3		Y	Y	Y	Y	Y	Y
4695	Q9LV21	T-complex protein 1 subunit delta (TCP-1-delta) (CCT-delta) (Chaperonin CCT4)	282697			57775	536		1	Q9LV21	57775	536	T-complex protein 1 subunit delta (TCP-1-delta) (CCT-delta) (Chaperonin CCT4)			0.000381243		17	17	17	17	16	16		17	17	17	17	16	16		17(17)	17(17)	17(17)	17(17)	16(16)	16(16)		YYY YYY		3	3		Y	Y	Y	Y	Y	Y
1963	Q0WPT7	Uncharacterized methyltransferase At2g41040, chloroplastic (EC 2.1.1.-)	282227			39230	352		1	Q0WPT7	39230	352	Uncharacterized methyltransferase At2g41040, chloroplastic (EC 2.1.1.-)			0.000381243		8	6	7	8	8	8		8	6	7	8	8	8		8(8)	6(6)	7(7)	8(8)	8(8)	8(8)		YYY YYY		3	3		Y	Y	Y	Y	Y	Y
2157	Q39255	SKP1-like protein 1A (SKP1-like 1) (UFO-binding protein 1)	281999			17857	160		1	Q39255	17857	160	SKP1-like protein 1A (SKP1-like 1) (UFO-binding protein 1)			0.000584454		2	2	2	2	2	2		2	2	2	2	2	2		2(2)	2(2)	2(2)	2(2)	2(2)	2(2)		YYY YYY		3	3		Y	Y	Y	Y	Y	Y
1939	Q0WLB5	Clathrin heavy chain 2	281965			193271	1703		1	Q0WLB5	193271	1703	Clathrin heavy chain 2			0.000381243		8	7	8	8	8	7		8	7	8	8	8	7		8(8)	7(7)	8(8)	8(8)	8(8)	7(7)		YYY YYY		3	3		Y	Y	Y	Y	Y	Y
1388	P17562	S-adenosylmethionine synthase 2 (AdoMet synthase 2) (EC 2.5.1.6) (Methionine adenosyltransferase 2) (MAT 2)	281217			43255	393		1	P17562	43255	393	S-adenosylmethionine synthase 2 (AdoMet synthase 2) (EC 2.5.1.6) (Methionine adenosyltransferase 2) (MAT 2)			0.000381243		4	3	4	4	4	4		4	3	4	4	4	4		4(4)	3(3)	4(4)	4(4)	4(4)	4(4)		YYY YYY		3	3		Y	Y	Y	Y	Y	Y
2188	Q42112	60S acidic ribosomal protein P0-2	280210			34133	320		1	Q42112	34133	320	60S acidic ribosomal protein P0-2			0.000381243		3	2	3	3	3	3		3	2	3	3	3	3		3(3)	2(2)	3(3)	3(3)	3(3)	3(3)		YYY YYY		3	3		Y	Y	Y	Y	Y	Y
4950	Q9M591	Magnesium-protoporphyrin IX monomethyl ester [oxidative] cyclase, chloroplastic (Mg-protoporphyrin IX monomethyl ester oxidative cyclase) (EC 1.14.13.81) (Copper response defect 1 protein) (Dicarboxylate diiron protein) (AtZIP) (MPE-cyclase)	278847			47631	409		1	Q9M591	47631	409	Magnesium-protoporphyrin IX monomethyl ester [oxidative] cyclase, chloroplastic (Mg-protoporphyrin IX monomethyl ester oxidative cyclase) (EC 1.14.13.81) (Copper response defect 1 protein) (Dicarboxylate diiron protein) (AtZIP) (MPE-cyclase)			0.000381243		13	10	12	14	12	11		13	10	12	14	12	11		13(13)	10(10)	12(12)	14(14)	12(12)	11(11)		YYY YYY		3	3		Y	Y	Y	Y	Y	Y
4709	Q9LVC9	60S acidic ribosomal protein P3-2	278641			11863	120		1	Q9LVC9	11863	120	60S acidic ribosomal protein P3-2			0.000584454		2	2	2	2	2	2		2	2	2	2	2	2		2(2)	2(2)	2(2)	2(2)	2(2)	2(2)		YYY YYY		3	3		Y	Y	Y	Y	Y	Y
787	O22785	Pre-mRNA-processing factor 19 homolog 2 (EC 2.3.2.27) (MOS4-associated complex protein 3B) (MAC protein 3B) (Plant U-box protein 60) (RING-type E3 ubiquitin transferase PRP19 2) (U-box domain-containing protein 60)	278365			56728	525		1	O22785	56728	525	Pre-mRNA-processing factor 19 homolog 2 (EC 2.3.2.27) (MOS4-associated complex protein 3B) (MAC protein 3B) (Plant U-box protein 60) (RING-type E3 ubiquitin transferase PRP19 2) (U-box domain-containing protein 60)			0.000381243		15	13	13	11	10	12		15	13	13	11	10	12		15(15)	13(13)	13(13)	11(11)	10(10)	12(12)		YYY YYY		3	3		Y	Y	Y	Y	Y	Y
4006	Q9FJW0	RuvB-like helicase (EC 3.6.4.12)	278242			52114	469		1	Q9FJW0	52114	469	RuvB-like helicase (EC 3.6.4.12)			0.000381243		11	11	11	11	11	11		13	13	13	13	13	13		11(13)	11(13)	11(13)	11(13)	11(13)	11(13)		YYY YYY		3	3		Y	Y	Y	Y	Y	Y
609	F4K2J6	Auxin-responsive GH3 family protein	272494			70275	624		1	F4K2J6	70275	624	Auxin-responsive GH3 family protein			0.000381243		15	11	15	14	14	14		15	11	15	14	14	14		15(15)	11(11)	15(15)	14(14)	14(14)	14(14)		YYY YYY		3	3		Y	Y	Y	Y	Y	Y
4383	Q9LHP1	60S ribosomal protein L7-4	272219			28433	244		1	Q9LHP1	28433	244	60S ribosomal protein L7-4			0.000381243		3	2	2	3	3	3		3	2	2	3	3	3		3(3)	2(2)	2(2)	3(3)	3(3)	3(3)		YYY YYY		3	3		Y	Y	Y	Y	Y	Y
2187	Q42064	60S ribosomal protein L8-3	271754			27948	258		1	Q42064	27948	258	60S ribosomal protein L8-3			0.000381243		5	4	5	5	5	4		5	4	5	5	5	4		5(5)	4(4)	5(5)	5(5)	5(5)	4(4)		YYY YYY		3	3		Y	Y	Y	Y	Y	Y
4628	Q9LT08	26S proteasome non-ATPase regulatory subunit 14 homolog (EC 3.4.19.-) (26S proteasome regulatory subunit RPN11) (AtRPN11)	271687			34353	308		1	Q9LT08	34353	308	26S proteasome non-ATPase regulatory subunit 14 homolog (EC 3.4.19.-) (26S proteasome regulatory subunit RPN11) (AtRPN11)			0.000381243		4	4	4	4	4	5		4	4	4	4	4	5		4(4)	4(4)	4(4)	4(4)	4(4)	5(5)		YYY YYY		3	3		Y	Y	Y	Y	Y	Y
4673	Q9LUD4	60S ribosomal protein L18a-3	271606			21309	178		1	Q9LUD4	21309	178	60S ribosomal protein L18a-3			0.000584454		2	2	2	2	2	2		2	2	2	2	2	2		2(2)	2(2)	2(2)	2(2)	2(2)	2(2)		YYY YYY		3	3		Y	Y	Y	Y	Y	Y
2460	Q7XA74	Inactive GDSL esterase/lipase-like protein 25 (GDSL-like lipase 25) (Myrosinase-associated protein GLL25) (Protein ENDOPLASMIC RETICULUM MORPHOLOGY 3) (Protein GOLGI DEFECTS 36) (Protein MODIFIED VACUOLE PHENOTYPE 1) (Protein NUCLEAR CAGE)	271352			46083	417		1	Q7XA74	46083	417	Inactive GDSL esterase/lipase-like protein 25 (GDSL-like lipase 25) (Myrosinase-associated protein GLL25) (Protein ENDOPLASMIC RETICULUM MORPHOLOGY 3) (Protein GOLGI DEFECTS 36) (Protein MODIFIED VACUOLE PHENOTYPE 1) (Protein NUCLEAR CAGE)			0.000381243		10	7	7	9	8	7		10	7	7	9	8	7		10(10)	7(7)	7(7)	9(9)	8(8)	7(7)		YYY YYY		3	3		Y	Y	Y	Y	Y	Y
5187	Q9SFU1	60S ribosomal protein L13a-1	271304			23466	206		1	Q9SFU1	23466	206	60S ribosomal protein L13a-1			0.000381243		3	3	3	3	3	2		3	3	3	3	3	2		3(3)	3(3)	3(3)	3(3)	3(3)	2(2)		YYY YYY		3	3		Y	Y	Y	Y	Y	Y
1505	P31414	Pyrophosphate-energized vacuolar membrane proton pump 1 (EC 7.1.3.1) (Pyrophosphate-energized inorganic pyrophosphatase 1) (H(+)-PPase 1) (Vacuolar proton pyrophosphatase 1) (Vacuolar proton pyrophosphatase 3)	270906			80820	770		1	P31414	80820	770	Pyrophosphate-energized vacuolar membrane proton pump 1 (EC 7.1.3.1) (Pyrophosphate-energized inorganic pyrophosphatase 1) (H(+)-PPase 1) (Vacuolar proton pyrophosphatase 1) (Vacuolar proton pyrophosphatase 3)			0.000381243		9	9	10	10	11	11		9	9	10	10	11	11		9(9)	9(9)	10(10)	10(10)	11(11)	11(11)		YYY YYY		3	3		Y	Y	Y	Y	Y	Y
1724	P51420	60S ribosomal protein L31-3	269348			13803	119		1	P51420	13803	119	60S ribosomal protein L31-3			0.000381243		1	1	1	1	1	1		3	2	3	3	3	3		1(3)	1(2)	1(3)	1(3)	1(3)	1(3)		NNN NNN		0	0		N	N	N	N	N	N
1565	P42036	40S ribosomal protein S14-3	269202			16238	150		1	P42036	16238	150	40S ribosomal protein S14-3			0.000381243		3	2	3	3	3	3		3	2	3	3	3	3		3(3)	2(2)	3(3)	3(3)	3(3)	3(3)		YYY YYY		3	3		Y	Y	Y	Y	Y	Y
369	F4IRR2	Importin beta-like SAD2 (Protein ENHANCED MIRNA ACTIVITY 1) (Protein SUPER SENSITIVE TO ABA AND DROUGHT 2) (Protein UNARMED 9)	269127			119247	1040		1	F4IRR2	119247	1040	Importin beta-like SAD2 (Protein ENHANCED MIRNA ACTIVITY 1) (Protein SUPER SENSITIVE TO ABA AND DROUGHT 2) (Protein UNARMED 9)			0.000381243		23	17	22	23	21	18		23	17	22	23	21	18		23(23)	17(17)	22(22)	23(23)	21(21)	18(18)		YYY YYY		3	3		Y	Y	Y	Y	Y	Y
2734	Q8L611	Protein transport protein SEC31 homolog B (SEC31-like protein B)	268583			119875	1104		1	Q8L611	119875	1104	Protein transport protein SEC31 homolog B (SEC31-like protein B)			0.000381243		16	14	15	16	16	14		16	14	15	16	16	14		16(16)	14(14)	15(15)	16(16)	16(16)	14(14)		YYY YYY		3	3		Y	Y	Y	Y	Y	Y
1236	O82660	Photosystem II stability/assembly factor HCF136, chloroplastic	268197			44104	403		1	O82660	44104	403	Photosystem II stability/assembly factor HCF136, chloroplastic			0.000381243		6	6	6	6	6	6		6	6	6	6	6	6		6(6)	6(6)	6(6)	6(6)	6(6)	6(6)		YYY YYY		3	3		Y	Y	Y	Y	Y	Y
1121	O80796	Membrane-associated protein VIPP1, chloroplastic (Protein VESICLE-INDUCING PROTEIN IN PLASTIDS 1)	267475			36392	330		1	O80796	36392	330	Membrane-associated protein VIPP1, chloroplastic (Protein VESICLE-INDUCING PROTEIN IN PLASTIDS 1)			0.00367221		1	1	0	1	0	1		1	1	0	1	0	1		1(1)	1(1)	0(0)	1(1)	0(0)	1(1)		NNN NNN		0	0		N	N	N	N	N	N
4508	Q9LNC5	110 kDa U5 small nuclear ribonucleoprotein component CLO (Protein CLOTHO) (Protein GAMETOPHYTE FACTOR 1) (Protein MATERNAL EFFECT EMBRYO ARREST 5) (Protein VAJRA-1) (SNU114 homolog)	267149			110442	987		1	Q9LNC5	110442	987	110 kDa U5 small nuclear ribonucleoprotein component CLO (Protein CLOTHO) (Protein GAMETOPHYTE FACTOR 1) (Protein MATERNAL EFFECT EMBRYO ARREST 5) (Protein VAJRA-1) (SNU114 homolog)			0.000381243		5	4	4	5	5	5		22	20	21	22	22	22		5(22)	4(20)	4(21)	5(22)	5(22)	5(22)		YYY YYY		3	3		Y	Y	Y	Y	Y	Y
4360	Q9LHA6	AT3g28220/T19D11_3 (TRAF-like family protein)	266204			42887	370		1	Q9LHA6	42887	370	AT3g28220/T19D11_3 (TRAF-like family protein)			0.000381243		7	5	7	7	6	6		7	5	7	7	6	6		7(7)	5(5)	7(7)	7(7)	6(6)	6(6)		YYY YYY		3	3		Y	Y	Y	Y	Y	Y
5727	Q9ZT91	Elongation factor Tu, mitochondrial	266050			49410	454		1	Q9ZT91	49410	454	Elongation factor Tu, mitochondrial			0.000381243		13	12	11	13	10	11		13	12	11	13	10	11		13(13)	12(12)	11(11)	13(13)	10(10)	11(11)		YYY YYY		3	3		Y	Y	Y	Y	Y	Y
5099	Q9SAB3	Polyadenylate-binding protein RBP45B (Poly(A)-binding protein RBP45B) (RNA-binding protein 45B) (AtRBP45B)	265943			44115	405		1	Q9SAB3	44115	405	Polyadenylate-binding protein RBP45B (Poly(A)-binding protein RBP45B) (RNA-binding protein 45B) (AtRBP45B)			0.000381243		8	7	8	8	8	8		8	7	8	8	8	8		8(8)	7(7)	8(8)	8(8)	8(8)	8(8)		YYY YYY		3	3		Y	Y	Y	Y	Y	Y
5488	Q9SUI4	Photosystem I reaction center subunit XI, chloroplastic (PSI-L) (PSI subunit V)	262074			23052	219		1	Q9SUI4	23052	219	Photosystem I reaction center subunit XI, chloroplastic (PSI-L) (PSI subunit V)			0.000381243		3	3	3	3	3	3		3	3	3	3	3	3		3(3)	3(3)	3(3)	3(3)	3(3)	3(3)		YYY YYY		3	3		Y	Y	Y	Y	Y	Y
4175	Q9FNX5	Phragmoplastin DRP1E (EC 3.6.5.-) (Dynamin-like protein 1E) (Dynamin-like protein 4) (Dynamin-like protein DLP2) (Dynamin-related protein 1E) (AtDRP1E)	261899			69804	624		1	Q9FNX5	69804	624	Phragmoplastin DRP1E (EC 3.6.5.-) (Dynamin-like protein 1E) (Dynamin-like protein 4) (Dynamin-like protein DLP2) (Dynamin-related protein 1E) (AtDRP1E)			0.000381243		16	16	10	12	7	15		19	19	12	14	10	18		16(19)	16(19)	10(12)	12(14)	7(10)	15(18)		YYY YYY		3	3		Y	Y	Y	Y	Y	Y
4610	Q9LSP5	AT3g17020/K14A17_14 (Adenine nucleotide alpha hydrolases-like superfamily protein)	261542			17776	163		1	Q9LSP5	17776	163	AT3g17020/K14A17_14 (Adenine nucleotide alpha hydrolases-like superfamily protein)			0.000381243		3	3	3	3	3	3		3	3	3	3	3	3		3(3)	3(3)	3(3)	3(3)	3(3)	3(3)		YYY YYY		3	3		Y	Y	Y	Y	Y	Y
3263	Q93W34	Polyadenylate-binding protein RBP45C (Poly(A)-binding protein RBP45C) (RNA-binding protein 45C) (AtRBP45C)	260650			44972	415		1	Q93W34	44972	415	Polyadenylate-binding protein RBP45C (Poly(A)-binding protein RBP45C) (RNA-binding protein 45C) (AtRBP45C)			0.000381243		5	5	5	5	5	5		5	5	5	5	5	5		5(5)	5(5)	5(5)	5(5)	5(5)	5(5)		YYY YYY		3	3		Y	Y	Y	Y	Y	Y
200	F4HVY0	Very-long-chain aldehyde decarbonylase CER1 (EC 4.1.99.5) (Protein ECERIFERUM 1)	258453			72406	625		1	F4HVY0	72406	625	Very-long-chain aldehyde decarbonylase CER1 (EC 4.1.99.5) (Protein ECERIFERUM 1)			0.000381243		17	13	15	15	16	15		17	13	15	15	16	15		17(17)	13(13)	15(15)	15(15)	16(16)	15(15)		YYY YYY		3	3		Y	Y	Y	Y	Y	Y
5773	Q9ZV06	Probable acetyltransferase NATA1-like (EC 2.3.1.-)	257576			26440	236		1	Q9ZV06	26440	236	Probable acetyltransferase NATA1-like (EC 2.3.1.-)			0.000381243		3	3	3	4	4	4		3	3	3	4	4	4		3(3)	3(3)	3(3)	4(4)	4(4)	4(4)		YYY YYY		3	3		Y	Y	Y	Y	Y	Y
4294	Q9LER7	50S ribosomal protein 5, chloroplastic (Plastid-specific 50S ribosomal protein 5) (PSRP-5)	255630			16361	148		1	Q9LER7	16361	148	50S ribosomal protein 5, chloroplastic (Plastid-specific 50S ribosomal protein 5) (PSRP-5)			0.000381243		5	4	5	5	5	5		5	4	5	5	5	5		5(5)	4(4)	5(5)	5(5)	5(5)	5(5)		YYY YYY		3	3		Y	Y	Y	Y	Y	Y
739	O04951	Serine/threonine-protein phosphatase PP2A-5 catalytic subunit (EC 3.1.3.16) (Protein phosphatase 2A isoform 5)	255089			35042	307		1	O04951	35042	307	Serine/threonine-protein phosphatase PP2A-5 catalytic subunit (EC 3.1.3.16) (Protein phosphatase 2A isoform 5)			0.000584454		0	1	1	1	0	0		2	3	3	3	2	2		0(2)	1(3)	1(3)	1(3)	0(2)	0(2)		NNN NNN		0	0		N	N	N	N	N	N
834	O23255	Adenosylhomocysteinase 1 (AdoHcyase 1) (EC 3.13.2.1) (Protein EMBRYO DEFECTIVE 1395) (Protein HOMOLOGY-DEPENDENT GENE SILENCING 1) (S-adenosyl-L-homocysteine hydrolase 1) (SAH hydrolase 1)	254718			53379	485		1	O23255	53379	485	Adenosylhomocysteinase 1 (AdoHcyase 1) (EC 3.13.2.1) (Protein EMBRYO DEFECTIVE 1395) (Protein HOMOLOGY-DEPENDENT GENE SILENCING 1) (S-adenosyl-L-homocysteine hydrolase 1) (SAH hydrolase 1)			0.000381243		6	5	5	6	5	6		6	5	5	6	5	6		6(6)	5(5)	5(5)	6(6)	5(5)	6(6)		YYY YYY		3	3		Y	Y	Y	Y	Y	Y
2139	Q39212	DNA-directed RNA polymerases IV and V subunit 3B (DNA-directed RNA polymerase II 36 kDa polypeptide B) (DNA-directed RNA polymerase II subunit RPB3-B) (RNA polymerase II subunit 3-B) (RNA polymerase II subunit B3-B)	254069			35575	319		1	Q39212	35575	319	DNA-directed RNA polymerases IV and V subunit 3B (DNA-directed RNA polymerase II 36 kDa polypeptide B) (DNA-directed RNA polymerase II subunit RPB3-B) (RNA polymerase II subunit 3-B) (RNA polymerase II subunit B3-B)			0.00123244		1	1	2	2	2	1		1	1	2	2	2	1		1(1)	1(1)	2(2)	2(2)	2(2)	1(1)		NNY YYN		1	2		N	N	Y	Y	Y	N
3466	Q94AW8	Chaperone protein dnaJ 3 (AtDjA3) (AtJ3)	251491			46444	420		1	Q94AW8	46444	420	Chaperone protein dnaJ 3 (AtDjA3) (AtJ3)			0.000381243		4	4	4	4	3	5		4	4	4	4	3	5		4(4)	4(4)	4(4)	4(4)	3(3)	5(5)		YYY YYY		3	3		Y	Y	Y	Y	Y	Y
796	O22860	60S ribosomal protein L38	250644			8122	69		1	O22860	8122	69	60S ribosomal protein L38			0.000381243		4	4	4	4	4	4		4	4	4	4	4	4		4(4)	4(4)	4(4)	4(4)	4(4)	4(4)		YYY YYY		3	3		Y	Y	Y	Y	Y	Y
767	O22315	Serine/arginine-rich-splicing factor SR34 (At-SR34) (At-SRp34) (AtSR34) (Pre-mRNA-splicing factor SF2) (SR1 protein)	250610			33729	303		1	O22315	33729	303	Serine/arginine-rich-splicing factor SR34 (At-SR34) (At-SRp34) (AtSR34) (Pre-mRNA-splicing factor SF2) (SR1 protein)			0.000381243		5	4	5	5	4	5		7	6	7	7	6	6		5(7)	4(6)	5(7)	5(7)	4(6)	5(6)		YYY YYY		3	3		Y	Y	Y	Y	Y	Y
5532	Q9SW09	40S ribosomal protein S10-1	250552			19447	177		1	Q9SW09	19447	177	40S ribosomal protein S10-1			0.000584454		2	2	2	2	2	2		2	2	2	2	2	2		2(2)	2(2)	2(2)	2(2)	2(2)	2(2)		YYY YYY		3	3		Y	Y	Y	Y	Y	Y
3261	Q93W22	60S ribosomal protein L10-3	249974			24929	221		1	Q93W22	24929	221	60S ribosomal protein L10-3			0.000381243		3	2	3	3	3	2		5	3	4	4	5	4		3(5)	2(3)	3(4)	3(4)	3(5)	2(4)		YYY YYY		3	3		Y	Y	Y	Y	Y	Y
1953	Q0WNJ6	Clathrin heavy chain 1	249696			193245	1705		1	Q0WNJ6	193245	1705	Clathrin heavy chain 1			0.000381243		7	6	6	6	6	6		7	6	6	6	6	6		7(7)	6(6)	6(6)	6(6)	6(6)	6(6)		YYY YYY		3	3		Y	Y	Y	Y	Y	Y
1822	P61847	50S ribosomal protein L32, chloroplastic	248441			6061	52		1	P61847	6061	52	50S ribosomal protein L32, chloroplastic			0.000791139		1	1	1	1	1	1		1	1	1	1	1	1		1(1)	1(1)	1(1)	1(1)	1(1)	1(1)		NNN NNN		0	0		N	N	N	N	N	N
3470	Q94AZ4	Probable calcium-binding protein CML13 (Calmodulin-like protein 13)	247920			16517	148		1	Q94AZ4	16517	148	Probable calcium-binding protein CML13 (Calmodulin-like protein 13)			0.000381243		3	3	3	3	3	3		3	3	3	3	3	3		3(3)	3(3)	3(3)	3(3)	3(3)	3(3)		YYY YYY		3	3		Y	Y	Y	Y	Y	Y
3798	Q9CAD1	GMP synthase (glutamine-hydrolyzing) (EC 6.3.5.2) (Glutamine amidotransferase)	245456			59315	534		1	Q9CAD1	59315	534	GMP synthase (glutamine-hydrolyzing) (EC 6.3.5.2) (Glutamine amidotransferase)			0.000381243		20	16	20	20	20	17		20	16	20	20	20	17		20(20)	16(16)	20(20)	20(20)	20(20)	17(17)		YYY YYY		3	3		Y	Y	Y	Y	Y	Y
2802	Q8L953	40S ribosomal protein S27-3	242093			9490	84		1	Q8L953	9490	84	40S ribosomal protein S27-3			0.000381243		2	2	2	2	2	2		2	2	2	2	2	2		2(2)	2(2)	2(2)	2(2)	2(2)	2(2)		YYY YYY		3	3		Y	Y	Y	Y	Y	Y
3371	Q944A6	Sucrose nonfermenting 4-like protein (SNF4) (CBS domain-containing protein CBSCBS3) (SNF1-related protein kinase regulatory subunit betagamma) (AKIN subunit betagamma) (AKINbetagamma)	241619			53466	487		1	Q944A6	53466	487	Sucrose nonfermenting 4-like protein (SNF4) (CBS domain-containing protein CBSCBS3) (SNF1-related protein kinase regulatory subunit betagamma) (AKIN subunit betagamma) (AKINbetagamma)			0.000381243		12	13	12	13	13	13		12	13	12	13	13	13		12(12)	13(13)	12(12)	13(13)	13(13)	13(13)		YYY YYY		3	3		Y	Y	Y	Y	Y	Y
3767	Q9C9I7	Rieske (2Fe-2S) domain-containing protein (Uncharacterized protein At1g71500) (Uncharacterized protein At1g71500/F26A9_12) (Uncharacterized protein F26A9.12)	239652			31727	287		1	Q9C9I7	31727	287	Rieske (2Fe-2S) domain-containing protein (Uncharacterized protein At1g71500) (Uncharacterized protein At1g71500/F26A9_12) (Uncharacterized protein F26A9.12)			0.000381243		9	5	7	8	8	8		9	5	7	8	8	8		9(9)	5(5)	7(7)	8(8)	8(8)	8(8)		YYY YYY		3	3		Y	Y	Y	Y	Y	Y
998	O64700	Urease accessory protein G (AtUREG)	238271			30083	275		1	O64700	30083	275	Urease accessory protein G (AtUREG)			0.000381243		6	5	6	7	7	6		6	5	6	7	7	6		6(6)	5(5)	6(6)	7(7)	7(7)	6(6)		YYY YYY		3	3		Y	Y	Y	Y	Y	Y
1738	P53496	Actin-11 (EC 3.6.4.-)	238033			41675	377		1	P53496	41675	377	Actin-11 (EC 3.6.4.-)			0.000381243		2	2	2	2	2	2		3	3	3	3	3	3		2(3)	2(3)	2(3)	2(3)	2(3)	2(3)		YYY YYY		3	3		Y	Y	Y	Y	Y	Y
74	A0A219HZL6	Acclimation of photosynthesis to environment	237606			48208	431		1	A0A219HZL6	48208	431	Acclimation of photosynthesis to environment			0.000381243		7	5	7	7	7	7		7	5	7	7	7	7		7(7)	5(5)	7(7)	7(7)	7(7)	7(7)		YYY YYY		3	3		Y	Y	Y	Y	Y	Y
4092	Q9FM47	RNA-binding (RRM/RBD/RNP motifs) family protein (Ribonucleoprotein-like) (Similarity to RNA binding protein)	237146			42408	423		1	Q9FM47	42408	423	RNA-binding (RRM/RBD/RNP motifs) family protein (Ribonucleoprotein-like) (Similarity to RNA binding protein)			0.000381243		7	4	6	7	7	6		7	4	6	7	7	6		7(7)	4(4)	6(6)	7(7)	7(7)	6(6)		YYY YYY		3	3		Y	Y	Y	Y	Y	Y
1423	P21240	Chaperonin 60 subunit beta 1, chloroplastic (CPN-60 beta 1) (60 kDa chaperonin subunit beta 1) (RuBisCO large subunit-binding protein subunit beta, chloroplastic)	236995			63809	600		1	P21240	63809	600	Chaperonin 60 subunit beta 1, chloroplastic (CPN-60 beta 1) (60 kDa chaperonin subunit beta 1) (RuBisCO large subunit-binding protein subunit beta, chloroplastic)			0.000381243		5	4	4	6	5	5		5	4	4	6	5	5		5(5)	4(4)	4(4)	6(6)	5(5)	5(5)		YYY YYY		3	3		Y	Y	Y	Y	Y	Y
1035	O65502	Protein HIGH CHLOROPHYLL FLUORESCENCE PHENOTYPE 244, chloroplastic	236812			43723	395		1	O65502	43723	395	Protein HIGH CHLOROPHYLL FLUORESCENCE PHENOTYPE 244, chloroplastic			0.000381243		9	9	8	9	8	9		9	9	8	9	8	9		9(9)	9(9)	8(8)	9(9)	8(8)	9(9)		YYY YYY		3	3		Y	Y	Y	Y	Y	Y
3091	Q8VY91	30S ribosomal protein S6 alpha, chloroplastic	236506			22761	207		1	Q8VY91	22761	207	30S ribosomal protein S6 alpha, chloroplastic			0.000791139		1	1	1	1	1	1		1	1	1	1	1	1		1(1)	1(1)	1(1)	1(1)	1(1)	1(1)		NNN NNN		0	0		N	N	N	N	N	N
3369	Q944A2	Alba DNA/RNA-binding protein (At1g20220) (At1g20220/T20H2_3)	235250			33763	315		1	Q944A2	33763	315	Alba DNA/RNA-binding protein (At1g20220) (At1g20220/T20H2_3)			0.000381243		4	4	4	4	4	4		4	4	4	4	4	4		4(4)	4(4)	4(4)	4(4)	4(4)	4(4)		YYY YYY		3	3		Y	Y	Y	Y	Y	Y
5750	Q9ZUH4	Tricyclene synthase, chloroplastic (EC 4.2.3.105) ((E)-beta-ocimene synthase 0e23) (EC 4.2.3.106) (Myrcene synthase 1) (EC 4.2.3.15) (Terpenoid synthase 10) (AtTPS10)	235131			69279	591		1	Q9ZUH4	69279	591	Tricyclene synthase, chloroplastic (EC 4.2.3.105) ((E)-beta-ocimene synthase 0e23) (EC 4.2.3.106) (Myrcene synthase 1) (EC 4.2.3.15) (Terpenoid synthase 10) (AtTPS10)			0.000381243		7	5	7	7	6	6		7	5	7	7	6	6		7(7)	5(5)	7(7)	7(7)	6(6)	6(6)		YYY YYY		3	3		Y	Y	Y	Y	Y	Y
1965	Q0WPZ0	Gamma-tubulin complex component	229080			111440	995		1	Q0WPZ0	111440	995	Gamma-tubulin complex component			0.000381243		12	12	11	12	11	8		17	16	16	17	17	13		12(17)	12(16)	11(16)	12(17)	11(17)	8(13)		YYY YYY		3	3		Y	Y	Y	Y	Y	Y
4697	Q9LV28	Receptor for activated C kinase 1C (Guanine nucleotide-binding protein subunit beta-like protein C)	228602			35828	326		1	Q9LV28	35828	326	Receptor for activated C kinase 1C (Guanine nucleotide-binding protein subunit beta-like protein C)			0.000381243		4	4	4	4	4	4		4	4	4	4	4	4		4(4)	4(4)	4(4)	4(4)	4(4)	4(4)		YYY YYY		3	3		Y	Y	Y	Y	Y	Y
564	F4JVN6	Tripeptidyl-peptidase 2 (EC 3.4.14.10) (Tripeptidyl-peptidase II) (TPPII)	228377			152368	1380		1	F4JVN6	152368	1380	Tripeptidyl-peptidase 2 (EC 3.4.14.10) (Tripeptidyl-peptidase II) (TPPII)			0.000381243		33	25	33	37	32	30		33	25	33	37	32	30		33(33)	25(25)	33(33)	37(37)	32(32)	30(30)		YYY YYY		3	3		Y	Y	Y	Y	Y	Y
1883	P93819	Malate dehydrogenase 1, cytoplasmic (EC 1.1.1.37) (Cytosolic NAD-dependent malate dehydrogenase 1) (cNAD-MDH1) (Cytosolic malate dehydrogenase 1) (Cytosolic MDH1)	226368			35571	332		1	P93819	35571	332	Malate dehydrogenase 1, cytoplasmic (EC 1.1.1.37) (Cytosolic NAD-dependent malate dehydrogenase 1) (cNAD-MDH1) (Cytosolic malate dehydrogenase 1) (Cytosolic MDH1)			0.000381243		7	6	6	7	7	4		12	10	9	12	12	8		7(12)	6(10)	6(9)	7(12)	7(12)	4(8)		YYY YYY		3	3		Y	Y	Y	Y	Y	Y
5167	Q9SEI4	26S proteasome regulatory subunit 6B homolog (26S protease subunit 6B homolog) (26S proteasome AAA-ATPase subunit RPT3) (Protein BMAA insensitive morphology 409) (Regulatory particle triple-A ATPase subunit 3)	225941			45751	408		1	Q9SEI4	45751	408	26S proteasome regulatory subunit 6B homolog (26S protease subunit 6B homolog) (26S proteasome AAA-ATPase subunit RPT3) (Protein BMAA insensitive morphology 409) (Regulatory particle triple-A ATPase subunit 3)			0.000381243		11	12	11	13	13	12		11	12	11	13	13	12		11(11)	12(12)	11(11)	13(13)	13(13)	12(12)		YYY YYY		3	3		Y	Y	Y	Y	Y	Y
4517	Q9LNU4	26S proteasome non-ATPase regulatory subunit 3 homolog A (26S proteasome regulatory subunit RPN3a) (AtRPN3a) (26S proteasome regulatory subunit S3 homolog A) (Protein EMBRYO DEFECTIVE 2719) (Protein HAPLESS 15)	225912			55582	488		1	Q9LNU4	55582	488	26S proteasome non-ATPase regulatory subunit 3 homolog A (26S proteasome regulatory subunit RPN3a) (AtRPN3a) (26S proteasome regulatory subunit S3 homolog A) (Protein EMBRYO DEFECTIVE 2719) (Protein HAPLESS 15)			0.000381243		8	6	8	8	10	8		8	6	8	8	10	8		8(8)	6(6)	8(8)	8(8)	10(10)	8(8)		YYY YYY		3	3		Y	Y	Y	Y	Y	Y
2998	Q8RX28	Histone deacetylase 5 (EC 3.5.1.98)	225494			72723	660		1	Q8RX28	72723	660	Histone deacetylase 5 (EC 3.5.1.98)			0.000381243		12	6	11	10	11	10		14	6	12	11	13	11		12(14)	6(6)	11(12)	10(11)	11(13)	10(11)		YYY YYY		3	3		Y	Y	Y	Y	Y	Y
4839	Q9LZR5	Histone deacetylase HDT3 (HD-tuins protein 3) (Histone deacetylase 2c)	223836			31830	294		1	Q9LZR5	31830	294	Histone deacetylase HDT3 (HD-tuins protein 3) (Histone deacetylase 2c)			0.000381243		10	9	7	7	6	9		10	9	7	7	6	9		10(10)	9(9)	7(7)	7(7)	6(6)	9(9)		YYY YYY		3	3		Y	Y	Y	Y	Y	Y
1746	P54888	Delta-1-pyrroline-5-carboxylate synthase B (P5CS B) [Includes: Glutamate 5-kinase (GK) (EC 2.7.2.11) (Gamma-glutamyl kinase)	222962			78871	726		1	P54888	78871	726	Delta-1-pyrroline-5-carboxylate synthase B (P5CS B) [Includes: Glutamate 5-kinase (GK) (EC 2.7.2.11) (Gamma-glutamyl kinase); Gamma-glutamyl phosphate reductase (GPR) (EC 1.2.1.41) (Glutamate-5-semialdehyde dehydrogenase) (Glutamyl-gamma-semialdehyde dehydrogenase)]			0.000381243		5	6	7	7	7	7		5	6	7	7	7	7		5(5)	6(6)	7(7)	7(7)	7(7)	7(7)		YYY YYY		3	3		Y	Y	Y	Y	Y	Y
5721	Q9ZSR7	Triose phosphate/phosphate translocator TPT, chloroplastic (Protein ACCLIMATION OF PHOTOSYNTHESIS TO ENVIRONMENT 2)	222809			44633	410		1	Q9ZSR7	44633	410	Triose phosphate/phosphate translocator TPT, chloroplastic (Protein ACCLIMATION OF PHOTOSYNTHESIS TO ENVIRONMENT 2)			0.000381243		4	4	4	4	4	4		4	4	4	4	4	4		4(4)	4(4)	4(4)	4(4)	4(4)	4(4)		YYY YYY		3	3		Y	Y	Y	Y	Y	Y
4243	Q9FY50	50S ribosomal protein L10, chloroplastic (CL10)	222426			24736	220		1	Q9FY50	24736	220	50S ribosomal protein L10, chloroplastic (CL10)			0.000381243		8	5	8	7	7	7		8	5	8	7	7	7		8(8)	5(5)	8(8)	7(7)	7(7)	7(7)		YYY YYY		3	3		Y	Y	Y	Y	Y	Y
5443	Q9SSD2	Pre-mRNA-processing-splicing factor 8A (PRP8 homolog A) (AtPRP8A) (Protein ABNORMAL SUSPENSOR 2) (Protein EMBRYO DEFECTIVE 14) (Protein EMBRYO DEFECTIVE 177) (Protein EMBRYO DEFECTIVE 33) (Protein SUPPRESSOR OF OVEREXPRESSED FCA 81)	222288			275427	2359		1	Q9SSD2	275427	2359	Pre-mRNA-processing-splicing factor 8A (PRP8 homolog A) (AtPRP8A) (Protein ABNORMAL SUSPENSOR 2) (Protein EMBRYO DEFECTIVE 14) (Protein EMBRYO DEFECTIVE 177) (Protein EMBRYO DEFECTIVE 33) (Protein SUPPRESSOR OF OVEREXPRESSED FCA 81)			0.000381243		11	10	11	11	7	10		41	36	38	38	31	38		11(41)	10(36)	11(38)	11(38)	7(31)	10(38)		YYY YYY		3	3		Y	Y	Y	Y	Y	Y
766	O22287	Mannose-1-phosphate guanylyltransferase 1 (EC 2.7.7.13) (GDP-mannose pyrophosphorylase 1) (Protein CYTOKINESIS DEFECTIVE 1) (Protein EMBRYO DEFECTIVE 101) (Protein HYPERSENSITIVE TO AMMONIUM ION 1) (Protein SENSITIVE TO OZONE 1) (Protein VITAMIN C DEFECTIVE 1)	221441			39577	361		1	O22287	39577	361	Mannose-1-phosphate guanylyltransferase 1 (EC 2.7.7.13) (GDP-mannose pyrophosphorylase 1) (Protein CYTOKINESIS DEFECTIVE 1) (Protein EMBRYO DEFECTIVE 101) (Protein HYPERSENSITIVE TO AMMONIUM ION 1) (Protein SENSITIVE TO OZONE 1) (Protein VITAMIN C DEFECTIVE 1)			0.000381243		1	1	0	1	1	1		3	3	2	3	3	3		1(3)	1(3)	0(2)	1(3)	1(3)	1(3)		NNN NNN		0	0		N	N	N	N	N	N
4775	Q9LY09	Tapetal oleosin GRP-17 (T-oleosin GRP-17) (Glycine rich protein 17) (AtGRP-17) (Glycine rich protein 7) (AtGRP-7) (Oleopollenin GRP-17)	220527			53193	543		1	Q9LY09	53193	543	Tapetal oleosin GRP-17 (T-oleosin GRP-17) (Glycine rich protein 17) (AtGRP-17) (Glycine rich protein 7) (AtGRP-7) (Oleopollenin GRP-17)			0.000381243		3	3	3	2	3	3		3	3	3	2	3	3		3(3)	3(3)	3(3)	2(2)	3(3)	3(3)		YYY YYY		3	3		Y	Y	Y	Y	Y	Y
1903	Q03251	Glycine-rich RNA-binding protein 8 (AtGR-RBP8) (AtRBG8) (Glycine-rich protein 8) (AtGRP8) (Protein COLD, CIRCADIAN RHYTHM, AND RNA BINDING 1) (Protein CCR1) (Small RNA binding protein 2) (AtSRBP2)	220445			16579	169		1	Q03251	16579	169	Glycine-rich RNA-binding protein 8 (AtGR-RBP8) (AtRBG8) (Glycine-rich protein 8) (AtGRP8) (Protein COLD, CIRCADIAN RHYTHM, AND RNA BINDING 1) (Protein CCR1) (Small RNA binding protein 2) (AtSRBP2)			0.000584454		2	2	2	2	2	2		2	2	2	2	2	2		2(2)	2(2)	2(2)	2(2)	2(2)	2(2)		YYY YYY		3	3		Y	Y	Y	Y	Y	Y
4316	Q9LF98	Fructose-bisphosphate aldolase 8, cytosolic (AtFBA8) (EC 4.1.2.13) (Cytosolic aldolase 1) (cAld1)	220170			38540	358		1	Q9LF98	38540	358	Fructose-bisphosphate aldolase 8, cytosolic (AtFBA8) (EC 4.1.2.13) (Cytosolic aldolase 1) (cAld1)			0.000381243		10	7	9	10	10	9		10	7	9	10	10	9		10(10)	7(7)	9(9)	10(10)	10(10)	9(9)		YYY YYY		3	3		Y	Y	Y	Y	Y	Y
4030	Q9FKC0	60S ribosomal protein L13a-4	216824			23590	206		1	Q9FKC0	23590	206	60S ribosomal protein L13a-4			0.000381243		4	4	3	3	3	4		4	4	3	3	3	4		4(4)	4(4)	3(3)	3(3)	3(3)	4(4)		YYY YYY		3	3		Y	Y	Y	Y	Y	Y
5475	Q9STX5	Endoplasmin homolog (Glucose-regulated protein 94 homolog) (GRP-94 homolog) (Heat shock protein 90-7) (AtHSP90.7) (AtHsp90-7) (Protein SHEPHERD)	216478			94204	823		1	Q9STX5	94204	823	Endoplasmin homolog (Glucose-regulated protein 94 homolog) (GRP-94 homolog) (Heat shock protein 90-7) (AtHSP90.7) (AtHsp90-7) (Protein SHEPHERD)			0.000381243		21	21	19	22	23	21		21	21	19	22	23	21		21(21)	21(21)	19(19)	22(22)	23(23)	21(21)		YYY YYY		3	3		Y	Y	Y	Y	Y	Y
1943	Q0WLY0	KH domain-containing protein (Putative single-strand nucleic acid-binding protein)	215224			80439	763		1	Q0WLY0	80439	763	KH domain-containing protein (Putative single-strand nucleic acid-binding protein)			0.000381243		9	6	7	10	9	7		9	6	7	11	10	8		9(9)	6(6)	7(7)	10(11)	9(10)	7(8)		YYY YYY		3	3		Y	Y	Y	Y	Y	Y
5324	Q9SKI0	At2g10940/F15K19.1 (Bifunctional inhibitor/lipid-transfer protein/seed storage 2S albumin superfamily protein) (Expressed protein) (Uncharacterized protein At2g10940	214171			29648	291		1	Q9SKI0	29648	291	At2g10940/F15K19.1 (Bifunctional inhibitor/lipid-transfer protein/seed storage 2S albumin superfamily protein) (Expressed protein) (Uncharacterized protein At2g10940; F15K19.1)			0.000381243		4	4	3	4	4	4		4	4	3	4	4	4		4(4)	4(4)	3(3)	4(4)	4(4)	4(4)		YYY YYY		3	3		Y	Y	Y	Y	Y	Y
1487	P29514	Tubulin beta-6 chain (Beta-6-tubulin)	214023			50586	449		1	P29514	50586	449	Tubulin beta-6 chain (Beta-6-tubulin)			0.000381243		3	3	3	3	3	3		3	3	3	3	3	3		3(3)	3(3)	3(3)	3(3)	3(3)	3(3)		YYY YYY		3	3		Y	Y	Y	Y	Y	Y
916	O48844	26S proteasome non-ATPase regulatory subunit 1 homolog A (26S proteasome regulatory subunit RPN2a) (AtRPN2a) (26S proteasome regulatory subunit S1 homolog A)	213790			108977	1004		1	O48844	108977	1004	26S proteasome non-ATPase regulatory subunit 1 homolog A (26S proteasome regulatory subunit RPN2a) (AtRPN2a) (26S proteasome regulatory subunit S1 homolog A)			0.000381243		6	8	8	7	8	6		6	8	8	7	8	6		6(6)	8(8)	8(8)	7(7)	8(8)	6(6)		YYY YYY		3	3		Y	Y	Y	Y	Y	Y
3846	Q9FFC0	Histone H2B.10 (HTB2)	213610			15732	145		1	Q9FFC0	15732	145	Histone H2B.10 (HTB2)			0.000791139		1	1	1	1	1	1		1	1	1	1	1	1		1(1)	1(1)	1(1)	1(1)	1(1)	1(1)		NNN NNN		0	0		N	N	N	N	N	N
754	O22216	Glycerol-3-phosphate dehydrogenase [NAD(+)] GPDHC1, cytosolic (EC 1.1.1.8)	213212			51491	462		1	O22216	51491	462	Glycerol-3-phosphate dehydrogenase [NAD(+)] GPDHC1, cytosolic (EC 1.1.1.8)			0.000381243		10	8	9	9	11	9		10	8	9	9	11	9		10(10)	8(8)	9(9)	9(9)	11(11)	9(9)		YYY YYY		3	3		Y	Y	Y	Y	Y	Y
852	O23461	L-arabinokinase (AtISA1) (EC 2.7.1.46)	212868			114261	1039		1	O23461	114261	1039	L-arabinokinase (AtISA1) (EC 2.7.1.46)			0.000381243		15	15	14	15	14	14		18	15	18	19	15	16		15(18)	15(15)	14(18)	15(19)	14(15)	14(16)		YYY YYY		3	3		Y	Y	Y	Y	Y	Y
491	F4JHH5	Exocyst complex component SEC15B (AtSec15b)	212626			88371	787		1	F4JHH5	88371	787	Exocyst complex component SEC15B (AtSec15b)			0.000381243		14	12	14	14	13	14		14	12	14	14	13	14		14(14)	12(12)	14(14)	14(14)	13(13)	14(14)		YYY YYY		3	3		Y	Y	Y	Y	Y	Y
1136	O80860	ATP-dependent zinc metalloprotease FTSH 2, chloroplastic (AtFTSH2) (EC 3.4.24.-) (Protein VARIEGATED 2)	212295			74157	695		1	O80860	74157	695	ATP-dependent zinc metalloprotease FTSH 2, chloroplastic (AtFTSH2) (EC 3.4.24.-) (Protein VARIEGATED 2)			0.000381243		7	5	7	8	8	7		7	5	7	8	8	7		7(7)	5(5)	7(7)	8(8)	8(8)	7(7)		YYY YYY		3	3		Y	Y	Y	Y	Y	Y
1826	P62126	30S ribosomal protein S12, chloroplastic	212113			13764	123		1	P62126	13764	123	30S ribosomal protein S12, chloroplastic			0.000381243		4	4	3	4	4	4		4	4	3	4	4	4		4(4)	4(4)	3(3)	4(4)	4(4)	4(4)		YYY YYY		3	3		Y	Y	Y	Y	Y	Y
5031	Q9S713	Serine/threonine-protein kinase STN7, chloroplastic (EC 2.7.11.1) (Protein STATE TRANSITION 7) (Stt7 homolog)	211551			63252	562		1	Q9S713	63252	562	Serine/threonine-protein kinase STN7, chloroplastic (EC 2.7.11.1) (Protein STATE TRANSITION 7) (Stt7 homolog)			0.000381243		7	6	10	10	11	8		7	6	10	10	11	8		7(7)	6(6)	10(10)	10(10)	11(11)	8(8)		YYY YYY		3	3		Y	Y	Y	Y	Y	Y
5554	Q9SXJ7	Chaperone protein ClpC2, chloroplastic (EC 3.6.1.-) (ATP-dependent Clp protease ATP-binding subunit ClpC homolog 2) (AtClpC) (Casein lytic proteinase C2)	210060			105739	952		1	Q9SXJ7	105739	952	Chaperone protein ClpC2, chloroplastic (EC 3.6.1.-) (ATP-dependent Clp protease ATP-binding subunit ClpC homolog 2) (AtClpC) (Casein lytic proteinase C2)			0.000381243		9	6	9	9	9	9		9	6	9	9	9	9		9(9)	6(6)	9(9)	9(9)	9(9)	9(9)		YYY YYY		3	3		Y	Y	Y	Y	Y	Y
5056	Q9S7I3	Non-specific lipid-transfer protein 2 (LTP 2) (Protein CELL GROWTH DEFECT FACTOR 3)	209388			11938	118		1	Q9S7I3	11938	118	Non-specific lipid-transfer protein 2 (LTP 2) (Protein CELL GROWTH DEFECT FACTOR 3)			0.000381243		1	1	3	2	4	4		1	1	3	2	4	4		1(1)	1(1)	3(3)	2(2)	4(4)	4(4)		NNY YYY		1	3		N	N	Y	Y	Y	Y
2017	Q1G2Y5	Non-specific lipid transfer protein GPI-anchored 21 (AtLTPG-21) (Protein LTP-GPI-ANCHORED 21)	208618			20621	205		1	Q1G2Y5	20621	205	Non-specific lipid transfer protein GPI-anchored 21 (AtLTPG-21) (Protein LTP-GPI-ANCHORED 21)			0.00188679		1	1	1	1	1	1		1	1	1	1	1	1		1(1)	1(1)	1(1)	1(1)	1(1)	1(1)		NNN NNN		0	0		N	N	N	N	N	N
2285	Q56WN1	Glutamine synthetase cytosolic isozyme 1-1 (EC 6.3.1.2) (Glutamate--ammonia ligase GLN1	206945			39115	356		1	Q56WN1	39115	356	Glutamine synthetase cytosolic isozyme 1-1 (EC 6.3.1.2) (Glutamate--ammonia ligase GLN1;1) (GLN1;1)			0.000381243		1	0	1	0	0	0		2	0	3	2	1	1		1(2)	0(0)	1(3)	0(2)	0(1)	0(1)		NNN NNN		0	0		N	N	N	N	N	N
909	O48741	Protochlorophyllide reductase C, chloroplastic (PCR C) (EC 1.3.1.33) (NADPH-protochlorophyllide oxidoreductase C) (POR C)	205765			43883	401		1	O48741	43883	401	Protochlorophyllide reductase C, chloroplastic (PCR C) (EC 1.3.1.33) (NADPH-protochlorophyllide oxidoreductase C) (POR C)			0.000381243		7	6	7	7	7	5		7	6	7	7	7	5		7(7)	6(6)	7(7)	7(7)	7(7)	5(5)		YYY YYY		3	3		Y	Y	Y	Y	Y	Y
4248	Q9FY71	Protein EXORDIUM-like 4	204562			29474	278		1	Q9FY71	29474	278	Protein EXORDIUM-like 4			0.000381243		5	2	5	5	4	4		5	2	5	5	4	4		5(5)	2(2)	5(5)	5(5)	4(4)	4(4)		YYY YYY		3	3		Y	Y	Y	Y	Y	Y
1165	O81149	Proteasome subunit alpha type-5-A (20S proteasome alpha subunit E-1)	204437			25947	237		1	O81149	25947	237	Proteasome subunit alpha type-5-A (20S proteasome alpha subunit E-1)			0.000381243		1	1	1	1	0	1		5	5	4	5	4	4		1(5)	1(5)	1(4)	1(5)	0(4)	1(4)		NNN NNN		0	0		N	N	N	N	N	N
1779	P56793	50S ribosomal protein L16, chloroplastic	202975			15294	135		1	P56793	15294	135	50S ribosomal protein L16, chloroplastic			0.000381243		4	4	4	4	3	4		5	5	5	5	4	5		4(5)	4(5)	4(5)	4(5)	3(4)	4(5)		YYY YYY		3	3		Y	Y	Y	Y	Y	Y
4277	Q9LD57	Phosphoglycerate kinase 1, chloroplastic (EC 2.7.2.3)	202582			50112	481		1	Q9LD57	50112	481	Phosphoglycerate kinase 1, chloroplastic (EC 2.7.2.3)			0.000381243		6	5	6	6	7	7		6	5	6	6	7	7		6(6)	5(5)	6(6)	6(6)	7(7)	7(7)		YYY YYY		3	3		Y	Y	Y	Y	Y	Y
509	F4JKX0	BTB/POZ domain-containing protein	201885			91787	836		1	F4JKX0	91787	836	BTB/POZ domain-containing protein			0.000381243		14	13	14	13	13	12		14	13	14	13	13	12		14(14)	13(13)	14(14)	13(13)	13(13)	12(12)		YYY YYY		3	3		Y	Y	Y	Y	Y	Y
5478	Q9STY6	40S ribosomal protein S20-2	201769			13693	122		1	Q9STY6	13693	122	40S ribosomal protein S20-2			0.000584454		1	1	1	1	1	1		1	1	1	1	1	1		1(1)	1(1)	1(1)	1(1)	1(1)	1(1)		NNN NNN		0	0		N	N	N	N	N	N
3423	Q94A41	Alpha-amylase 3, chloroplastic (AtAMY3) (EC 3.2.1.1) (1,4-alpha-D-glucan glucanohydrolase)	201750			99842	887		1	Q94A41	99842	887	Alpha-amylase 3, chloroplastic (AtAMY3) (EC 3.2.1.1) (1,4-alpha-D-glucan glucanohydrolase)			0.000381243		28	19	28	28	28	26		28	19	28	28	28	26		28(28)	19(19)	28(28)	28(28)	28(28)	26(26)		YYY YYY		3	3		Y	Y	Y	Y	Y	Y
1751	P55034	26S proteasome non-ATPase regulatory subunit 4 homolog (26S proteasome regulatory subunit RPN10) (AtRPN10) (26S proteasome regulatory subunit S5A homolog) (Multiubiquitin chain-binding protein 1) (AtMCB1)	201723			40757	386		1	P55034	40757	386	26S proteasome non-ATPase regulatory subunit 4 homolog (26S proteasome regulatory subunit RPN10) (AtRPN10) (26S proteasome regulatory subunit S5A homolog) (Multiubiquitin chain-binding protein 1) (AtMCB1)			0.000381243		7	5	7	7	7	7		7	5	7	7	7	7		7(7)	5(5)	7(7)	7(7)	7(7)	7(7)		YYY YYY		3	3		Y	Y	Y	Y	Y	Y
791	O22795	50S ribosomal protein L28, chloroplastic (CL28)	201537			16033	143		1	O22795	16033	143	50S ribosomal protein L28, chloroplastic (CL28)			0.000381243		3	3	3	3	3	3		3	3	3	3	3	3		3(3)	3(3)	3(3)	3(3)	3(3)	3(3)		YYY YYY		3	3		Y	Y	Y	Y	Y	Y
5044	Q9S791	AT1G70770 protein (At1g70770) (F15H11.2 protein) (Uncharacterized protein At1g70770) (Uncharacterized protein F5A18.5)	200315			66865	610		1	Q9S791	66865	610	AT1G70770 protein (At1g70770) (F15H11.2 protein) (Uncharacterized protein At1g70770) (Uncharacterized protein F5A18.5)			0.000381243		10	8	10	12	12	11		10	8	10	12	12	11		10(10)	8(8)	10(10)	12(12)	12(12)	11(11)		YYY YYY		3	3		Y	Y	Y	Y	Y	Y
1552	P40940	ADP-ribosylation factor 3 (AtARF3) (Protein ARF-LIKE 1) (AtARL1)	200295			20242	182		1	P40940	20242	182	ADP-ribosylation factor 3 (AtARF3) (Protein ARF-LIKE 1) (AtARL1)			0.000381243		5	4	5	5	5	5		5	4	5	5	5	5		5(5)	4(4)	5(5)	5(5)	5(5)	5(5)		YYY YYY		3	3		Y	Y	Y	Y	Y	Y
703	O04331	Prohibitin-3, mitochondrial (Atphb3) (Protein ENHANCED ETHYLENE RESPONSE 3)	200052			30400	277		1	O04331	30400	277	Prohibitin-3, mitochondrial (Atphb3) (Protein ENHANCED ETHYLENE RESPONSE 3)			0.000381243		0	1	2	2	2	0		2	3	4	4	4	2		0(2)	1(3)	2(4)	2(4)	2(4)	0(2)		NNY YYN		1	2		N	N	Y	Y	Y	N
2627	Q8GYA6	26S proteasome non-ATPase regulatory subunit 13 homolog B (26S proteasome regulatory subunit RPN9b) (AtRNP9b) (26S proteasome regulatory subunit S11 homolog B)	199997			44021	386		1	Q8GYA6	44021	386	26S proteasome non-ATPase regulatory subunit 13 homolog B (26S proteasome regulatory subunit RPN9b) (AtRNP9b) (26S proteasome regulatory subunit S11 homolog B)			0.000381243		4	3	5	5	5	4		4	3	5	5	5	4		4(4)	3(3)	5(5)	5(5)	5(5)	4(4)		YYY YYY		3	3		Y	Y	Y	Y	Y	Y
5	A0A1I9LLJ3	Spc97 / Spc98 family of spindle pole body (SBP) component	198853			137421	1208		1	A0A1I9LLJ3	137421	1208	Spc97 / Spc98 family of spindle pole body (SBP) component			0.000381243		32	27	29	31	30	23		32	27	29	31	30	23		32(32)	27(27)	29(29)	31(31)	30(30)	23(23)		YYY YYY		3	3		Y	Y	Y	Y	Y	Y
4408	Q9LIN3	Glycine-rich RNA-binding protein RZ1A (AtRZ-1a)	198693			26923	245		1	Q9LIN3	26923	245	Glycine-rich RNA-binding protein RZ1A (AtRZ-1a)			0.000381243		6	2	5	6	4	3		6	2	5	6	4	3		6(6)	2(2)	5(5)	6(6)	4(4)	3(3)		YYY YYY		3	3		Y	Y	Y	Y	Y	Y
4860	Q9M0A7	Gamma-glutamyl peptidase 1 (EC 3.4.19.16)	197604			28385	250		1	Q9M0A7	28385	250	Gamma-glutamyl peptidase 1 (EC 3.4.19.16)			0.000381243		6	3	5	5	6	6		7	4	6	6	7	7		6(7)	3(4)	5(6)	5(6)	6(7)	6(7)		YYY YYY		3	3		Y	Y	Y	Y	Y	Y
4041	Q9FKP0	50S ribosomal protein 6, chloroplastic (CL25) (Plastid-specific 50S ribosomal protein 6) (PSRP-6)	197348			11037	106		1	Q9FKP0	11037	106	50S ribosomal protein 6, chloroplastic (CL25) (Plastid-specific 50S ribosomal protein 6) (PSRP-6)			0.000791139		2	2	2	2	2	2		2	2	2	2	2	2		2(2)	2(2)	2(2)	2(2)	2(2)	2(2)		YYY YYY		3	3		Y	Y	Y	Y	Y	Y
1406	P19456	ATPase 2, plasma membrane-type (EC 7.1.2.1) (Proton pump 2)	196485			104401	948		1	P19456	104401	948	ATPase 2, plasma membrane-type (EC 7.1.2.1) (Proton pump 2)			0.000381243		7	6	6	6	7	7		7	6	6	6	7	7		7(7)	6(6)	6(6)	6(6)	7(7)	7(7)		YYY YYY		3	3		Y	Y	Y	Y	Y	Y
2300	Q570C8	3-ketoacyl-CoA thiolase 5, peroxisomal (EC 2.3.1.16) (Acetyl-CoA acyltransferase 5) (Beta-ketothiolase 5) (Peroxisomal 3-oxoacyl-CoA thiolase 5)	196270			47956	457		1	Q570C8	47956	457	3-ketoacyl-CoA thiolase 5, peroxisomal (EC 2.3.1.16) (Acetyl-CoA acyltransferase 5) (Beta-ketothiolase 5) (Peroxisomal 3-oxoacyl-CoA thiolase 5)			0.000381243		8	8	8	8	8	8		8	8	8	8	8	8		8(8)	8(8)	8(8)	8(8)	8(8)	8(8)		YYY YYY		3	3		Y	Y	Y	Y	Y	Y
16	A0A1I9LRJ3	Ribosomal protein S21 family protein	196153			24845	218		1	A0A1I9LRJ3	24845	218	Ribosomal protein S21 family protein			0.000381243		3	3	3	2	3	3		3	3	3	2	3	3		3(3)	3(3)	3(3)	2(2)	3(3)	3(3)		YYY YYY		3	3		Y	Y	Y	Y	Y	Y
1859	P92994	Trans-cinnamate 4-monooxygenase (EC 1.14.14.91) (Cinnamic acid 4-hydroxylase) (C4H) (CA4H) (Cytochrome P450 73) (Cytochrome P450C4H) (Protein REDUCED EPIDERMAL FLUORESCENCE 3)	195426			57792	505		1	P92994	57792	505	Trans-cinnamate 4-monooxygenase (EC 1.14.14.91) (Cinnamic acid 4-hydroxylase) (C4H) (CA4H) (Cytochrome P450 73) (Cytochrome P450C4H) (Protein REDUCED EPIDERMAL FLUORESCENCE 3)			0.000381243		11	10	11	11	11	11		11	10	11	11	11	11		11(11)	10(10)	11(11)	11(11)	11(11)	11(11)		YYY YYY		3	3		Y	Y	Y	Y	Y	Y
768	O22446	Histone deacetylase 19 (AtHD1) (HD) (EC 3.5.1.98)	194874			56023	501		1	O22446	56023	501	Histone deacetylase 19 (AtHD1) (HD) (EC 3.5.1.98)			0.000381243		5	5	5	5	5	5		5	5	5	5	5	5		5(5)	5(5)	5(5)	5(5)	5(5)	5(5)		YYY YYY		3	3		Y	Y	Y	Y	Y	Y
1570	P42643	14-3-3-like protein GF14 chi (General regulatory factor 1)	194633			29932	267		1	P42643	29932	267	14-3-3-like protein GF14 chi (General regulatory factor 1)			0.000381243		7	7	7	7	7	7		7	7	7	7	7	7		7(7)	7(7)	7(7)	7(7)	7(7)	7(7)		YYY YYY		3	3		Y	Y	Y	Y	Y	Y
4922	Q9M2U2	Very-long-chain enoyl-CoA reductase (EC 1.3.1.93) (Enoyl-CoA reductase) (AtECR) (Protein ECERIFERUM 10) (Synaptic glycoprotein SC2-like protein)	194522			35724	310		1	Q9M2U2	35724	310	Very-long-chain enoyl-CoA reductase (EC 1.3.1.93) (Enoyl-CoA reductase) (AtECR) (Protein ECERIFERUM 10) (Synaptic glycoprotein SC2-like protein)			0.000381243		7	5	7	6	7	7		7	5	7	6	7	7		7(7)	5(5)	7(7)	6(6)	7(7)	7(7)		YYY YYY		3	3		Y	Y	Y	Y	Y	Y
885	O24412	26S proteasome non-ATPase regulatory subunit 7 homolog A (26S proteasome regulatory subunit RPN8a) (AtRPN8a) (Protein ASYMMETRIC LEAVES ENHANCER 3) (Protein MOV34) (AtMOV34)	194046			34728	308		1	O24412	34728	308	26S proteasome non-ATPase regulatory subunit 7 homolog A (26S proteasome regulatory subunit RPN8a) (AtRPN8a) (Protein ASYMMETRIC LEAVES ENHANCER 3) (Protein MOV34) (AtMOV34)			0.000381243		3	3	3	3	3	3		3	3	3	3	3	3		3(3)	3(3)	3(3)	3(3)	3(3)	3(3)		YYY YYY		3	3		Y	Y	Y	Y	Y	Y
5539	Q9SX22	30S ribosomal protein 3-1, chloroplastic (Plastid-specific 30S ribosomal protein 3-1) (PSRP-3 1)	193992			18472	166		1	Q9SX22	18472	166	30S ribosomal protein 3-1, chloroplastic (Plastid-specific 30S ribosomal protein 3-1) (PSRP-3 1)			0.000584454		1	1	1	1	1	1		2	2	2	2	2	2		1(2)	1(2)	1(2)	1(2)	1(2)	1(2)		NNN NNN		0	0		N	N	N	N	N	N
3628	Q9C5C2	Myrosinase 2 (EC 3.2.1.147) (Beta-glucosidase 37) (AtBGLU37) (Sinigrinase 2) (Thioglucosidase 2)	193466			62732	547		1	Q9C5C2	62732	547	Myrosinase 2 (EC 3.2.1.147) (Beta-glucosidase 37) (AtBGLU37) (Sinigrinase 2) (Thioglucosidase 2)			0.000381243		9	9	10	10	7	6		10	10	11	11	8	7		9(10)	9(10)	10(11)	10(11)	7(8)	6(7)		YYY YYY		3	3		Y	Y	Y	Y	Y	Y
3425	Q94A52	Eukaryotic initiation factor 4A-III homolog (AteIF4AIII) (eIF-4A-III) (eIF4A-III) (EC 3.6.4.13) (DEAD-box ATP-dependent RNA helicase 2) (AtRH02)	193083			45845	408		1	Q94A52	45845	408	Eukaryotic initiation factor 4A-III homolog (AteIF4AIII) (eIF-4A-III) (eIF4A-III) (EC 3.6.4.13) (DEAD-box ATP-dependent RNA helicase 2) (AtRH02)			0.000381243		7	6	7	6	6	6		7	6	7	6	6	6		7(7)	6(6)	7(7)	6(6)	6(6)	6(6)		YYY YYY		3	3		Y	Y	Y	Y	Y	Y
1708	P50883	60S ribosomal protein L12-1	192913			17942	166		1	P50883	17942	166	60S ribosomal protein L12-1			0.000791139		1	1	1	1	1	1		1	1	1	1	1	1		1(1)	1(1)	1(1)	1(1)	1(1)	1(1)		NNN NNN		0	0		N	N	N	N	N	N
5321	Q9SK84	Phospho-2-dehydro-3-deoxyheptonate aldolase (EC 2.5.1.54)	192281			58327	527		1	Q9SK84	58327	527	Phospho-2-dehydro-3-deoxyheptonate aldolase (EC 2.5.1.54)			0.000381243		8	7	8	9	9	6		8	7	8	9	9	6		8(8)	7(7)	8(8)	9(9)	9(9)	6(6)		YYY YYY		3	3		Y	Y	Y	Y	Y	Y
4145	Q9FN48	Calcium sensing receptor, chloroplastic (Sulfurtransferase 3) (AtStr3)	191997			41285	387		1	Q9FN48	41285	387	Calcium sensing receptor, chloroplastic (Sulfurtransferase 3) (AtStr3)			0.000381243		8	8	7	9	10	8		8	8	7	9	10	8		8(8)	8(8)	7(7)	9(9)	10(10)	8(8)		YYY YYY		3	3		Y	Y	Y	Y	Y	Y
4548	Q9LQ12	4-coumarate--CoA ligase-like 1 (EC 6.2.1.12) (4-coumarate--CoA ligase isoform 10) (At4CL10)	191753			59169	542		1	Q9LQ12	59169	542	4-coumarate--CoA ligase-like 1 (EC 6.2.1.12) (4-coumarate--CoA ligase isoform 10) (At4CL10)			0.000381243		10	7	8	11	9	10		10	7	8	11	9	10		10(10)	7(7)	8(8)	11(11)	9(9)	10(10)		YYY YYY		3	3		Y	Y	Y	Y	Y	Y
5089	Q9SA34	Inosine-5'-monophosphate dehydrogenase 2 (IMP dehydrogenase 2) (IMPD 2) (IMPDH 2) (EC 1.1.1.205)	191689			54051	502		1	Q9SA34	54051	502	Inosine-5'-monophosphate dehydrogenase 2 (IMP dehydrogenase 2) (IMPD 2) (IMPDH 2) (EC 1.1.1.205)			0.000381243		7	6	7	8	7	4		7	6	7	8	7	4		7(7)	6(6)	7(7)	8(8)	7(7)	4(4)		YYY YYY		3	3		Y	Y	Y	Y	Y	Y
688	O04209	Clathrin light chain 2	190682			28837	258		1	O04209	28837	258	Clathrin light chain 2			0.000381243		10	8	10	10	10	9		10	8	10	10	10	9		10(10)	8(8)	10(10)	10(10)	10(10)	9(9)		YYY YYY		3	3		Y	Y	Y	Y	Y	Y
3928	Q9FHG2	60S ribosomal protein L32-2	190659			15475	133		1	Q9FHG2	15475	133	60S ribosomal protein L32-2			0.000381243		2	2	2	2	2	2		2	2	2	2	2	2		2(2)	2(2)	2(2)	2(2)	2(2)	2(2)		YYY YYY		3	3		Y	Y	Y	Y	Y	Y
5250	Q9SIF2	Heat shock protein 90-5, chloroplastic (AtHSP90.5) (AtHsp90-5) (Heat shock protein 88-1) (Hsp88-1) (Hsp90C) (Protein EMBRYO DEFECTIVE 1956) (Protein chlorate-resistance 88)	189758			88663	780		1	Q9SIF2	88663	780	Heat shock protein 90-5, chloroplastic (AtHSP90.5) (AtHsp90-5) (Heat shock protein 88-1) (Hsp88-1) (Hsp90C) (Protein EMBRYO DEFECTIVE 1956) (Protein chlorate-resistance 88)			0.000381243		18	18	18	20	19	20		18	18	18	20	19	20		18(18)	18(18)	18(18)	20(20)	19(19)	20(20)		YYY YYY		3	3		Y	Y	Y	Y	Y	Y
2815	Q8LAM2	At4g14930 (Expressed protein) (Survival protein SurE-like phosphatase/nucleotidase)	189151			34121	315		1	Q8LAM2	34121	315	At4g14930 (Expressed protein) (Survival protein SurE-like phosphatase/nucleotidase)			0.000381243		3	2	4	3	4	4		3	2	4	3	4	4		3(3)	2(2)	4(4)	3(3)	4(4)	4(4)		YYY YYY		3	3		Y	Y	Y	Y	Y	Y
5352	Q9SLA8	Enoyl-[acyl-carrier-protein] reductase [NADH], chloroplastic (ENR) (EC 1.3.1.9) (NADH-dependent enoyl-ACP reductase 1) (Protein MOSAIC DEATH 1)	188229			41214	390		1	Q9SLA8	41214	390	Enoyl-[acyl-carrier-protein] reductase [NADH], chloroplastic (ENR) (EC 1.3.1.9) (NADH-dependent enoyl-ACP reductase 1) (Protein MOSAIC DEATH 1)			0.000381243		3	3	5	5	5	4		3	3	5	5	5	4		3(3)	3(3)	5(5)	5(5)	5(5)	4(4)		YYY YYY		3	3		Y	Y	Y	Y	Y	Y
3888	Q9FG96	AT5g50150/MPF21_17 (Gb|AAF04872.1) (NEP-interacting protein, putative (DUF239))	187659			47034	420		1	Q9FG96	47034	420	AT5g50150/MPF21_17 (Gb|AAF04872.1) (NEP-interacting protein, putative (DUF239))			0.000381243		3	1	3	3	3	3		3	1	3	3	3	3		3(3)	1(1)	3(3)	3(3)	3(3)	3(3)		YNY YYY		2	3		Y	N	Y	Y	Y	Y
890	O24457	Pyruvate dehydrogenase E1 component subunit alpha-3, chloroplastic (EC 1.2.4.1)	185938			47174	428		1	O24457	47174	428	Pyruvate dehydrogenase E1 component subunit alpha-3, chloroplastic (EC 1.2.4.1)			0.000381243		8	7	8	10	9	8		8	7	8	10	9	8		8(8)	7(7)	8(8)	10(10)	9(9)	8(8)		YYY YYY		3	3		Y	Y	Y	Y	Y	Y
5626	Q9XEX2	Peroxiredoxin-2B (EC 1.11.1.25) (Glutaredoxin-dependent peroxiredoxin) (Peroxiredoxin IIB) (Peroxiredoxin TPx1) (Thioredoxin peroxidase 2B) (Thioredoxin-dependent peroxidase 1)	185600			17428	162		1	Q9XEX2	17428	162	Peroxiredoxin-2B (EC 1.11.1.25) (Glutaredoxin-dependent peroxiredoxin) (Peroxiredoxin IIB) (Peroxiredoxin TPx1) (Thioredoxin peroxidase 2B) (Thioredoxin-dependent peroxidase 1)			0.000381243		2	1	2	2	1	2		3	2	3	2	2	3		2(3)	1(2)	2(3)	2(2)	1(2)	2(3)		YNY YNY		2	2		Y	N	Y	Y	N	Y
2282	Q56WH4	Histone deacetylase HDT2 (HD-tuins protein 2) (Histone deacetylase 2b)	184333			32348	306		1	Q56WH4	32348	306	Histone deacetylase HDT2 (HD-tuins protein 2) (Histone deacetylase 2b)			0.000381243		9	9	8	7	7	9		9	9	8	7	7	9		9(9)	9(9)	8(8)	7(7)	7(7)	9(9)		YYY YYY		3	3		Y	Y	Y	Y	Y	Y
2053	Q38799	Pyruvate dehydrogenase E1 component subunit beta-1, mitochondrial (PDHE1-B) (EC 1.2.4.1) (Protein MACCI-BOU)	183688			39176	363		1	Q38799	39176	363	Pyruvate dehydrogenase E1 component subunit beta-1, mitochondrial (PDHE1-B) (EC 1.2.4.1) (Protein MACCI-BOU)			0.000381243		3	4	3	4	4	3		3	4	3	4	4	3		3(3)	4(4)	3(3)	4(4)	4(4)	3(3)		YYY YYY		3	3		Y	Y	Y	Y	Y	Y
4938	Q9M356	Eukaryotic aspartyl protease family protein (Uncharacterized protein F15G16.210)	183561			51461	483		1	Q9M356	51461	483	Eukaryotic aspartyl protease family protein (Uncharacterized protein F15G16.210)			0.000381243		8	6	9	9	9	9		8	6	9	9	9	9		8(8)	6(6)	9(9)	9(9)	9(9)	9(9)		YYY YYY		3	3		Y	Y	Y	Y	Y	Y
5118	Q9SB50	AP-4 complex subunit mu (Adaptor protein complex AP-4 subunit mu) (Adaptor protein-4 mu-adaptin) (Adaptor-related protein complex 4 subunit mu) (At-muC-Ad) (Mu4-adaptin)	182259			50946	451		1	Q9SB50	50946	451	AP-4 complex subunit mu (Adaptor protein complex AP-4 subunit mu) (Adaptor protein-4 mu-adaptin) (Adaptor-related protein complex 4 subunit mu) (At-muC-Ad) (Mu4-adaptin)			0.000381243		15	12	14	15	11	13		15	12	14	15	11	13		15(15)	12(12)	14(14)	15(15)	11(11)	13(13)		YYY YYY		3	3		Y	Y	Y	Y	Y	Y
2956	Q8RWF0	26S proteasome non-ATPase regulatory subunit 13 homolog A (26S proteasome regulatory subunit RPN9a) (AtRNP9a) (26S proteasome regulatory subunit S11 homolog A)	181656			44168	386		1	Q8RWF0	44168	386	26S proteasome non-ATPase regulatory subunit 13 homolog A (26S proteasome regulatory subunit RPN9a) (AtRNP9a) (26S proteasome regulatory subunit S11 homolog A)			0.000381243		5	4	5	5	4	4		5	4	5	5	4	4		5(5)	4(4)	5(5)	5(5)	4(4)	4(4)		YYY YYY		3	3		Y	Y	Y	Y	Y	Y
4236	Q9FXB0	At1g56580/F25P12_18 (F25P12.97 protein)	180793			18406	166		1	Q9FXB0	18406	166	At1g56580/F25P12_18 (F25P12.97 protein)			0.000381243		3	4	2	4	4	4		4	5	3	5	5	5		3(4)	4(5)	2(3)	4(5)	4(5)	4(5)		YYY YYY		3	3		Y	Y	Y	Y	Y	Y
801	O22898	Long chain acyl-CoA synthetase 1 (EC 6.2.1.3) (Protein ECERIFERUM 8)	180270			74598	660		1	O22898	74598	660	Long chain acyl-CoA synthetase 1 (EC 6.2.1.3) (Protein ECERIFERUM 8)			0.000381243		15	11	15	16	14	16		15	11	15	16	14	16		15(15)	11(11)	15(15)	16(16)	14(14)	16(16)		YYY YYY		3	3		Y	Y	Y	Y	Y	Y
142	B9DGC0	AT2G34560 protein (P-loop containing nucleoside triphosphate hydrolases superfamily protein)	180139			44003	393		1	B9DGC0	44003	393	AT2G34560 protein (P-loop containing nucleoside triphosphate hydrolases superfamily protein)			0.000381243		8	8	7	8	8	7		8	8	7	9	9	8		8(8)	8(8)	7(7)	8(9)	8(9)	7(8)		YYY YYY		3	3		Y	Y	Y	Y	Y	Y
4971	Q9M8L6	At1g80480 (Plastid transcriptionally active 17) (Uncharacterized protein T21F11.27)	179896			49488	444		1	Q9M8L6	49488	444	At1g80480 (Plastid transcriptionally active 17) (Uncharacterized protein T21F11.27)			0.000381243		7	5	7	7	7	6		7	5	7	7	7	6		7(7)	5(5)	7(7)	7(7)	7(7)	6(6)		YYY YYY		3	3		Y	Y	Y	Y	Y	Y
5078	Q9S9N1	Heat shock 70 kDa protein 5 (Heat shock protein 70-5) (AtHsp70-5) (Heat shock protein 70b)	179518			70915	646		1	Q9S9N1	70915	646	Heat shock 70 kDa protein 5 (Heat shock protein 70-5) (AtHsp70-5) (Heat shock protein 70b)			0.000381243		5	4	4	4	1	4		6	5	4	4	1	4		5(6)	4(5)	4(4)	4(4)	1(1)	4(4)		YYY YNY		3	2		Y	Y	Y	Y	N	Y
474	F4JEX5	ATPase family AAA domain-containing protein FIGL1 (AAA-ATPase FIDGETIN-LIKE 1) (EC 3.6.4.-)	177424			75348	680		1	F4JEX5	75348	680	ATPase family AAA domain-containing protein FIGL1 (AAA-ATPase FIDGETIN-LIKE 1) (EC 3.6.4.-)			0.000791139		1	1	1	1	0	0		1	1	1	1	0	0		1(1)	1(1)	1(1)	1(1)	0(0)	0(0)		NNN NNN		0	0		N	N	N	N	N	N
2847	Q8LCL3	60S ribosomal protein L27-2	177392			15615	135		1	Q8LCL3	15615	135	60S ribosomal protein L27-2			0.000381243		3	3	3	3	3	2		3	3	4	3	4	3		3(3)	3(3)	3(4)	3(3)	3(4)	2(3)		YYY YYY		3	3		Y	Y	Y	Y	Y	Y
4150	Q9FNA4	Elongator complex protein 1 (AtELP1) (Elongator component 1) (Protein ABA-OVERLY SENSITIVE 1) (Protein ELONGATA 2)	177020			146626	1319		1	Q9FNA4	146626	1319	Elongator complex protein 1 (AtELP1) (Elongator component 1) (Protein ABA-OVERLY SENSITIVE 1) (Protein ELONGATA 2)			0.000381243		22	21	23	24	23	19		22	21	23	24	23	19		22(22)	21(21)	23(23)	24(24)	23(23)	19(19)		YYY YYY		3	3		Y	Y	Y	Y	Y	Y
334	F4IFC5	Threonine--tRNA ligase, chloroplastic/mitochondrial 2 (EC 6.1.1.3) (Protein EMBRYO DEFECTIVE 2761) (Threonyl-tRNA synthetase) (ThrRS)	176446			74785	650		1	F4IFC5	74785	650	Threonine--tRNA ligase, chloroplastic/mitochondrial 2 (EC 6.1.1.3) (Protein EMBRYO DEFECTIVE 2761) (Threonyl-tRNA synthetase) (ThrRS)			0.000381243		12	11	12	10	11	12		12	11	12	10	11	12		12(12)	11(11)	12(12)	10(10)	11(11)	12(12)		YYY YYY		3	3		Y	Y	Y	Y	Y	Y
4744	Q9LX88	40S ribosomal protein S15a-4	176320			14774	130		1	Q9LX88	14774	130	40S ribosomal protein S15a-4			0.00208914		1	1	1	1	1	1		1	1	1	1	1	1		1(1)	1(1)	1(1)	1(1)	1(1)	1(1)		NNN NNN		0	0		N	N	N	N	N	N
1307	P05466	3-phosphoshikimate 1-carboxyvinyltransferase, chloroplastic (EC 2.5.1.19) (5-enolpyruvylshikimate-3-phosphate synthase) (EPSP synthase) (EPSPs)	175570			55734	520		1	P05466	55734	520	3-phosphoshikimate 1-carboxyvinyltransferase, chloroplastic (EC 2.5.1.19) (5-enolpyruvylshikimate-3-phosphate synthase) (EPSP synthase) (EPSPs)			0.000381243		5	5	5	4	5	5		8	11	10	9	11	10		5(8)	5(11)	5(10)	4(9)	5(11)	5(10)		YYY YYY		3	3		Y	Y	Y	Y	Y	Y
1017	O64888	Ribose-phosphate pyrophosphokinase 5, chloroplastic (EC 2.7.6.1) (Phosphoribosyl pyrophosphate synthase 5)	175552			42625	394		1	O64888	42625	394	Ribose-phosphate pyrophosphokinase 5, chloroplastic (EC 2.7.6.1) (Phosphoribosyl pyrophosphate synthase 5)			0.000381243		4	4	4	4	4	3		5	6	6	6	6	5		4(5)	4(6)	4(6)	4(6)	4(6)	3(5)		YYY YYY		3	3		Y	Y	Y	Y	Y	Y
3760	Q9C9C4	Enolase 1, chloroplastic (EC 4.2.1.11) (2-phospho-D-glycerate hydro-lyase 1) (2-phosphoglycerate dehydratase 1)	175502			51474	477		1	Q9C9C4	51474	477	Enolase 1, chloroplastic (EC 4.2.1.11) (2-phospho-D-glycerate hydro-lyase 1) (2-phosphoglycerate dehydratase 1)			0.000584454		3	3	3	3	3	2		3	3	3	3	3	2		3(3)	3(3)	3(3)	3(3)	3(3)	2(2)		YYY YYY		3	3		Y	Y	Y	Y	Y	Y
5720	Q9ZSK4	Actin-depolymerizing factor 3 (ADF-3) (AtADF3)	173733			15922	139		1	Q9ZSK4	15922	139	Actin-depolymerizing factor 3 (ADF-3) (AtADF3)			0.000381243		3	2	3	3	2	3		3	2	3	3	2	3		3(3)	2(2)	3(3)	3(3)	2(2)	3(3)		YYY YYY		3	3		Y	Y	Y	Y	Y	Y
4001	Q9FJR0	Regulator of nonsense transcripts 1 homolog (EC 3.6.4.12) (EC 3.6.4.13) (ATP-dependent helicase UPF1)	173378			136868	1254		1	Q9FJR0	136868	1254	Regulator of nonsense transcripts 1 homolog (EC 3.6.4.12) (EC 3.6.4.13) (ATP-dependent helicase UPF1)			0.000381243		26	23	26	27	23	23		26	23	26	27	23	23		26(26)	23(23)	26(26)	27(27)	23(23)	23(23)		YYY YYY		3	3		Y	Y	Y	Y	Y	Y
4846	Q9LZV9	Non-specific lipid-transfer protein 10 (LTP 10)	173004			12326	116		1	Q9LZV9	12326	116	Non-specific lipid-transfer protein 10 (LTP 10)			0.00104112		1	1	1	1	1	1		1	1	1	1	1	1		1(1)	1(1)	1(1)	1(1)	1(1)	1(1)		NNN NNN		0	0		N	N	N	N	N	N
3513	Q94CJ5	Protein RETICULATA-RELATED 4, chloroplastic	171009			41323	386		1	Q94CJ5	41323	386	Protein RETICULATA-RELATED 4, chloroplastic			0.000381243		6	4	6	6	6	5		6	4	6	6	6	5		6(6)	4(4)	6(6)	6(6)	6(6)	5(5)		YYY YYY		3	3		Y	Y	Y	Y	Y	Y
621	F4K5S0	ARM repeat superfamily protein	170566			184051	1658		1	F4K5S0	184051	1658	ARM repeat superfamily protein			0.000381243		34	27	30	34	31	34		34	27	30	34	31	34		34(34)	27(27)	30(30)	34(34)	31(31)	34(34)		YYY YYY		3	3		Y	Y	Y	Y	Y	Y
345	F4IIM1	Protein CELLULOSE SYNTHASE INTERACTIVE 1 (Protein POM-POM 2)	170330			230706	2150		1	F4IIM1	230706	2150	Protein CELLULOSE SYNTHASE INTERACTIVE 1 (Protein POM-POM 2)			0.000381243		41	35	40	41	42	37		41	35	40	41	42	37		41(41)	35(35)	40(40)	41(41)	42(42)	37(37)		YYY YYY		3	3		Y	Y	Y	Y	Y	Y
2073	Q38876	Agamous-like MADS-box protein AGL8 (Floral homeotic protein AGL8) (Transcription factor FRUITFULL)	169722			27536	242		1	Q38876	27536	242	Agamous-like MADS-box protein AGL8 (Floral homeotic protein AGL8) (Transcription factor FRUITFULL)			0.000381243		5	5	5	3	2	2		5	5	5	3	2	2		5(5)	5(5)	5(5)	3(3)	2(2)	2(2)		YYY YYY		3	3		Y	Y	Y	Y	Y	Y
5212	Q9SGT7	At1g56110/T6H22_9 (NOP56-like pre RNA processing ribonucleoprotein) (NOP56-like protein) (Nucleolar protein) (SAR DNA binding protein, putative)	169048			58673	522		1	Q9SGT7	58673	522	At1g56110/T6H22_9 (NOP56-like pre RNA processing ribonucleoprotein) (NOP56-like protein) (Nucleolar protein) (SAR DNA binding protein, putative)			0.000381243		8	7	8	8	8	8		12	11	12	12	11	12		8(12)	7(11)	8(12)	8(12)	8(11)	8(12)		YYY YYY		3	3		Y	Y	Y	Y	Y	Y
1105	O80653	SNW/SKI-interacting protein (AtSKIP) (Protein EARLY FLOWERING AND INSENSITIVE TO PHOTOPERIOD 1) (SNW domain-containing protein)	167320			69423	613		1	O80653	69423	613	SNW/SKI-interacting protein (AtSKIP) (Protein EARLY FLOWERING AND INSENSITIVE TO PHOTOPERIOD 1) (SNW domain-containing protein)			0.000381243		9	8	9	6	5	9		9	8	9	6	5	9		9(9)	8(8)	9(9)	6(6)	5(5)	9(9)		YYY YYY		3	3		Y	Y	Y	Y	Y	Y
4230	Q9FX82	Enhancer of polycomb-like protein	167304			50675	439		1	Q9FX82	50675	439	Enhancer of polycomb-like protein			0.000381243		5	5	4	5	4	5		5	5	4	5	4	5		5(5)	5(5)	4(4)	5(5)	4(4)	5(5)		YYY YYY		3	3		Y	Y	Y	Y	Y	Y
4191	Q9FQ08	ATP-dependent DNA helicase 2 subunit KU70 (EC 3.6.4.12) (ATP-dependent DNA helicase 2 subunit 1) (ATP-dependent DNA helicase II 70 kDa subunit)	167251			70291	621		1	Q9FQ08	70291	621	ATP-dependent DNA helicase 2 subunit KU70 (EC 3.6.4.12) (ATP-dependent DNA helicase 2 subunit 1) (ATP-dependent DNA helicase II 70 kDa subunit)			0.000381243		22	19	17	23	23	16		22	19	17	23	23	16		22(22)	19(19)	17(17)	23(23)	23(23)	16(16)		YYY YYY		3	3		Y	Y	Y	Y	Y	Y
4798	Q9LYK9	40S ribosomal protein S26-3	165237			14628	130		1	Q9LYK9	14628	130	40S ribosomal protein S26-3			0.000381243		3	3	4	2	4	3		3	3	4	2	4	3		3(3)	3(3)	4(4)	2(2)	4(4)	3(3)		YYY YYY		3	3		Y	Y	Y	Y	Y	Y
2263	Q4VCM1	Phospholipid--sterol O-acyltransferase (EC 2.3.1.-) (Lecithin-cholesterol acyltransferase-like 2)	165172			71688	633		1	Q4VCM1	71688	633	Phospholipid--sterol O-acyltransferase (EC 2.3.1.-) (Lecithin-cholesterol acyltransferase-like 2)			0.000381243		13	6	12	10	12	11		13	6	12	10	12	11		13(13)	6(6)	12(12)	10(10)	12(12)	11(11)		YYY YYY		3	3		Y	Y	Y	Y	Y	Y
1765	P56766	Photosystem I P700 chlorophyll a apoprotein A1 (EC 1.97.1.12) (PSI-A) (PsaA)	164845			83231	750		1	P56766	83231	750	Photosystem I P700 chlorophyll a apoprotein A1 (EC 1.97.1.12) (PSI-A) (PsaA)			0.000381243		9	9	9	8	9	7		9	9	9	8	9	7		9(9)	9(9)	9(9)	8(8)	9(9)	7(7)		YYY YYY		3	3		Y	Y	Y	Y	Y	Y
873	O23676	Protein mago nashi homolog (AtMAGO)	164045			17458	150		1	O23676	17458	150	Protein mago nashi homolog (AtMAGO)			0.000381243		6	5	6	5	5	6		6	5	6	5	5	6		6(6)	5(5)	6(6)	5(5)	5(5)	6(6)		YYY YYY		3	3		Y	Y	Y	Y	Y	Y
2182	Q41963	Aquaporin TIP1-2 (Gamma-tonoplast intrinsic protein 2) (Gamma-TIP2) (Salt stress-induced tonoplast intrinsic protein) (Tonoplast intrinsic protein 1-2) (AtTIP1	163232			25849	253		1	Q41963	25849	253	Aquaporin TIP1-2 (Gamma-tonoplast intrinsic protein 2) (Gamma-TIP2) (Salt stress-induced tonoplast intrinsic protein) (Tonoplast intrinsic protein 1-2) (AtTIP1;2)			0.000584454		1	1	1	1	1	1		1	1	1	1	1	1		1(1)	1(1)	1(1)	1(1)	1(1)	1(1)		NNN NNN		0	0		N	N	N	N	N	N
2293	Q56YA5	Serine--glyoxylate aminotransferase (EC 2.6.1.45) (Alanine--glyoxylate aminotransferase) (AGT) (EC 2.6.1.44) (Asparagine aminotransferase) (EC 2.6.1.-) (Serine--pyruvate aminotransferase) (EC 2.6.1.51)	162512			44208	401		1	Q56YA5	44208	401	Serine--glyoxylate aminotransferase (EC 2.6.1.45) (Alanine--glyoxylate aminotransferase) (AGT) (EC 2.6.1.44) (Asparagine aminotransferase) (EC 2.6.1.-) (Serine--pyruvate aminotransferase) (EC 2.6.1.51)			0.000381243		10	9	10	10	9	9		10	9	10	10	9	9		10(10)	9(9)	10(10)	10(10)	9(9)	9(9)		YYY YYY		3	3		Y	Y	Y	Y	Y	Y
1755	P55737	Heat shock protein 90-2 (AtHSP90.2) (AtHsp90-2) (Heat shock protein 81-2) (Hsp81-2) (Protein EARLY-RESPONSIVE TO DEHYDRATION 8) (Protein LOSS OF RECOGNITION OF AVRRPM1 2) (Protein MUTANT SNC1-ENHANCING 12)	162178			80064	699		1	P55737	80064	699	Heat shock protein 90-2 (AtHSP90.2) (AtHsp90-2) (Heat shock protein 81-2) (Hsp81-2) (Protein EARLY-RESPONSIVE TO DEHYDRATION 8) (Protein LOSS OF RECOGNITION OF AVRRPM1 2) (Protein MUTANT SNC1-ENHANCING 12)			0.000381243		1	1	1	1	1	1		7	6	7	9	7	7		1(7)	1(6)	1(7)	1(9)	1(7)	1(7)		NNN NNN		0	0		N	N	N	N	N	N
3948	Q9FIB6	26S proteasome non-ATPase regulatory subunit 12 homolog A (26S proteasome regulatory subunit RPN5a) (AtRPN5a) (26S proteasome regulatory subunit p55 homolog A) (Protein EMBRYO DEFECTIVE 2107) (Protein MARIPOSA)	162106			50837	442		1	Q9FIB6	50837	442	26S proteasome non-ATPase regulatory subunit 12 homolog A (26S proteasome regulatory subunit RPN5a) (AtRPN5a) (26S proteasome regulatory subunit p55 homolog A) (Protein EMBRYO DEFECTIVE 2107) (Protein MARIPOSA)			0.000381243		8	6	8	8	8	6		13	11	13	13	13	11		8(13)	6(11)	8(13)	8(13)	8(13)	6(11)		YYY YYY		3	3		Y	Y	Y	Y	Y	Y
3606	Q9C4Z6	Receptor for activated C kinase 1B (Guanine nucleotide-binding protein subunit beta-like protein B)	162082			35801	326		1	Q9C4Z6	35801	326	Receptor for activated C kinase 1B (Guanine nucleotide-binding protein subunit beta-like protein B)			0.000584454		2	2	2	2	2	2		2	2	2	2	2	2		2(2)	2(2)	2(2)	2(2)	2(2)	2(2)		YYY YYY		3	3		Y	Y	Y	Y	Y	Y
4569	Q9LR30	Glutamate--glyoxylate aminotransferase 1 (AtGGT2) (EC 2.6.1.4) (Alanine aminotransferase GGT1) (EC 2.6.1.2) (Alanine--glyoxylate aminotransferase GGT1) (EC 2.6.1.44) (Alanine-2-oxoglutarate aminotransferase 1) (EC 2.6.1.-)	162072			53301	481		1	Q9LR30	53301	481	Glutamate--glyoxylate aminotransferase 1 (AtGGT2) (EC 2.6.1.4) (Alanine aminotransferase GGT1) (EC 2.6.1.2) (Alanine--glyoxylate aminotransferase GGT1) (EC 2.6.1.44) (Alanine-2-oxoglutarate aminotransferase 1) (EC 2.6.1.-)			0.000381243		6	6	5	5	6	6		6	6	5	5	6	6		6(6)	6(6)	5(5)	5(5)	6(6)	6(6)		YYY YYY		3	3		Y	Y	Y	Y	Y	Y
442	F4J738	Importin beta-like SAD2 homolog	161817			117769	1030		1	F4J738	117769	1030	Importin beta-like SAD2 homolog			0.000381243		21	13	21	22	20	21		21	13	21	22	20	21		21(21)	13(13)	21(21)	22(22)	20(20)	21(21)		YYY YYY		3	3		Y	Y	Y	Y	Y	Y
3168	Q8VZT0	Putative H/ACA ribonucleoprotein complex subunit 1-like protein 1	161577			20983	202		1	Q8VZT0	20983	202	Putative H/ACA ribonucleoprotein complex subunit 1-like protein 1			0.000381243		2	3	3	2	3	3		3	4	4	3	4	4		2(3)	3(4)	3(4)	2(3)	3(4)	3(4)		YYY YYY		3	3		Y	Y	Y	Y	Y	Y
5143	Q9SCY5	SNF1-related protein kinase regulatory subunit beta-2 (AKIN subunit beta-2) (AKINB2) (AKINbeta2)	161164			31993	289		1	Q9SCY5	31993	289	SNF1-related protein kinase regulatory subunit beta-2 (AKIN subunit beta-2) (AKINB2) (AKINbeta2)			0.000381243		5	3	5	5	5	5		5	3	5	5	5	5		5(5)	3(3)	5(5)	5(5)	5(5)	5(5)		YYY YYY		3	3		Y	Y	Y	Y	Y	Y
3498	Q94C69	Cold shock domain-containing protein 3 (AtCSP3)	161074			29564	301		1	Q94C69	29564	301	Cold shock domain-containing protein 3 (AtCSP3)			0.000381243		3	2	3	3	2	2		3	2	3	3	2	2		3(3)	2(2)	3(3)	3(3)	2(2)	2(2)		YYY YYY		3	3		Y	Y	Y	Y	Y	Y
5708	Q9ZRE2	Ras-related protein RABD1 (AtRABD1) (Ras-related protein ATFP8)	161007			22725	205		1	Q9ZRE2	22725	205	Ras-related protein RABD1 (AtRABD1) (Ras-related protein ATFP8)			0.000381243		3	3	3	3	3	3		4	4	4	4	4	4		3(4)	3(4)	3(4)	3(4)	3(4)	3(4)		YYY YYY		3	3		Y	Y	Y	Y	Y	Y
3071	Q8SAB7	Guanine nucleotide exchange factor SPIKE 1	160838			206829	1830		1	Q8SAB7	206829	1830	Guanine nucleotide exchange factor SPIKE 1			0.000381243		23	19	25	28	20	24		23	19	25	28	20	24		23(23)	19(19)	25(25)	28(28)	20(20)	24(24)		YYY YYY		3	3		Y	Y	Y	Y	Y	Y
2664	Q8H0V1	CDK5RAP1-like protein	160467			71721	640		1	Q8H0V1	71721	640	CDK5RAP1-like protein			0.000381243		16	10	14	16	14	15		16	10	14	16	14	15		16(16)	10(10)	14(14)	16(16)	14(14)	15(15)		YYY YYY		3	3		Y	Y	Y	Y	Y	Y
1771	P56777	Photosystem II CP47 reaction center protein (PSII 47 kDa protein) (Protein CP-47)	160417			56037	508		1	P56777	56037	508	Photosystem II CP47 reaction center protein (PSII 47 kDa protein) (Protein CP-47)			0.000381243		8	8	8	8	8	8		8	8	8	8	8	8		8(8)	8(8)	8(8)	8(8)	8(8)	8(8)		YYY YYY		3	3		Y	Y	Y	Y	Y	Y
1396	P17839	Floral homeotic protein AGAMOUS	160382			28723	252		1	P17839	28723	252	Floral homeotic protein AGAMOUS			0.000381243		3	3	3	2	2	2		3	3	3	2	2	2		3(3)	3(3)	3(3)	2(2)	2(2)	2(2)		YYY YYY		3	3		Y	Y	Y	Y	Y	Y
5003	Q9MA15	Protein ACTIVITY OF BC1 COMPLEX KINASE 3, chloroplastic (ABC1-LIKE KINASE 3) (EC 2.7.-.-) (EC 2.7.11.1) (Protein REPRESSOR OF BDR1)	160188			79022	711		1	Q9MA15	79022	711	Protein ACTIVITY OF BC1 COMPLEX KINASE 3, chloroplastic (ABC1-LIKE KINASE 3) (EC 2.7.-.-) (EC 2.7.11.1) (Protein REPRESSOR OF BDR1)			0.000381243		19	14	19	19	18	19		19	14	19	19	18	19		19(19)	14(14)	19(19)	19(19)	18(18)	19(19)		YYY YYY		3	3		Y	Y	Y	Y	Y	Y
3719	Q9C891	Dirigent protein 20 (AtDIR20)	160146			20618	187		1	Q9C891	20618	187	Dirigent protein 20 (AtDIR20)			0.00119617		1	1	1	1	1	1		1	1	1	1	1	1		1(1)	1(1)	1(1)	1(1)	1(1)	1(1)		NNN NNN		0	0		N	N	N	N	N	N
5259	Q9SIM4	60S ribosomal protein L14-1	159901			15506	134		1	Q9SIM4	15506	134	60S ribosomal protein L14-1			0.000584454		2	2	2	2	2	2		2	2	2	2	2	2		2(2)	2(2)	2(2)	2(2)	2(2)	2(2)		YYY YYY		3	3		Y	Y	Y	Y	Y	Y
3563	Q95747	60S ribosomal protein L16, mitochondrial	159616			20094	179		1	Q95747	20094	179	60S ribosomal protein L16, mitochondrial			0.000584454		2	2	2	2	2	1		2	2	2	2	2	1		2(2)	2(2)	2(2)	2(2)	2(2)	1(1)		YYY YYN		3	2		Y	Y	Y	Y	Y	N
3265	Q93WF1	Probable pectate lyase 20 (EC 4.2.2.2)	159052			46728	417		1	Q93WF1	46728	417	Probable pectate lyase 20 (EC 4.2.2.2)			0.000381243		6	3	6	6	4	2		8	5	8	8	6	3		6(8)	3(5)	6(8)	6(8)	4(6)	2(3)		YYY YYY		3	3		Y	Y	Y	Y	Y	Y
1428	P22954	Heat shock 70 kDa protein 2 (Heat shock cognate 70 kDa protein 2) (Heat shock cognate protein 70-2) (AtHsc70-2) (Heat shock protein 70-2) (AtHsp70-2)	158258			71387	653		1	P22954	71387	653	Heat shock 70 kDa protein 2 (Heat shock cognate 70 kDa protein 2) (Heat shock cognate protein 70-2) (AtHsc70-2) (Heat shock protein 70-2) (AtHsp70-2)			0.000381243		5	5	6	6	4	5		6	6	7	7	5	6		5(6)	5(6)	6(7)	6(7)	4(5)	5(6)		YYY YYY		3	3		Y	Y	Y	Y	Y	Y
1788	P56804	30S ribosomal protein S14, chloroplastic	158130			11785	100		1	P56804	11785	100	30S ribosomal protein S14, chloroplastic			0.000791139		1	1	1	1	1	1		1	1	1	1	1	1		1(1)	1(1)	1(1)	1(1)	1(1)	1(1)		NNN NNN		0	0		N	N	N	N	N	N
4467	Q9LKR3	Heat shock 70 kDa protein BIP1 (Heat shock 70 kDa protein 11) (Heat shock protein 70-11) (AtHsp70-11) (Luminal-binding protein 1) (AtBP1) (BiP1)	157596			73629	669		1	Q9LKR3	73629	669	Heat shock 70 kDa protein BIP1 (Heat shock 70 kDa protein 11) (Heat shock protein 70-11) (AtHsp70-11) (Luminal-binding protein 1) (AtBP1) (BiP1)			0.000856653		0	0	0	2	1	2		0	0	0	2	1	2		0(0)	0(0)	0(0)	2(2)	1(1)	2(2)		NNN YNY		0	2		N	N	N	Y	N	Y
1773	P56779	Cytochrome b559 subunit alpha (PSII reaction center subunit V)	157518			9387	83		1	P56779	9387	83	Cytochrome b559 subunit alpha (PSII reaction center subunit V)			0.000381243		2	2	3	3	3	3		2	2	3	3	3	3		2(2)	2(2)	3(3)	3(3)	3(3)	3(3)		YYY YYY		3	3		Y	Y	Y	Y	Y	Y
4561	Q9LQK7	Protein ABCI7, chloroplastic (ABC transporter I family member 7) (ABC transporter ABCI.7) (AtABCI7) (Non-intrinsic ABC protein 6) (Plastid SufD-like protein)	157310			52825	475		1	Q9LQK7	52825	475	Protein ABCI7, chloroplastic (ABC transporter I family member 7) (ABC transporter ABCI.7) (AtABCI7) (Non-intrinsic ABC protein 6) (Plastid SufD-like protein)			0.000381243		12	12	12	13	13	12		12	12	12	13	13	12		12(12)	12(12)	12(12)	13(13)	13(13)	12(12)		YYY YYY		3	3		Y	Y	Y	Y	Y	Y
2311	Q5EAH9	Protein LIKE EARLY STARVATION, chloroplastic	157007			65573	578		1	Q5EAH9	65573	578	Protein LIKE EARLY STARVATION, chloroplastic			0.000381243		16	10	17	17	17	16		16	10	17	17	17	16		16(16)	10(10)	17(17)	17(17)	17(17)	16(16)		YYY YYY		3	3		Y	Y	Y	Y	Y	Y
2812	Q8LAD0	Probable pyridoxal 5'-phosphate synthase subunit PDX2 (AtPDX2) (EC 4.3.3.6) (Protein EMBRYO DEFECTIVE 2407) (Pyridoxal 5'-phosphate synthase glutaminase subunit) (EC 3.5.1.2)	156412			27438	255		1	Q8LAD0	27438	255	Probable pyridoxal 5'-phosphate synthase subunit PDX2 (AtPDX2) (EC 4.3.3.6) (Protein EMBRYO DEFECTIVE 2407) (Pyridoxal 5'-phosphate synthase glutaminase subunit) (EC 3.5.1.2)			0.000381243		5	4	5	5	5	5		5	4	5	5	5	5		5(5)	4(4)	5(5)	5(5)	5(5)	5(5)		YYY YYY		3	3		Y	Y	Y	Y	Y	Y
3012	Q8RXD9	4-alpha-glucanotransferase DPE2 (EC 2.4.1.25) (Amylomaltase) (Disproportionating enzyme) (D-enzyme) (Protein DISPROPORTIONATING ENZYME 2)	156018			109777	955		1	Q8RXD9	109777	955	4-alpha-glucanotransferase DPE2 (EC 2.4.1.25) (Amylomaltase) (Disproportionating enzyme) (D-enzyme) (Protein DISPROPORTIONATING ENZYME 2)			0.000381243		19	18	20	19	18	18		19	18	20	19	18	18		19(19)	18(18)	20(20)	19(19)	18(18)	18(18)		YYY YYY		3	3		Y	Y	Y	Y	Y	Y
3329	Q93ZR1	Elongator complex protein 3 (AtELP3) (EC 2.3.1.-) (Elongator component 3) (Protein ELONGATA 3) (Protein ENHANCER-OF-ASYMMETRIC-LEAVES-TWO1) (tRNA uridine(34) acetyltransferase)	155973			63694	565		1	Q93ZR1	63694	565	Elongator complex protein 3 (AtELP3) (EC 2.3.1.-) (Elongator component 3) (Protein ELONGATA 3) (Protein ENHANCER-OF-ASYMMETRIC-LEAVES-TWO1) (tRNA uridine(34) acetyltransferase)			0.000381243		11	8	11	11	10	10		11	8	11	11	10	10		11(11)	8(8)	11(11)	11(11)	10(10)	10(10)		YYY YYY		3	3		Y	Y	Y	Y	Y	Y
4995	Q9M9S3	Single-stranded DNA-binding protein WHY1, chloroplastic (Protein PLASTID TRANSCRIPTIONALLY ACTIVE 1) (Protein WHIRLY 1) (AtWHY1)	155936			29058	263		1	Q9M9S3	29058	263	Single-stranded DNA-binding protein WHY1, chloroplastic (Protein PLASTID TRANSCRIPTIONALLY ACTIVE 1) (Protein WHIRLY 1) (AtWHY1)			0.000381243		5	6	5	5	6	5		5	6	5	5	6	5		5(5)	6(6)	5(5)	5(5)	6(6)	5(5)		YYY YYY		3	3		Y	Y	Y	Y	Y	Y
5387	Q9SN86	Malate dehydrogenase, chloroplastic (EC 1.1.1.37) (Chloroplastic malate dehydrogenase) (Chloroplastic MDH) (cpNAD-MDH) (Plastidic NAD-dependent malate dehydrogenase) (pNAD-MDH)	155498			42406	403		1	Q9SN86	42406	403	Malate dehydrogenase, chloroplastic (EC 1.1.1.37) (Chloroplastic malate dehydrogenase) (Chloroplastic MDH) (cpNAD-MDH) (Plastidic NAD-dependent malate dehydrogenase) (pNAD-MDH)			0.000381243		8	8	9	10	9	9		10	10	11	12	11	11		8(10)	8(10)	9(11)	10(12)	9(11)	9(11)		YYY YYY		3	3		Y	Y	Y	Y	Y	Y
5282	Q9SJ66	Probable sucrose-phosphatase 2 (AtSPP2) (EC 3.1.3.24)	155473			47855	422		1	Q9SJ66	47855	422	Probable sucrose-phosphatase 2 (AtSPP2) (EC 3.1.3.24)			0.000381243		11	9	10	11	9	10		15	13	14	15	13	14		11(15)	9(13)	10(14)	11(15)	9(13)	10(14)		YYY YYY		3	3		Y	Y	Y	Y	Y	Y
1492	P29517	Tubulin beta-9 chain (Beta-9-tubulin)	155299			49658	444		1	P29517	49658	444	Tubulin beta-9 chain (Beta-9-tubulin)			0.000584454		2	2	2	2	2	2		2	2	2	2	2	2		2(2)	2(2)	2(2)	2(2)	2(2)	2(2)		YYY YYY		3	3		Y	Y	Y	Y	Y	Y
1769	P56773	Cytochrome b6	155199			24153	215		1	P56773	24153	215	Cytochrome b6			0.000584454		2	2	2	2	2	2		2	2	2	2	2	2		2(2)	2(2)	2(2)	2(2)	2(2)	2(2)		YYY YYY		3	3		Y	Y	Y	Y	Y	Y
5066	Q9S7W1	Chlorophyll a-b binding protein CP29.3, chloroplastic (LHCB4.3) (LHCII protein 4.3)	154470			30212	276		1	Q9S7W1	30212	276	Chlorophyll a-b binding protein CP29.3, chloroplastic (LHCB4.3) (LHCII protein 4.3)			0.000381243		3	1	4	4	4	2		3	1	4	4	4	2		3(3)	1(1)	4(4)	4(4)	4(4)	2(2)		YNY YYY		2	3		Y	N	Y	Y	Y	Y
5782	Q9ZVD5	Protein argonaute 4 (AtAGO4) (Protein OVEREXPRESSOR OF CATIONIC PEROXIDASE 11)	154400			102840	924		1	Q9ZVD5	102840	924	Protein argonaute 4 (AtAGO4) (Protein OVEREXPRESSOR OF CATIONIC PEROXIDASE 11)			0.000381243		15	13	18	18	16	14		15	13	18	18	16	14		15(15)	13(13)	18(18)	18(18)	16(16)	14(14)		YYY YYY		3	3		Y	Y	Y	Y	Y	Y
5242	Q9SI75	Elongation factor G, chloroplastic (cEF-G) (Elongation factor EF-G/SCO1) (Protein SNOWY COTYLEDON 1, chloroplastic) (AtSCO1)	154324			86058	783		1	Q9SI75	86058	783	Elongation factor G, chloroplastic (cEF-G) (Elongation factor EF-G/SCO1) (Protein SNOWY COTYLEDON 1, chloroplastic) (AtSCO1)			0.000381243		16	16	16	16	15	15		16	16	16	16	15	15		16(16)	16(16)	16(16)	16(16)	15(15)	15(15)		YYY YYY		3	3		Y	Y	Y	Y	Y	Y
3131	Q8VZ57	Alpha/beta-Hydrolases superfamily protein (Uncharacterized protein At1g52510)	154054			41839	380		1	Q8VZ57	41839	380	Alpha/beta-Hydrolases superfamily protein (Uncharacterized protein At1g52510)			0.000381243		8	5	8	8	8	6		8	5	8	8	8	6		8(8)	5(5)	8(8)	8(8)	8(8)	6(6)		YYY YYY		3	3		Y	Y	Y	Y	Y	Y
757	O22229	NADPH-dependent thioredoxin reductase 3 (NTR3) (EC 1.8.1.9) (NADPH-dependent thioredoxin reductase C) (ANTR-C) (AtNTRC)	154025			57950	529		1	O22229	57950	529	NADPH-dependent thioredoxin reductase 3 (NTR3) (EC 1.8.1.9) (NADPH-dependent thioredoxin reductase C) (ANTR-C) (AtNTRC)			0.000381243		4	3	6	7	6	3		4	3	6	7	6	3		4(4)	3(3)	6(6)	7(7)	6(6)	3(3)		YYY YYY		3	3		Y	Y	Y	Y	Y	Y
3000	Q8RX60	At1g79720 (At1g79720/F19K16_30) (Eukaryotic aspartyl protease family protein) (Uncharacterized protein At1g79720/F19K16_30)	154007			52396	484		1	Q8RX60	52396	484	At1g79720 (At1g79720/F19K16_30) (Eukaryotic aspartyl protease family protein) (Uncharacterized protein At1g79720/F19K16_30)			0.000381243		5	5	5	5	6	5		5	5	5	5	6	5		5(5)	5(5)	5(5)	5(5)	6(6)	5(5)		YYY YYY		3	3		Y	Y	Y	Y	Y	Y
23	A0A1P8AMQ1	Calcium-dependent lipid-binding family protein	153904			464912	4173		1	A0A1P8AMQ1	464912	4173	Calcium-dependent lipid-binding family protein			0.000381243		70	48	72	79	72	61		70	48	72	79	72	61		70(70)	48(48)	72(72)	79(79)	72(72)	61(61)		YYY YYY		3	3		Y	Y	Y	Y	Y	Y
4700	Q9LV60	Cysteine-rich repeat secretory protein 55	153656			28995	263		1	Q9LV60	28995	263	Cysteine-rich repeat secretory protein 55			0.000381243		8	6	8	8	8	8		8	6	8	8	8	8		8(8)	6(6)	8(8)	8(8)	8(8)	8(8)		YYY YYY		3	3		Y	Y	Y	Y	Y	Y
4691	Q9LUW6	DEAD-box ATP-dependent RNA helicase 9, mitochondrial (EC 3.6.4.13)	153440			63609	610		1	Q9LUW6	63609	610	DEAD-box ATP-dependent RNA helicase 9, mitochondrial (EC 3.6.4.13)			0.000381243		10	8	11	9	10	6		10	8	11	9	10	6		10(10)	8(8)	11(11)	9(9)	10(10)	6(6)		YYY YYY		3	3		Y	Y	Y	Y	Y	Y
1921	Q07473	Chlorophyll a-b binding protein CP29.1, chloroplastic (LHCB4.1) (LHCII protein 4.1)	153024			31139	290		1	Q07473	31139	290	Chlorophyll a-b binding protein CP29.1, chloroplastic (LHCB4.1) (LHCII protein 4.1)			0.000381243		4	4	4	4	3	4		4	4	4	4	3	4		4(4)	4(4)	4(4)	4(4)	3(3)	4(4)		YYY YYY		3	3		Y	Y	Y	Y	Y	Y
4350	Q9LH52	Leucine-rich repeat protein FLOR 1 (Protein FLORAL TRANSITION AT THE MERISTEM 4)	152909			35808	325		1	Q9LH52	35808	325	Leucine-rich repeat protein FLOR 1 (Protein FLORAL TRANSITION AT THE MERISTEM 4)			0.000381243		7	6	7	5	7	6		7	6	7	5	7	6		7(7)	6(6)	7(7)	5(5)	7(7)	6(6)		YYY YYY		3	3		Y	Y	Y	Y	Y	Y
4289	Q9LDZ0	Heat shock 70 kDa protein 10, mitochondrial (Chaperone protein HscA homolog 2) (AtHscA2) (Heat shock protein 70-10) (AtHsp70-10) (Mitochondrial heat shock protein 70-2) (mtHsc70-2)	151871			72991	682		1	Q9LDZ0	72991	682	Heat shock 70 kDa protein 10, mitochondrial (Chaperone protein HscA homolog 2) (AtHscA2) (Heat shock protein 70-10) (AtHsp70-10) (Mitochondrial heat shock protein 70-2) (mtHsc70-2)			0.000381243		10	10	10	10	10	9		14	14	13	14	14	12		10(14)	10(14)	10(13)	10(14)	10(14)	9(12)		YYY YYY		3	3		Y	Y	Y	Y	Y	Y
538	F4JRE0	Transmembrane 9 superfamily member 12 (Endomembrane protein 7) (Transmembrane nine protein 12) (AtTMN12)	151871			74140	652		1	F4JRE0	74140	652	Transmembrane 9 superfamily member 12 (Endomembrane protein 7) (Transmembrane nine protein 12) (AtTMN12)			0.000381243		2	2	1	2	2	2		3	3	2	3	3	3		2(3)	2(3)	1(2)	2(3)	2(3)	2(3)		YYN YYY		2	3		Y	Y	N	Y	Y	Y
4651	Q9LTT8	Enhancer of mRNA-decapping protein 4 (Protein VARICOSE)	151794			145720	1344		1	Q9LTT8	145720	1344	Enhancer of mRNA-decapping protein 4 (Protein VARICOSE)			0.000381243		16	12	13	15	15	15		16	12	13	15	15	15		16(16)	12(12)	13(13)	15(15)	15(15)	15(15)		YYY YYY		3	3		Y	Y	Y	Y	Y	Y
1543	P38420	DNA-directed RNA polymerase II subunit 2 (DNA-directed RNA polymerase II 135 kDa polypeptide) (DNA-directed RNA polymerase II subunit RPB2) (RNA polymerase II subunit 2) (RNA polymerase II subunit B2) (EC 2.7.7.6) (Protein EMBRYO DEFECTIVE 1989)	151706			135019	1188		1	P38420	135019	1188	DNA-directed RNA polymerase II subunit 2 (DNA-directed RNA polymerase II 135 kDa polypeptide) (DNA-directed RNA polymerase II subunit RPB2) (RNA polymerase II subunit 2) (RNA polymerase II subunit B2) (EC 2.7.7.6) (Protein EMBRYO DEFECTIVE 1989)			0.000381243		14	15	15	16	8	16		14	15	15	16	8	16		14(14)	15(15)	15(15)	16(16)	8(8)	16(16)		YYY YYY		3	3		Y	Y	Y	Y	Y	Y
1493	P29976	Phospho-2-dehydro-3-deoxyheptonate aldolase 1, chloroplastic (EC 2.5.1.54) (3-deoxy-D-arabino-heptulosonate 7-phosphate synthase 1) (DAHP synthase 1) (Phospho-2-keto-3-deoxyheptonate aldolase 1)	151657			57979	525		1	P29976	57979	525	Phospho-2-dehydro-3-deoxyheptonate aldolase 1, chloroplastic (EC 2.5.1.54) (3-deoxy-D-arabino-heptulosonate 7-phosphate synthase 1) (DAHP synthase 1) (Phospho-2-keto-3-deoxyheptonate aldolase 1)			0.000381243		10	9	10	9	9	8		10	9	10	9	9	8		10(10)	9(9)	10(10)	9(9)	9(9)	8(8)		YYY YYY		3	3		Y	Y	Y	Y	Y	Y
4845	Q9LZV4	Serine/threonine-protein kinase STN8, chloroplastic (EC 2.7.11.1) (Protein STATE TRANSITION 8)	151388			54979	495		1	Q9LZV4	54979	495	Serine/threonine-protein kinase STN8, chloroplastic (EC 2.7.11.1) (Protein STATE TRANSITION 8)			0.000381243		8	9	9	10	9	9		8	9	9	10	9	9		8(8)	9(9)	9(9)	10(10)	9(9)	9(9)		YYY YYY		3	3		Y	Y	Y	Y	Y	Y
1	A0A178UXH8	Acetamidase/Formamidase family protein	150970			49958	456		1	A0A178UXH8	49958	456	Acetamidase/Formamidase family protein			0.000381243		4	4	4	4	4	4		4	4	4	4	4	4		4(4)	4(4)	4(4)	4(4)	4(4)	4(4)		YYY YYY		3	3		Y	Y	Y	Y	Y	Y
4278	Q9LD90	H/ACA ribonucleoprotein complex subunit 4 (EC 5.4.99.-) (CBF5 homolog) (Dyskerin) (Nopp-140-associated protein of 57 kDa homolog) (AtNAP57) (Nucleolar protein NAP57 homolog)	150767			63026	565		1	Q9LD90	63026	565	H/ACA ribonucleoprotein complex subunit 4 (EC 5.4.99.-) (CBF5 homolog) (Dyskerin) (Nopp-140-associated protein of 57 kDa homolog) (AtNAP57) (Nucleolar protein NAP57 homolog)			0.000381243		14	12	12	15	12	14		14	12	12	15	12	14		14(14)	12(12)	12(12)	15(15)	12(12)	14(14)		YYY YYY		3	3		Y	Y	Y	Y	Y	Y
3486	Q94BU1	Uncharacterized aarF domain-containing protein kinase At1g71810, chloroplastic (EC 2.7.-.-)	150493			77462	692		1	Q94BU1	77462	692	Uncharacterized aarF domain-containing protein kinase At1g71810, chloroplastic (EC 2.7.-.-)			0.000381243		11	9	12	12	11	11		11	9	12	12	11	11		11(11)	9(9)	12(12)	12(12)	11(11)	11(11)		YYY YYY		3	3		Y	Y	Y	Y	Y	Y
2059	Q38836	Agamous-like MADS-box protein AGL11 (Protein SEEDSTICK)	149592			26184	230		1	Q38836	26184	230	Agamous-like MADS-box protein AGL11 (Protein SEEDSTICK)			0.000381243		5	4	5	3	1	3		5	4	5	3	1	3		5(5)	4(4)	5(5)	3(3)	1(1)	3(3)		YYY YNY		3	2		Y	Y	Y	Y	N	Y
4017	Q9FK25	Flavone 3'-O-methyltransferase 1 (AtOMT1) (EC 2.1.1.42) (Acetylserotonin O-methyltransferase OMT1) (EC 2.1.1.4) (Caffeate O-methyltransferase 1) (EC 2.1.1.68) (Quercetin 3'-O-methyltransferase 1)	149556			39618	363		1	Q9FK25	39618	363	Flavone 3'-O-methyltransferase 1 (AtOMT1) (EC 2.1.1.42) (Acetylserotonin O-methyltransferase OMT1) (EC 2.1.1.4) (Caffeate O-methyltransferase 1) (EC 2.1.1.68) (Quercetin 3'-O-methyltransferase 1)			0.000381243		8	7	8	7	8	8		8	7	8	7	8	8		8(8)	7(7)	8(8)	7(7)	8(8)	8(8)		YYY YYY		3	3		Y	Y	Y	Y	Y	Y
4791	Q9LYF0	At5g11810 (Rhomboid family protein) (Uncharacterized protein At5g11810/T22P22_200) (Uncharacterized protein T22P22_200)	149098			33395	306		1	Q9LYF0	33395	306	At5g11810 (Rhomboid family protein) (Uncharacterized protein At5g11810/T22P22_200) (Uncharacterized protein T22P22_200)			0.000381243		10	6	10	9	7	9		10	6	10	9	7	9		10(10)	6(6)	10(10)	9(9)	7(7)	9(9)		YYY YYY		3	3		Y	Y	Y	Y	Y	Y
3010	Q8RXC2	At2g27890 (Coiled-coil protein) (Uncharacterized protein At2g27890:At2g27900:At2g27910)	148223			124915	1124		1	Q8RXC2	124915	1124	At2g27890 (Coiled-coil protein) (Uncharacterized protein At2g27890:At2g27900:At2g27910)			0.000381243		5	1	4	6	6	3		5	1	4	6	6	3		5(5)	1(1)	4(4)	6(6)	6(6)	3(3)		YNY YYY		2	3		Y	N	Y	Y	Y	Y
2943	Q8RUX8	NADH dehydrogenase [ubiquinone] 1 alpha subcomplex assembly factor 3	147993			19057	170		1	Q8RUX8	19057	170	NADH dehydrogenase [ubiquinone] 1 alpha subcomplex assembly factor 3			0.000381243		4	3	4	4	4	4		4	3	4	4	4	4		4(4)	3(3)	4(4)	4(4)	4(4)	4(4)		YYY YYY		3	3		Y	Y	Y	Y	Y	Y
5786	Q9ZVH8	Transcription elongation factor TFIIS (Protein REDUCED DORMANCY 2)	147928			41979	378		1	Q9ZVH8	41979	378	Transcription elongation factor TFIIS (Protein REDUCED DORMANCY 2)			0.000584454		1	2	2	4	2	2		1	2	2	4	2	2		1(1)	2(2)	2(2)	4(4)	2(2)	2(2)		NYY YYY		2	3		N	Y	Y	Y	Y	Y
2099	Q38997	SNF1-related protein kinase catalytic subunit alpha KIN10 (AKIN10) (EC 2.7.11.1) (AKIN alpha-2) (AKINalpha2) (SNF1-related kinase 1.1) (SnRK1.1)	147578			58373	512		1	Q38997	58373	512	SNF1-related protein kinase catalytic subunit alpha KIN10 (AKIN10) (EC 2.7.11.1) (AKIN alpha-2) (AKINalpha2) (SNF1-related kinase 1.1) (SnRK1.1)			0.000381243		10	8	11	10	10	11		11	9	12	11	11	12		10(11)	8(9)	11(12)	10(11)	10(11)	11(12)		YYY YYY		3	3		Y	Y	Y	Y	Y	Y
4471	Q9LKU3	Tetratricopeptide repeat (TPR)-like superfamily protein (Uncharacterized protein T32B20.g)	147446			107051	917		1	Q9LKU3	107051	917	Tetratricopeptide repeat (TPR)-like superfamily protein (Uncharacterized protein T32B20.g)			0.000381243		16	14	11	11	10	13		16	14	11	11	10	13		16(16)	14(14)	11(11)	11(11)	10(10)	13(13)		YYY YYY		3	3		Y	Y	Y	Y	Y	Y
2120	Q39099	Xyloglucan endotransglucosylase/hydrolase protein 4 (At-XTH4) (XTH-4) (EC 2.4.1.207)	146267			34291	296		1	Q39099	34291	296	Xyloglucan endotransglucosylase/hydrolase protein 4 (At-XTH4) (XTH-4) (EC 2.4.1.207)			0.000381243		9	7	9	9	9	9		9	7	9	9	9	9		9(9)	7(7)	9(9)	9(9)	9(9)	9(9)		YYY YYY		3	3		Y	Y	Y	Y	Y	Y
613	F4K410	Putative elongation factor TypA-like SVR3, chloroplastic (Protein HAPPY ON NORFLURAZON 23) (Protein SUPPRESSOR OF VARIEGATION 3)	146145			74315	675		1	F4K410	74315	675	Putative elongation factor TypA-like SVR3, chloroplastic (Protein HAPPY ON NORFLURAZON 23) (Protein SUPPRESSOR OF VARIEGATION 3)			0.000381243		10	9	10	11	10	10		10	9	10	11	10	10		10(10)	9(9)	10(10)	11(11)	10(10)	10(10)		YYY YYY		3	3		Y	Y	Y	Y	Y	Y
1896	Q01667	Chlorophyll a-b binding protein 6, chloroplastic (LHCI-730) (LHCII type III CAB-6) (Light-harvesting complex protein Lhca1)	146102			25996	241		1	Q01667	25996	241	Chlorophyll a-b binding protein 6, chloroplastic (LHCI-730) (LHCII type III CAB-6) (Light-harvesting complex protein Lhca1)			0.000381243		4	2	4	4	4	3		4	2	4	4	4	3		4(4)	2(2)	4(4)	4(4)	4(4)	3(3)		YYY YYY		3	3		Y	Y	Y	Y	Y	Y
1545	P38557	Tubulin gamma-1 chain (Gamma-1-tubulin)	145852			53246	474		1	P38557	53246	474	Tubulin gamma-1 chain (Gamma-1-tubulin)			0.000381243		5	2	4	4	5	4		5	2	4	4	5	4		5(5)	2(2)	4(4)	4(4)	5(5)	4(4)		YYY YYY		3	3		Y	Y	Y	Y	Y	Y
5430	Q9SRV5	5-methyltetrahydropteroyltriglutamate--homocysteine methyltransferase 2 (EC 2.1.1.14) (Cobalamin-independent methionine synthase 2) (AtMS2)	145148			84584	765		1	Q9SRV5	84584	765	5-methyltetrahydropteroyltriglutamate--homocysteine methyltransferase 2 (EC 2.1.1.14) (Cobalamin-independent methionine synthase 2) (AtMS2)			0.000381243		4	2	2	3	3	3		4	2	2	3	3	3		4(4)	2(2)	2(2)	3(3)	3(3)	3(3)		YYY YYY		3	3		Y	Y	Y	Y	Y	Y
4246	Q9FY64	40S ribosomal protein S15-4	144658			17072	152		1	Q9FY64	17072	152	40S ribosomal protein S15-4			0.000584454		1	1	1	1	1	1		1	1	1	1	1	1		1(1)	1(1)	1(1)	1(1)	1(1)	1(1)		NNN NNN		0	0		N	N	N	N	N	N
4436	Q9LJR3	Protein SPA1-RELATED 3	144481			94354	845		1	Q9LJR3	94354	845	Protein SPA1-RELATED 3			0.00557		2	1	1	1	1	1		2	1	1	1	1	1		2(2)	1(1)	1(1)	1(1)	1(1)	1(1)		YNN NNN		1	0		Y	N	N	N	N	N
3743	Q9C8Y9	Beta-glucosidase 22 (AtBGLU22) (EC 3.2.1.21)	144307			59781	524		1	Q9C8Y9	59781	524	Beta-glucosidase 22 (AtBGLU22) (EC 3.2.1.21)			0.00104112		1	1	1	1	1	1		1	1	1	1	1	1		1(1)	1(1)	1(1)	1(1)	1(1)	1(1)		NNN NNN		0	0		N	N	N	N	N	N
5599	Q9SZN1	V-type proton ATPase subunit B2 (V-ATPase subunit B2) (Vacuolar H(+)-ATPase subunit B isoform 2) (Vacuolar proton pump subunit B2)	144200			54305	487		1	Q9SZN1	54305	487	V-type proton ATPase subunit B2 (V-ATPase subunit B2) (Vacuolar H(+)-ATPase subunit B isoform 2) (Vacuolar proton pump subunit B2)			0.000381243		2	2	2	2	1	0		9	8	8	9	7	6		2(9)	2(8)	2(8)	2(9)	1(7)	0(6)		YYY YNN		3	1		Y	Y	Y	Y	N	N
3475	Q94B78	Glycine dehydrogenase (decarboxylating) 1, mitochondrial (EC 1.4.4.2) (Glycine cleavage system P protein 1) (Glycine decarboxylase 1) (Glycine decarboxylase P-protein 1) (AtGLDP1) (Glycine dehydrogenase (aminomethyl-transferring) 1)	143942			112925	1037		1	Q94B78	112925	1037	Glycine dehydrogenase (decarboxylating) 1, mitochondrial (EC 1.4.4.2) (Glycine cleavage system P protein 1) (Glycine decarboxylase 1) (Glycine decarboxylase P-protein 1) (AtGLDP1) (Glycine dehydrogenase (aminomethyl-transferring) 1)			0.000381243		6	7	7	7	7	8		6	7	7	7	7	8		6(6)	7(7)	7(7)	7(7)	7(7)	8(8)		YYY YYY		3	3		Y	Y	Y	Y	Y	Y
877	O23702	C-terminal binding protein AN (CtBP) (Protein ANGUSTIFOLIA) (Protein DETORQUEO)	143829			70150	636		1	O23702	70150	636	C-terminal binding protein AN (CtBP) (Protein ANGUSTIFOLIA) (Protein DETORQUEO)			0.000381243		10	9	9	9	6	7		10	9	9	9	6	7		10(10)	9(9)	9(9)	9(9)	6(6)	7(7)		YYY YYY		3	3		Y	Y	Y	Y	Y	Y
5267	Q9SIV2	26S proteasome non-ATPase regulatory subunit 2 homolog A (26S proteasome regulatory subunit RPN1a) (AtRPN1a) (26S proteasome regulatory subunit S2 homolog A)	143662			98144	891		1	Q9SIV2	98144	891	26S proteasome non-ATPase regulatory subunit 2 homolog A (26S proteasome regulatory subunit RPN1a) (AtRPN1a) (26S proteasome regulatory subunit S2 homolog A)			0.000381243		12	10	11	12	11	11		12	10	11	12	11	11		12(12)	10(10)	11(11)	12(12)	11(11)	11(11)		YYY YYY		3	3		Y	Y	Y	Y	Y	Y
2972	Q8RWN5	Glycine-rich RNA-binding protein RZ1C (AtRZ-1C)	143093			33486	310		1	Q8RWN5	33486	310	Glycine-rich RNA-binding protein RZ1C (AtRZ-1C)			0.000381243		6	4	6	8	6	5		6	4	6	8	6	5		6(6)	4(4)	6(6)	8(8)	6(6)	5(5)		YYY YYY		3	3		Y	Y	Y	Y	Y	Y
2980	Q8RWT5	AICARFT/IMPCHase bienzyme family protein (Putative phosphoribosylaminoimidazolecarboxamide formyltransferase)	142806			64907	596		1	Q8RWT5	64907	596	AICARFT/IMPCHase bienzyme family protein (Putative phosphoribosylaminoimidazolecarboxamide formyltransferase)			0.000381243		10	8	10	10	9	9		10	8	10	10	9	9		10(10)	8(8)	10(10)	10(10)	9(9)	9(9)		YYY YYY		3	3		Y	Y	Y	Y	Y	Y
5606	Q9SZX9	60S ribosomal protein L9-2	142584			21974	194		1	Q9SZX9	21974	194	60S ribosomal protein L9-2			0.000381243		3	3	3	3	3	3		3	3	3	3	3	3		3(3)	3(3)	3(3)	3(3)	3(3)	3(3)		YYY YYY		3	3		Y	Y	Y	Y	Y	Y
1491	P29516	Tubulin beta-8 chain (Beta-8-tubulin)	142576			50607	449		1	P29516	50607	449	Tubulin beta-8 chain (Beta-8-tubulin)			0.000381243		2	2	2	2	2	2		2	2	2	2	2	2		2(2)	2(2)	2(2)	2(2)	2(2)	2(2)		YYY YYY		3	3		Y	Y	Y	Y	Y	Y
5617	Q9T0A0	Long chain acyl-CoA synthetase 4 (EC 6.2.1.3)	141205			74508	666		1	Q9T0A0	74508	666	Long chain acyl-CoA synthetase 4 (EC 6.2.1.3)			0.000381243		5	2	5	5	4	5		5	2	5	5	4	5		5(5)	2(2)	5(5)	5(5)	4(4)	5(5)		YYY YYY		3	3		Y	Y	Y	Y	Y	Y
763	O22263	Protein disulfide-isomerase like 2-1 (AtPDIL2-1) (EC 5.3.4.1) (P5) (Protein MATERNAL EFFECT EMBRYO ARREST 30) (Protein UNFERTILIZED EMBRYO SAC 5) (Protein disulfide isomerase 11) (AtPDI11) (Protein disulfide-isomerase A6) (Protein disulfide-isomerase like 4-1) (AtPDIL4-1)	141035			39497	361		1	O22263	39497	361	Protein disulfide-isomerase like 2-1 (AtPDIL2-1) (EC 5.3.4.1) (P5) (Protein MATERNAL EFFECT EMBRYO ARREST 30) (Protein UNFERTILIZED EMBRYO SAC 5) (Protein disulfide isomerase 11) (AtPDI11) (Protein disulfide-isomerase A6) (Protein disulfide-isomerase like 4-1) (AtPDIL4-1)			0.000381243		9	8	10	11	11	10		9	8	10	11	11	10		9(9)	8(8)	10(10)	11(11)	11(11)	10(10)		YYY YYY		3	3		Y	Y	Y	Y	Y	Y
2539	Q84W89	DEAD-box ATP-dependent RNA helicase 37 (EC 3.6.4.13)	140736			67626	633		1	Q84W89	67626	633	DEAD-box ATP-dependent RNA helicase 37 (EC 3.6.4.13)			0.000381243		9	8	9	12	11	9		9	8	9	12	11	9		9(9)	8(8)	9(9)	12(12)	11(11)	9(9)		YYY YYY		3	3		Y	Y	Y	Y	Y	Y
3590	Q96533	Alcohol dehydrogenase class-3 (EC 1.1.1.1) (Alcohol dehydrogenase class-III) (Glutathione-dependent formaldehyde dehydrogenase) (FALDH) (FDH) (GSH-FDH) (EC 1.1.1.-) (S-(hydroxymethyl)glutathione dehydrogenase) (EC 1.1.1.284)	140583			40699	379		1	Q96533	40699	379	Alcohol dehydrogenase class-3 (EC 1.1.1.1) (Alcohol dehydrogenase class-III) (Glutathione-dependent formaldehyde dehydrogenase) (FALDH) (FDH) (GSH-FDH) (EC 1.1.1.-) (S-(hydroxymethyl)glutathione dehydrogenase) (EC 1.1.1.284)			0.000381243		6	6	5	6	6	6		6	6	5	6	6	6		6(6)	6(6)	5(5)	6(6)	6(6)	6(6)		YYY YYY		3	3		Y	Y	Y	Y	Y	Y
4519	Q9LNV0	Calcium-dependent lipid-binding (CaLB domain) family protein (F22G5.35) (Similar to SRC2) (Similar to SRC2 dbj|BAA19769)	140254			39014	352		1	Q9LNV0	39014	352	Calcium-dependent lipid-binding (CaLB domain) family protein (F22G5.35) (Similar to SRC2) (Similar to SRC2 dbj|BAA19769)			0.000381243		3	3	3	4	4	4		3	3	3	4	4	4		3(3)	3(3)	3(3)	4(4)	4(4)	4(4)		YYY YYY		3	3		Y	Y	Y	Y	Y	Y
1347	P11139	Tubulin alpha-1 chain (EC 3.6.5.-)	140224			49800	450		1	P11139	49800	450	Tubulin alpha-1 chain (EC 3.6.5.-)			0.000381243		3	3	4	4	3	5		4	4	5	5	4	6		3(4)	3(4)	4(5)	4(5)	3(4)	5(6)		YYY YYY		3	3		Y	Y	Y	Y	Y	Y
4015	Q9FJZ7	AT5G66420 protein (TIM-barrel signal transduction protein)	139765			80719	754		1	Q9FJZ7	80719	754	AT5G66420 protein (TIM-barrel signal transduction protein)			0.000381243		13	13	14	16	12	14		13	13	14	16	12	14		13(13)	13(13)	14(14)	16(16)	12(12)	14(14)		YYY YYY		3	3		Y	Y	Y	Y	Y	Y
4617	Q9LSV0	Glyoxylate/succinic semialdehyde reductase 1 (AtGLYR1) (AtGR1) (SSA reductase 1) (EC 1.1.1.79) (EC 1.1.1.n11) (Gamma-hydroxybutyrate dehydrogenase) (AtGHBDH)	139300			30692	289		1	Q9LSV0	30692	289	Glyoxylate/succinic semialdehyde reductase 1 (AtGLYR1) (AtGR1) (SSA reductase 1) (EC 1.1.1.79) (EC 1.1.1.n11) (Gamma-hydroxybutyrate dehydrogenase) (AtGHBDH)			0.000381243		5	6	5	8	8	5		5	6	5	8	8	5		5(5)	6(6)	5(5)	8(8)	8(8)	5(5)		YYY YYY		3	3		Y	Y	Y	Y	Y	Y
4915	Q9M2N5	Zinc finger BED domain-containing protein DAYSLEEPER (Transposase-like protein DAYSLEEPER)	139294			78814	696		1	Q9M2N5	78814	696	Zinc finger BED domain-containing protein DAYSLEEPER (Transposase-like protein DAYSLEEPER)			0.000381243		10	12	11	10	10	9		10	12	11	10	10	9		10(10)	12(12)	11(11)	10(10)	10(10)	9(9)		YYY YYY		3	3		Y	Y	Y	Y	Y	Y
4811	Q9LZ41	60S ribosomal protein L35-4	139129			14331	123		1	Q9LZ41	14331	123	60S ribosomal protein L35-4			0.000584454		2	2	2	2	2	2		2	2	2	2	2	2		2(2)	2(2)	2(2)	2(2)	2(2)	2(2)		YYY YYY		3	3		Y	Y	Y	Y	Y	Y
2067	Q38859	DNA-directed RNA polymerases II, IV and V subunit 11 (DNA-directed RNA polymerase II 13.6 kDa polypeptide) (DNA-directed RNA polymerase II subunit J) (DNA-directed RNA polymerase II subunit RPB11) (RNA polymerase II subunit B11)	139006			13563	116		1	Q38859	13563	116	DNA-directed RNA polymerases II, IV and V subunit 11 (DNA-directed RNA polymerase II 13.6 kDa polypeptide) (DNA-directed RNA polymerase II subunit J) (DNA-directed RNA polymerase II subunit RPB11) (RNA polymerase II subunit B11)			0.000381243		5	6	5	5	5	4		5	6	5	5	5	4		5(5)	6(6)	5(5)	5(5)	5(5)	4(4)		YYY YYY		3	3		Y	Y	Y	Y	Y	Y
1532	P35631	Floral homeotic protein APETALA 1 (Agamous-like MADS-box protein AGL7)	138803			30182	256		1	P35631	30182	256	Floral homeotic protein APETALA 1 (Agamous-like MADS-box protein AGL7)			0.00104112		1	1	1	1	1	1		1	1	1	1	1	1		1(1)	1(1)	1(1)	1(1)	1(1)	1(1)		NNN NNN		0	0		N	N	N	N	N	N
2507	Q84LG4	Coatomer subunit zeta-2 (Zeta-2-coat protein) (Zeta-COP 2)	137651			19739	179		1	Q84LG4	19739	179	Coatomer subunit zeta-2 (Zeta-2-coat protein) (Zeta-COP 2)			0.000381243		1	0	1	1	1	0		3	2	3	3	3	1		1(3)	0(2)	1(3)	1(3)	1(3)	0(1)		NNN NNN		0	0		N	N	N	N	N	N
4241	Q9FY48	E3 ubiquitin-protein ligase KEG (EC 2.3.2.27) (EC 2.7.11.1) (Protein KEEP ON GOING) (RING finger protein KEG) (RING-type E3 ubiquitin transferase KEG)	137173			178216	1625		1	Q9FY48	178216	1625	E3 ubiquitin-protein ligase KEG (EC 2.3.2.27) (EC 2.7.11.1) (Protein KEEP ON GOING) (RING finger protein KEG) (RING-type E3 ubiquitin transferase KEG)			0.000381243		22	21	23	27	24	18		22	21	23	27	24	18		22(22)	21(21)	23(23)	27(27)	24(24)	18(18)		YYY YYY		3	3		Y	Y	Y	Y	Y	Y
966	O49675	Probable carotenoid cleavage dioxygenase 4, chloroplastic (AtCCD4) (EC 1.14.99.-) (AtNCED4)	136902			65602	595		1	O49675	65602	595	Probable carotenoid cleavage dioxygenase 4, chloroplastic (AtCCD4) (EC 1.14.99.-) (AtNCED4)			0.000381243		10	9	10	9	9	10		10	9	10	9	9	10		10(10)	9(9)	10(10)	9(9)	9(9)	10(10)		YYY YYY		3	3		Y	Y	Y	Y	Y	Y
793	O22826	At2g43770 (Putative splicing factor) (Transducin/WD40 repeat-like superfamily protein)	136378			37886	343		1	O22826	37886	343	At2g43770 (Putative splicing factor) (Transducin/WD40 repeat-like superfamily protein)			0.000381243		10	10	9	9	10	9		10	10	9	9	10	9		10(10)	10(10)	9(9)	9(9)	10(10)	9(9)		YYY YYY		3	3		Y	Y	Y	Y	Y	Y
4685	Q9LUQ6	60S ribosomal protein L19-2	135994			24330	209		1	Q9LUQ6	24330	209	60S ribosomal protein L19-2			0.000381243		2	2	2	2	2	2		2	2	2	2	2	2		2(2)	2(2)	2(2)	2(2)	2(2)	2(2)		YYY YYY		3	3		Y	Y	Y	Y	Y	Y
4833	Q9LZM6	At5g02050 (Mitochondrial glycoprotein family protein) (Uncharacterized protein At5g02050) (Uncharacterized protein T7H20_100)	135780			29764	267		1	Q9LZM6	29764	267	At5g02050 (Mitochondrial glycoprotein family protein) (Uncharacterized protein At5g02050) (Uncharacterized protein T7H20_100)			0.00145243		1	1	2	2	1	1		1	1	2	2	1	1		1(1)	1(1)	2(2)	2(2)	1(1)	1(1)		NNY YNN		1	1		N	N	Y	Y	N	N
1226	O82533	Cell division protein FtsZ homolog 2-1, chloroplastic (AtFtsZ2-1) (Plastid division protein FTSZ2-1)	135447			50722	478		1	O82533	50722	478	Cell division protein FtsZ homolog 2-1, chloroplastic (AtFtsZ2-1) (Plastid division protein FTSZ2-1)			0.000381243		4	4	4	4	3	4		4	4	4	4	3	4		4(4)	4(4)	4(4)	4(4)	3(3)	4(4)		YYY YYY		3	3		Y	Y	Y	Y	Y	Y
712	O04482	Ubiquitin carboxyl-terminal hydrolase 2 (EC 3.4.19.12)	134885			37499	330		1	O04482	37499	330	Ubiquitin carboxyl-terminal hydrolase 2 (EC 3.4.19.12)			0.000381243		4	3	4	4	4	2		4	3	4	4	4	2		4(4)	3(3)	4(4)	4(4)	4(4)	2(2)		YYY YYY		3	3		Y	Y	Y	Y	Y	Y
406	F4IZR5	Protein EXPORTIN 1B	134821			123193	1076		1	F4IZR5	123193	1076	Protein EXPORTIN 1B			0.000381243		11	9	9	10	10	11		11	9	9	10	10	11		11(11)	9(9)	9(9)	10(10)	10(10)	11(11)		YYY YYY		3	3		Y	Y	Y	Y	Y	Y
80	A0MFS5	Protein WHAT'S THIS FACTOR 1 homolog, chloroplastic	134512			61233	528		1	A0MFS5	61233	528	Protein WHAT'S THIS FACTOR 1 homolog, chloroplastic			0.000381243		9	8	9	8	9	8		9	8	9	8	9	8		9(9)	8(8)	9(9)	8(8)	9(9)	8(8)		YYY YYY		3	3		Y	Y	Y	Y	Y	Y
2841	Q8LC68	NAP1-related protein 2 (Nucleosome/chromatin assembly factor group A5) (Protein SET homolog 2)	134258			29354	255		1	Q8LC68	29354	255	NAP1-related protein 2 (Nucleosome/chromatin assembly factor group A5) (Protein SET homolog 2)			0.000381243		4	4	5	4	4	4		4	4	5	4	4	4		4(4)	4(4)	5(5)	4(4)	4(4)	4(4)		YYY YYY		3	3		Y	Y	Y	Y	Y	Y
4113	Q9FMH8	Probable cysteine protease RD21B (EC 3.4.22.-)	133796			51204	463		1	Q9FMH8	51204	463	Probable cysteine protease RD21B (EC 3.4.22.-)			0.000381243		3	2	3	3	3	3		3	2	3	3	3	3		3(3)	2(2)	3(3)	3(3)	3(3)	3(3)		YYY YYY		3	3		Y	Y	Y	Y	Y	Y
5704	Q9ZR03	Cytochrome b6-f complex iron-sulfur subunit, chloroplastic (EC 7.1.1.6) (Plastohydroquinone:plastocyanin oxidoreductase iron-sulfur protein) (Proton gradient regulation protein 1) (Rieske iron-sulfur protein) (ISP) (RISP)	133669			24366	229		1	Q9ZR03	24366	229	Cytochrome b6-f complex iron-sulfur subunit, chloroplastic (EC 7.1.1.6) (Plastohydroquinone:plastocyanin oxidoreductase iron-sulfur protein) (Proton gradient regulation protein 1) (Rieske iron-sulfur protein) (ISP) (RISP)			0.000381243		4	3	3	4	4	3		4	3	3	4	4	3		4(4)	3(3)	3(3)	4(4)	4(4)	3(3)		YYY YYY		3	3		Y	Y	Y	Y	Y	Y
326	F4ICB5	Zinc finger (C3HC4-type RING finger) family protein	133566			55925	491		1	F4ICB5	55925	491	Zinc finger (C3HC4-type RING finger) family protein			0.000381243		11	8	10	9	11	9		11	8	10	9	11	9		11(11)	8(8)	10(10)	9(9)	11(11)	9(9)		YYY YYY		3	3		Y	Y	Y	Y	Y	Y
1582	P42731	Polyadenylate-binding protein 2 (PABP-2) (Poly(A)-binding protein 2)	133473			68672	629		1	P42731	68672	629	Polyadenylate-binding protein 2 (PABP-2) (Poly(A)-binding protein 2)			0.000381243		14	11	15	15	14	15		15	12	16	16	15	16		14(15)	11(12)	15(16)	15(16)	14(15)	15(16)		YYY YYY		3	3		Y	Y	Y	Y	Y	Y
1584	P42733	40S ribosomal protein S11-3	133190			17749	159		1	P42733	17749	159	40S ribosomal protein S11-3			0.000381243		3	3	4	4	4	4		3	3	4	4	4	4		3(3)	3(3)	4(4)	4(4)	4(4)	4(4)		YYY YYY		3	3		Y	Y	Y	Y	Y	Y
2758	Q8L7B5	Chaperonin CPN60-like 1, mitochondrial (HSP60-like 1)	132970			61978	585		1	Q8L7B5	61978	585	Chaperonin CPN60-like 1, mitochondrial (HSP60-like 1)			0.000381243		9	6	8	9	9	8		9	6	8	9	9	8		9(9)	6(6)	8(8)	9(9)	9(9)	8(8)		YYY YYY		3	3		Y	Y	Y	Y	Y	Y
4413	Q9LIS1	Protein ECERIFERUM 26-like (CER26-like) (CER2-like protein 2) (CER2-like2)	132886			46429	420		1	Q9LIS1	46429	420	Protein ECERIFERUM 26-like (CER26-like) (CER2-like protein 2) (CER2-like2)			0.000381243		6	6	6	5	6	4		6	6	6	5	6	4		6(6)	6(6)	6(6)	5(5)	6(6)	4(4)		YYY YYY		3	3		Y	Y	Y	Y	Y	Y
5425	Q9SRR8	2Fe-2S ferredoxin-like superfamily protein (F21O3.19 protein) (Uncharacterized protein At3g07480) (Uncharacterized protein F21O3.19)	132866			17602	159		1	Q9SRR8	17602	159	2Fe-2S ferredoxin-like superfamily protein (F21O3.19 protein) (Uncharacterized protein At3g07480) (Uncharacterized protein F21O3.19)			0.000381243		2	2	2	2	2	2		2	2	2	2	2	2		2(2)	2(2)	2(2)	2(2)	2(2)	2(2)		YYY YYY		3	3		Y	Y	Y	Y	Y	Y
3989	Q9FJE8	Probable histone H2A.7 (HTA6)	132858			15966	150		1	Q9FJE8	15966	150	Probable histone H2A.7 (HTA6)			0.000856653		1	1	2	2	1	1		1	1	2	2	1	1		1(1)	1(1)	2(2)	2(2)	1(1)	1(1)		NNY YNN		1	1		N	N	Y	Y	N	N
4197	Q9FR53	Serine/threonine-protein kinase TOR (EC 2.7.11.1) (Protein TARGET OF RAPAMYCIN) (AtTOR)	132505			279190	2481		1	Q9FR53	279190	2481	Serine/threonine-protein kinase TOR (EC 2.7.11.1) (Protein TARGET OF RAPAMYCIN) (AtTOR)			0.000381243		39	30	38	41	37	33		39	30	38	41	37	33		39(39)	30(30)	38(38)	41(41)	37(37)	33(33)		YYY YYY		3	3		Y	Y	Y	Y	Y	Y
2054	Q38814	Thiamine thiazole synthase, chloroplastic (EC 2.4.2.60) (Thiazole biosynthetic enzyme)	132175			36664	349		1	Q38814	36664	349	Thiamine thiazole synthase, chloroplastic (EC 2.4.2.60) (Thiazole biosynthetic enzyme)			0.000584454		3	1	3	3	3	3		3	1	3	3	3	3		3(3)	1(1)	3(3)	3(3)	3(3)	3(3)		YNY YYY		2	3		Y	N	Y	Y	Y	Y
130	B6EUB3	Sister chromatid cohesion protein PDS5 homolog A (Precocious dissociation of sisters protein 5-A) (AtPDS5A) (PDS5)	132054			181210	1605		1	B6EUB3	181210	1605	Sister chromatid cohesion protein PDS5 homolog A (Precocious dissociation of sisters protein 5-A) (AtPDS5A) (PDS5)			0.000381243		18	16	18	19	14	14		18	16	18	19	14	14		18(18)	16(16)	18(18)	19(19)	14(14)	14(14)		YYY YYY		3	3		Y	Y	Y	Y	Y	Y
822	O23140	AP-2 complex subunit mu (Adaptor protein complex AP-2 subunit mu) (Adaptor protein-2 mu-adaptin) (Adaptor-related protein complex 2 subunit mu) (At-muA-Ad) (Clathrin assembly protein complex 2 mu medium chain) (Mu2-adaptin) (Protein AP47/50) (AtAP47/50)	132042			49322	438		1	O23140	49322	438	AP-2 complex subunit mu (Adaptor protein complex AP-2 subunit mu) (Adaptor protein-2 mu-adaptin) (Adaptor-related protein complex 2 subunit mu) (At-muA-Ad) (Clathrin assembly protein complex 2 mu medium chain) (Mu2-adaptin) (Protein AP47/50) (AtAP47/50)			0.000381243		4	5	5	5	4	4		4	5	5	5	4	4		4(4)	5(5)	5(5)	5(5)	4(4)	4(4)		YYY YYY		3	3		Y	Y	Y	Y	Y	Y
5456	Q9SSS9	ATP synthase subunit delta, chloroplastic (ATP synthase F(1) sector subunit delta) (F-type ATPase subunit delta)	131649			25669	234		1	Q9SSS9	25669	234	ATP synthase subunit delta, chloroplastic (ATP synthase F(1) sector subunit delta) (F-type ATPase subunit delta)			0.000381243		8	7	6	7	8	6		8	7	6	7	8	6		8(8)	7(7)	6(6)	7(7)	8(8)	6(6)		YYY YYY		3	3		Y	Y	Y	Y	Y	Y
3674	Q9C6I8	Nucleolar GTP-binding protein 1	131498			76849	671		1	Q9C6I8	76849	671	Nucleolar GTP-binding protein 1			0.000381243		14	13	14	13	13	12		17	16	17	15	16	15		14(17)	13(16)	14(17)	13(15)	13(16)	12(15)		YYY YYY		3	3		Y	Y	Y	Y	Y	Y
3728	Q9C8H1	ABC transporter C family member 11 (ABC transporter ABCC.11) (AtABCC11) (EC 7.6.2.2) (ATP-energized glutathione S-conjugate pump 12) (Glutathione S-conjugate-transporting ATPase 12) (Multidrug resistance-associated protein 12)	131250			168104	1495		1	Q9C8H1	168104	1495	ABC transporter C family member 11 (ABC transporter ABCC.11) (AtABCC11) (EC 7.6.2.2) (ATP-energized glutathione S-conjugate pump 12) (Glutathione S-conjugate-transporting ATPase 12) (Multidrug resistance-associated protein 12)			0.000791139		1	1	1	1	1	1		1	1	1	1	1	1		1(1)	1(1)	1(1)	1(1)	1(1)	1(1)		NNN NNN		0	0		N	N	N	N	N	N
4332	Q9LFK5	Quinone oxidoreductase-like protein (Zinc-binding dehydrogenase family protein)	130820			38133	346		1	Q9LFK5	38133	346	Quinone oxidoreductase-like protein (Zinc-binding dehydrogenase family protein)			0.000381243		8	5	8	7	5	5		9	5	9	8	5	5		8(9)	5(5)	8(9)	7(8)	5(5)	5(5)		YYY YYY		3	3		Y	Y	Y	Y	Y	Y
2705	Q8H1Z0	Very-long-chain aldehyde decarbonylase CER3 (EC 4.1.99.5) (Protein ECERIFERUM 3) (Protein FACELESS POLLEN 1) (Protein WAX2) (Protein YORE-YORE)	130243			72289	632		1	Q8H1Z0	72289	632	Very-long-chain aldehyde decarbonylase CER3 (EC 4.1.99.5) (Protein ECERIFERUM 3) (Protein FACELESS POLLEN 1) (Protein WAX2) (Protein YORE-YORE)			0.000381243		10	5	7	8	9	7		10	5	7	8	9	7		10(10)	5(5)	7(7)	8(8)	9(9)	7(7)		YYY YYY		3	3		Y	Y	Y	Y	Y	Y
5069	Q9S7Y7	Alpha-xylosidase 1 (EC 3.2.1.177)	129815			102399	915		1	Q9S7Y7	102399	915	Alpha-xylosidase 1 (EC 3.2.1.177)			0.000381243		9	4	8	7	8	7		10	5	9	8	8	8		9(10)	4(5)	8(9)	7(8)	8(8)	7(8)		YYY YYY		3	3		Y	Y	Y	Y	Y	Y
1534	P35632	Floral homeotic protein APETALA 3	129803			27341	232		1	P35632	27341	232	Floral homeotic protein APETALA 3			0.000381243		6	4	6	3	3	4		6	4	6	3	3	4		6(6)	4(4)	6(6)	3(3)	3(3)	4(4)		YYY YYY		3	3		Y	Y	Y	Y	Y	Y
3838	Q9FF52	60S ribosomal protein L12-3	129740			17843	166		1	Q9FF52	17843	166	60S ribosomal protein L12-3			0.000381243		1	2	1	2	2	1		1	2	1	2	2	1		1(1)	2(2)	1(1)	2(2)	2(2)	1(1)		NYN YYN		1	2		N	Y	N	Y	Y	N
4276	Q9LD55	Eukaryotic translation initiation factor 3 subunit A (eIF3a) (Eukaryotic translation initiation factor 3 large subunit) (Eukaryotic translation initiation factor 3 subunit 10) (eIF-3-theta) (p114)	129672			114300	987		1	Q9LD55	114300	987	Eukaryotic translation initiation factor 3 subunit A (eIF3a) (Eukaryotic translation initiation factor 3 large subunit) (Eukaryotic translation initiation factor 3 subunit 10) (eIF-3-theta) (p114)			0.000381243		21	18	20	20	19	19		21	18	20	20	19	19		21(21)	18(18)	20(20)	20(20)	19(19)	19(19)		YYY YYY		3	3		Y	Y	Y	Y	Y	Y
4067	Q9FLF7	Histone acetyltransferase of the MYST family 1 (EC 2.3.1.48) (Histone acetyltransferase of the GNAT/MYST superfamily 4) (MYST-like histone acetyltransferase 1)	129629			51438	445		1	Q9FLF7	51438	445	Histone acetyltransferase of the MYST family 1 (EC 2.3.1.48) (Histone acetyltransferase of the GNAT/MYST superfamily 4) (MYST-like histone acetyltransferase 1)			0.000381243		4	5	3	5	4	5		6	6	5	7	6	6		4(6)	5(6)	3(5)	5(7)	4(6)	5(6)		YYY YYY		3	3		Y	Y	Y	Y	Y	Y
660	F4KG91	RabGAP/TBC domain-containing protein	129611			79691	690		1	F4KG91	79691	690	RabGAP/TBC domain-containing protein			0.000381243		11	6	11	11	11	11		11	6	11	11	11	11		11(11)	6(6)	11(11)	11(11)	11(11)	11(11)		YYY YYY		3	3		Y	Y	Y	Y	Y	Y
1343	P10796	Ribulose bisphosphate carboxylase small subunit 1B, chloroplastic (RuBisCO small subunit 1B)	129381			20286	181		1	P10796	20286	181	Ribulose bisphosphate carboxylase small subunit 1B, chloroplastic (RuBisCO small subunit 1B)			0.000381243		2	2	2	2	1	2		4	4	3	4	3	4		2(4)	2(4)	2(3)	2(4)	1(3)	2(4)		YYY YNY		3	2		Y	Y	Y	Y	N	Y
4454	Q9LK52	Cwf15 / Cwc15 cell cycle control family protein	129333			27033	230		1	Q9LK52	27033	230	Cwf15 / Cwc15 cell cycle control family protein			0.000381243		9	7	7	6	5	6		9	7	7	6	5	6		9(9)	7(7)	7(7)	6(6)	5(5)	6(6)		YYY YYY		3	3		Y	Y	Y	Y	Y	Y
4876	Q9M0Y8	Vesicle-fusing ATPase (EC 3.6.4.6) (N-ethylmaleimide-sensitive fusion protein) (Vesicular-fusion protein NSF)	129112			81487	742		1	Q9M0Y8	81487	742	Vesicle-fusing ATPase (EC 3.6.4.6) (N-ethylmaleimide-sensitive fusion protein) (Vesicular-fusion protein NSF)			0.000381243		13	13	15	15	15	14		13	13	15	15	15	14		13(13)	13(13)	15(15)	15(15)	15(15)	14(14)		YYY YYY		3	3		Y	Y	Y	Y	Y	Y
2748	Q8L770	ATP-dependent Clp protease proteolytic subunit-related protein 3, chloroplastic (ClpR3) (nClpP8)	129082			36307	330		1	Q8L770	36307	330	ATP-dependent Clp protease proteolytic subunit-related protein 3, chloroplastic (ClpR3) (nClpP8)			0.000381243		4	3	4	4	4	4		4	3	4	4	4	4		4(4)	3(3)	4(4)	4(4)	4(4)	4(4)		YYY YYY		3	3		Y	Y	Y	Y	Y	Y
4734	Q9LW11	At3g15680 (Ran BP2/NZF zinc finger-like superfamily protein) (Zinc finger protein-like Ser/Thr protein kinase-like protein)	128461			17563	164		1	Q9LW11	17563	164	At3g15680 (Ran BP2/NZF zinc finger-like superfamily protein) (Zinc finger protein-like Ser/Thr protein kinase-like protein)			0.000381243		3	3	3	2	3	3		3	3	3	2	3	3		3(3)	3(3)	3(3)	2(2)	3(3)	3(3)		YYY YYY		3	3		Y	Y	Y	Y	Y	Y
3164	Q8VZR8	Formin-like protein (DUF1421) (Putative proline-rich protein)	128136			54107	496		1	Q8VZR8	54107	496	Formin-like protein (DUF1421) (Putative proline-rich protein)			0.000381243		2	3	3	3	2	3		2	3	3	3	2	3		2(2)	3(3)	3(3)	3(3)	2(2)	3(3)		YYY YYY		3	3		Y	Y	Y	Y	Y	Y
4731	Q9LVZ7	Phosphatidylcholine:diacylglycerol cholinephosphotransferase 1 (AtPDCT1) (EC 2.7.8.-) (Protein REDUCED OLEATE DESATURATION 1)	127586			32977	301		1	Q9LVZ7	32977	301	Phosphatidylcholine:diacylglycerol cholinephosphotransferase 1 (AtPDCT1) (EC 2.7.8.-) (Protein REDUCED OLEATE DESATURATION 1)			0.00104112		2	2	1	1	2	1		2	2	1	1	2	1		2(2)	2(2)	1(1)	1(1)	2(2)	1(1)		YYN NYN		2	1		Y	Y	N	N	Y	N
5018	Q9MAK9	26S proteasome regulatory subunit S10B homolog B (26S proteasome AAA-ATPase subunit RPT4b) (26S proteasome subunit S10B homolog B) (Regulatory particle triple-A ATPase subunit 4b)	127372			44756	399		1	Q9MAK9	44756	399	26S proteasome regulatory subunit S10B homolog B (26S proteasome AAA-ATPase subunit RPT4b) (26S proteasome subunit S10B homolog B) (Regulatory particle triple-A ATPase subunit 4b)			0.000381243		2	2	2	2	2	2		10	9	8	10	9	10		2(10)	2(9)	2(8)	2(10)	2(9)	2(10)		YYY YYY		3	3		Y	Y	Y	Y	Y	Y
4480	Q9LM92	Small nuclear ribonucleoprotein SmD3b (SmD3-b) (snRNP core protein D3-b)	127337			14238	131		1	Q9LM92	14238	131	Small nuclear ribonucleoprotein SmD3b (SmD3-b) (snRNP core protein D3-b)			0.000381243		1	1	1	1	1	1		2	2	2	2	2	2		1(2)	1(2)	1(2)	1(2)	1(2)	1(2)		NNN NNN		0	0		N	N	N	N	N	N
4110	Q9FMF9	Nuclear protein-like (Splicing factor)	127264			141450	1269		1	Q9FMF9	141450	1269	Nuclear protein-like (Splicing factor)			0.000381243		12	9	11	10	11	11		12	9	11	10	11	11		12(12)	9(9)	11(11)	10(10)	11(11)	11(11)		YYY YYY		3	3		Y	Y	Y	Y	Y	Y
776	O22609	Protease Do-like 1, chloroplastic (EC 3.4.21.-) (Protein DEGRADATION OF PERIPLASMIC PROTEINS 1) (DEGP PROTEASE 1)	127199			46674	439		1	O22609	46674	439	Protease Do-like 1, chloroplastic (EC 3.4.21.-) (Protein DEGRADATION OF PERIPLASMIC PROTEINS 1) (DEGP PROTEASE 1)			0.000381243		9	9	9	9	8	9		9	9	9	9	8	9		9(9)	9(9)	9(9)	9(9)	8(8)	9(9)		YYY YYY		3	3		Y	Y	Y	Y	Y	Y
5632	Q9XF91	Photosystem II 22 kDa protein, chloroplastic (CP22) (Protein NONPHOTOCHEMICAL QUENCHING 4) (Protein PHOTOSYSTEM II SUBUNIT S)	126624			28008	265		1	Q9XF91	28008	265	Photosystem II 22 kDa protein, chloroplastic (CP22) (Protein NONPHOTOCHEMICAL QUENCHING 4) (Protein PHOTOSYSTEM II SUBUNIT S)			0.000381243		4	5	5	4	4	5		4	5	5	4	4	5		4(4)	5(5)	5(5)	4(4)	4(4)	5(5)		YYY YYY		3	3		Y	Y	Y	Y	Y	Y
4873	Q9M0V3	DNA damage-binding protein 1a (UV-damaged DNA-binding protein 1a) (DDB1a)	126389			121306	1088		1	Q9M0V3	121306	1088	DNA damage-binding protein 1a (UV-damaged DNA-binding protein 1a) (DDB1a)			0.000381243		13	10	13	12	12	13		13	10	13	12	12	13		13(13)	10(10)	13(13)	12(12)	12(12)	13(13)		YYY YYY		3	3		Y	Y	Y	Y	Y	Y
3521	Q94F27	Hydroxyproline O-galactosyltransferase HPGT1 (EC 2.4.1.-) (Beta-1,3-galactosyltransferase 11)	126380			37768	338		1	Q94F27	37768	338	Hydroxyproline O-galactosyltransferase HPGT1 (EC 2.4.1.-) (Beta-1,3-galactosyltransferase 11)			0.000381243		4	3	4	4	4	4		4	3	4	4	4	4		4(4)	3(3)	4(4)	4(4)	4(4)	4(4)		YYY YYY		3	3		Y	Y	Y	Y	Y	Y
1444	P25696	Bifunctional enolase 2/transcriptional activator (EC 4.2.1.11) (2-phospho-D-glycerate hydro-lyase 2) (2-phosphoglycerate dehydratase 2) (LOW EXPRESSION OF OSMOTICALLY RESPONSIVE GENES 1)	126238			47719	444		1	P25696	47719	444	Bifunctional enolase 2/transcriptional activator (EC 4.2.1.11) (2-phospho-D-glycerate hydro-lyase 2) (2-phosphoglycerate dehydratase 2) (LOW EXPRESSION OF OSMOTICALLY RESPONSIVE GENES 1)			0.000381243		8	9	7	6	5	6		8	9	7	6	5	6		8(8)	9(9)	7(7)	6(6)	5(5)	6(6)		YYY YYY		3	3		Y	Y	Y	Y	Y	Y
3805	Q9CAI7	Eukaryotic initiation factor 4A-3 (eIF-4A-3) (EC 3.6.4.13) (ATP-dependent RNA helicase eIF4A-3) (DEAD-box ATP-dependent RNA helicase 23)	125951			46771	414		1	Q9CAI7	46771	414	Eukaryotic initiation factor 4A-3 (eIF-4A-3) (EC 3.6.4.13) (ATP-dependent RNA helicase eIF4A-3) (DEAD-box ATP-dependent RNA helicase 23)			0.000381243		4	3	4	4	4	4		4	3	4	4	4	4		4(4)	3(3)	4(4)	4(4)	4(4)	4(4)		YYY YYY		3	3		Y	Y	Y	Y	Y	Y
2077	Q38884	Eukaryotic translation initiation factor 3 subunit I (eIF3i) (Eukaryotic translation initiation factor 3 subunit 2) (TGF-beta receptor-interacting protein 1) (TRIP-1) (eIF-3-beta) (eIF3 p36)	124654			36388	328		1	Q38884	36388	328	Eukaryotic translation initiation factor 3 subunit I (eIF3i) (Eukaryotic translation initiation factor 3 subunit 2) (TGF-beta receptor-interacting protein 1) (TRIP-1) (eIF-3-beta) (eIF3 p36)			0.000381243		7	7	6	8	8	8		9	8	8	10	10	10		7(9)	7(8)	6(8)	8(10)	8(10)	8(10)		YYY YYY		3	3		Y	Y	Y	Y	Y	Y
3788	Q9CA59	NAP1-related protein 1 (Nucleosome/chromatin assembly factor group A6) (Protein SET homolog 1)	124309			29416	256		1	Q9CA59	29416	256	NAP1-related protein 1 (Nucleosome/chromatin assembly factor group A6) (Protein SET homolog 1)			0.000381243		7	4	7	5	7	5		7	4	7	5	7	5		7(7)	4(4)	7(7)	5(5)	7(7)	5(5)		YYY YYY		3	3		Y	Y	Y	Y	Y	Y
4867	Q9M0I2	Expansin-B3 (At-EXPB3) (AtEXPB3) (Ath-ExpBeta-1.6) (Beta-expansin-3)	124003			28425	264		1	Q9M0I2	28425	264	Expansin-B3 (At-EXPB3) (AtEXPB3) (Ath-ExpBeta-1.6) (Beta-expansin-3)			0.000381243		6	6	5	5	5	5		6	6	5	5	5	5		6(6)	6(6)	5(5)	5(5)	5(5)	5(5)		YYY YYY		3	3		Y	Y	Y	Y	Y	Y
4531	Q9LPD9	DNA replication licensing factor MCM2 (EC 3.6.4.12) (Minichromosome maintenance protein 2) (AtMCM2)	123802			105584	936		1	Q9LPD9	105584	936	DNA replication licensing factor MCM2 (EC 3.6.4.12) (Minichromosome maintenance protein 2) (AtMCM2)			0.000381243		18	14	18	18	16	14		19	15	19	19	17	15		18(19)	14(15)	18(19)	18(19)	16(17)	14(15)		YYY YYY		3	3		Y	Y	Y	Y	Y	Y
3514	Q94CJ8	Zinc finger CCCH domain-containing protein 55 (AtC3H55)	123395			71960	650		1	Q94CJ8	71960	650	Zinc finger CCCH domain-containing protein 55 (AtC3H55)			0.000381243		10	7	10	11	10	9		10	8	11	11	11	10		10(10)	7(8)	10(11)	11(11)	10(11)	9(10)		YYY YYY		3	3		Y	Y	Y	Y	Y	Y
3493	Q94BZ7	DNA gyrase subunit B, mitochondrial (EC 5.6.2.2)	123270			81053	732		1	Q94BZ7	81053	732	DNA gyrase subunit B, mitochondrial (EC 5.6.2.2)			0.000381243		6	3	5	3	5	4		17	15	17	15	16	16		6(17)	3(15)	5(17)	3(15)	5(16)	4(16)		YYY YYY		3	3		Y	Y	Y	Y	Y	Y
5623	Q9XEC4	Aspartic proteinase A3 (EC 3.4.23.-)	123223			55571	508		1	Q9XEC4	55571	508	Aspartic proteinase A3 (EC 3.4.23.-)			0.000381243		7	4	8	7	7	8		7	4	8	7	7	8		7(7)	4(4)	8(8)	7(7)	7(7)	8(8)		YYY YYY		3	3		Y	Y	Y	Y	Y	Y
887	O24454	Ubiquitin carboxyl-terminal hydrolase 3 (EC 3.4.19.12) (Deubiquitinating enzyme 3) (AtUBP3) (Ubiquitin thioesterase 3) (Ubiquitin-specific-processing protease 3)	123009			42447	371		1	O24454	42447	371	Ubiquitin carboxyl-terminal hydrolase 3 (EC 3.4.19.12) (Deubiquitinating enzyme 3) (AtUBP3) (Ubiquitin thioesterase 3) (Ubiquitin-specific-processing protease 3)			0.000381243		1	0	1	1	1	1		3	2	4	3	3	4		1(3)	0(2)	1(4)	1(3)	1(3)	1(4)		NNN NNN		0	0		N	N	N	N	N	N
2557	Q84WV2	Beta-glucosidase 20 (AtBGLU20) (EC 3.2.1.21)	122885			61675	535		1	Q84WV2	61675	535	Beta-glucosidase 20 (AtBGLU20) (EC 3.2.1.21)			0.000381243		4	4	4	4	3	3		4	4	4	4	3	3		4(4)	4(4)	4(4)	4(4)	3(3)	3(3)		YYY YYY		3	3		Y	Y	Y	Y	Y	Y
5120	Q9SB64	Protein NBR1 homolog (AtNBR1) (At4g24690)	122685			76186	704		1	Q9SB64	76186	704	Protein NBR1 homolog (AtNBR1) (At4g24690)			0.000381243		3	3	4	3	2	1		3	3	4	3	2	1		3(3)	3(3)	4(4)	3(3)	2(2)	1(1)		YYY YYN		3	2		Y	Y	Y	Y	Y	N
1605	P42825	Chaperone protein dnaJ 2 (AtDjA2)	122661			46438	419		1	P42825	46438	419	Chaperone protein dnaJ 2 (AtDjA2)			0.000381243		6	5	6	6	5	5		6	5	6	6	5	5		6(6)	5(5)	6(6)	6(6)	5(5)	5(5)		YYY YYY		3	3		Y	Y	Y	Y	Y	Y
3750	Q9C942	Caffeoylshikimate esterase (EC 3.1.1.-) (Lysophospholipase 2) (LysoPL2)	122475			36975	332		1	Q9C942	36975	332	Caffeoylshikimate esterase (EC 3.1.1.-) (Lysophospholipase 2) (LysoPL2)			0.000381243		5	5	5	5	5	5		5	5	5	5	5	5		5(5)	5(5)	5(5)	5(5)	5(5)	5(5)		YYY YYY		3	3		Y	Y	Y	Y	Y	Y
2659	Q8H0T4	E3 ubiquitin-protein ligase UPL2 (Ubiquitin-protein ligase 2) (EC 2.3.2.26) (HECT-type E3 ubiquitin transferase UPL2)	122402			403616	3658		1	Q8H0T4	403616	3658	E3 ubiquitin-protein ligase UPL2 (Ubiquitin-protein ligase 2) (EC 2.3.2.26) (HECT-type E3 ubiquitin transferase UPL2)			0.000381243		27	23	22	24	25	18		27	23	22	24	25	18		27(27)	23(23)	22(22)	24(24)	25(25)	18(18)		YYY YYY		3	3		Y	Y	Y	Y	Y	Y
2228	Q42583	Ribose-phosphate pyrophosphokinase 2, chloroplastic (EC 2.7.6.1) (PRS II) (Phosphoribosyl pyrophosphate synthase 2)	122347			43333	400		1	Q42583	43333	400	Ribose-phosphate pyrophosphokinase 2, chloroplastic (EC 2.7.6.1) (PRS II) (Phosphoribosyl pyrophosphate synthase 2)			0.000381243		1	0	1	1	1	1		3	2	3	3	3	3		1(3)	0(2)	1(3)	1(3)	1(3)	1(3)		NNN NNN		0	0		N	N	N	N	N	N
1096	O80576	At2g44060 (Late embryogenesis abundant protein, group 2) (Similar to late embryogenesis abundant proteins)	122142			36036	325		1	O80576	36036	325	At2g44060 (Late embryogenesis abundant protein, group 2) (Similar to late embryogenesis abundant proteins)			0.000381243		15	13	16	16	14	16		15	13	16	16	14	16		15(15)	13(13)	16(16)	16(16)	14(14)	16(16)		YYY YYY		3	3		Y	Y	Y	Y	Y	Y
1044	O65583	Uridine kinase-like protein 4 [Includes: Uridine kinase (UK) (EC 2.7.1.48)	121862			52639	469		1	O65583	52639	469	Uridine kinase-like protein 4 [Includes: Uridine kinase (UK) (EC 2.7.1.48); Putative uracil phosphoribosyltransferase (UPRTase) (EC 2.4.2.9) (UMP pyrophosphorylase)]			0.000381243		11	9	10	12	11	11		11	9	10	12	11	11		11(11)	9(9)	10(10)	12(12)	11(11)	11(11)		YYY YYY		3	3		Y	Y	Y	Y	Y	Y
5152	Q9SD79	Uncharacterized protein F13G24.250 (Wiskott-aldrich syndrome family protein, putative (DUF1118))	121780			16580	158		1	Q9SD79	16580	158	Uncharacterized protein F13G24.250 (Wiskott-aldrich syndrome family protein, putative (DUF1118))			0.000584454		2	2	2	2	2	2		2	2	2	2	2	2		2(2)	2(2)	2(2)	2(2)	2(2)	2(2)		YYY YYY		3	3		Y	Y	Y	Y	Y	Y
1885	P94040	Germin-like protein subfamily 3 member 1 (At-GERM1) (AtGER1) (AtGLP1)	121075			21559	208		1	P94040	21559	208	Germin-like protein subfamily 3 member 1 (At-GERM1) (AtGER1) (AtGLP1)			0.000584454		2	2	2	2	2	2		2	2	2	2	2	2		2(2)	2(2)	2(2)	2(2)	2(2)	2(2)		YYY YYY		3	3		Y	Y	Y	Y	Y	Y
2432	Q6RF45	TRAF-like family protein	121051			44405	420		1	Q6RF45	44405	420	TRAF-like family protein			0.000381243		5	3	6	6	5	6		7	4	8	8	7	8		5(7)	3(4)	6(8)	6(8)	5(7)	6(8)		YYY YYY		3	3		Y	Y	Y	Y	Y	Y
3858	Q9FFF4	Acetolactate synthase small subunit 2, chloroplastic (ALS-interacting protein 3) (Acetohydroxy-acid synthase small subunit 2) (Protein valine-tolerant 1)	120611			52331	477		1	Q9FFF4	52331	477	Acetolactate synthase small subunit 2, chloroplastic (ALS-interacting protein 3) (Acetohydroxy-acid synthase small subunit 2) (Protein valine-tolerant 1)			0.000381243		9	5	9	10	9	7		9	5	9	10	9	7		9(9)	5(5)	9(9)	10(10)	9(9)	7(7)		YYY YYY		3	3		Y	Y	Y	Y	Y	Y
4667	Q9LU63	Probable pterin-4-alpha-carbinolamine dehydratase, chloroplastic (EC 4.2.1.96) (4-alpha-hydroxy-tetrahydropterin dehydratase) (PCD/DCoH-like protein 1) (Protein AIRP2 TARGET PROTEIN 1) (Protein SDIR1-INTERACTING PROTEIN 1)	120526			23897	220		1	Q9LU63	23897	220	Probable pterin-4-alpha-carbinolamine dehydratase, chloroplastic (EC 4.2.1.96) (4-alpha-hydroxy-tetrahydropterin dehydratase) (PCD/DCoH-like protein 1) (Protein AIRP2 TARGET PROTEIN 1) (Protein SDIR1-INTERACTING PROTEIN 1)			0.000381243		6	4	6	6	6	6		6	4	6	6	6	6		6(6)	4(4)	6(6)	6(6)	6(6)	6(6)		YYY YYY		3	3		Y	Y	Y	Y	Y	Y
1314	P09468	ATP synthase epsilon chain, chloroplastic (ATP synthase F1 sector epsilon subunit) (F-ATPase epsilon subunit)	120508			14499	132		1	P09468	14499	132	ATP synthase epsilon chain, chloroplastic (ATP synthase F1 sector epsilon subunit) (F-ATPase epsilon subunit)			0.000381243		4	4	5	4	4	5		4	4	5	4	4	5		4(4)	4(4)	5(5)	4(4)	4(4)	5(5)		YYY YYY		3	3		Y	Y	Y	Y	Y	Y
2680	Q8H112	PGR5-like protein 1A, chloroplastic (Ferredoxin-plastoquinone reductase 1)	120478			35721	324		1	Q8H112	35721	324	PGR5-like protein 1A, chloroplastic (Ferredoxin-plastoquinone reductase 1)			0.000381243		2	3	2	2	3	3		2	3	2	2	3	3		2(2)	3(3)	2(2)	2(2)	3(3)	3(3)		YYY YYY		3	3		Y	Y	Y	Y	Y	Y
4523	Q9LP45	26S proteasome non-ATPase regulatory subunit 11 homolog (19S proteosome subunit 9) (AtS9) (26S proteasome regulatory subunit RPN6) (AtRPN6) (26S proteasome regulatory subunit S9 homolog)	120167			46749	419		1	Q9LP45	46749	419	26S proteasome non-ATPase regulatory subunit 11 homolog (19S proteosome subunit 9) (AtS9) (26S proteasome regulatory subunit RPN6) (AtRPN6) (26S proteasome regulatory subunit S9 homolog)			0.000381243		7	7	8	8	7	8		7	7	8	8	7	8		7(7)	7(7)	8(8)	8(8)	7(7)	8(8)		YYY YYY		3	3		Y	Y	Y	Y	Y	Y
415	F4J1Z7	Protein kinase superfamily protein	119966			42427	371		1	F4J1Z7	42427	371	Protein kinase superfamily protein			0.00188679		1	1	1	1	1	1		1	1	1	1	1	1		1(1)	1(1)	1(1)	1(1)	1(1)	1(1)		NNN NNN		0	0		N	N	N	N	N	N
1622	P45434	Translocon-associated protein subunit alpha (TRAP-alpha) (Signal sequence receptor subunit alpha) (SSR-alpha)	119936			28167	258		1	P45434	28167	258	Translocon-associated protein subunit alpha (TRAP-alpha) (Signal sequence receptor subunit alpha) (SSR-alpha)			0.00104112		1	1	1	1	1	1		1	1	1	1	1	1		1(1)	1(1)	1(1)	1(1)	1(1)	1(1)		NNN NNN		0	0		N	N	N	N	N	N
5656	Q9XIB5	B3 domain-containing protein REM19 (Protein RELATED TO VERNALIZATION 1) (Protein REPRODUCTIVE MERISTEM 19)	119848			25850	226		1	Q9XIB5	25850	226	B3 domain-containing protein REM19 (Protein RELATED TO VERNALIZATION 1) (Protein REPRODUCTIVE MERISTEM 19)			0.000381243		4	2	2	2	4	2		4	2	2	2	4	2		4(4)	2(2)	2(2)	2(2)	4(4)	2(2)		YYY YYY		3	3		Y	Y	Y	Y	Y	Y
1370	P14671	Tryptophan synthase beta chain 1, chloroplastic (EC 4.2.1.20)	119805			50926	470		1	P14671	50926	470	Tryptophan synthase beta chain 1, chloroplastic (EC 4.2.1.20)			0.000381243		1	0	0	0	1	0		6	3	5	5	6	5		1(6)	0(3)	0(5)	0(5)	1(6)	0(5)		NNN NNN		0	0		N	N	N	N	N	N
4026	Q9FK81	Stress-response A/B barrel domain-containing protein At5g22580 (Uncharacterized protein At5g22580)	119298			12349	111		1	Q9FK81	12349	111	Stress-response A/B barrel domain-containing protein At5g22580 (Uncharacterized protein At5g22580)			0.000584454		2	2	2	2	2	2		2	2	2	2	2	2		2(2)	2(2)	2(2)	2(2)	2(2)	2(2)		YYY YYY		3	3		Y	Y	Y	Y	Y	Y
5763	Q9ZUU3	Pentatricopeptide repeat-containing protein At2g37230	118998			85705	757		1	Q9ZUU3	85705	757	Pentatricopeptide repeat-containing protein At2g37230			0.000381243		11	10	11	11	9	9		11	10	11	11	9	9		11(11)	10(10)	11(11)	11(11)	9(9)	9(9)		YYY YYY		3	3		Y	Y	Y	Y	Y	Y
1761	P56762	DNA-directed RNA polymerase subunit alpha (PEP) (EC 2.7.7.6) (Plastid-encoded RNA polymerase subunit alpha) (RNA polymerase subunit alpha)	118790			38137	329		1	P56762	38137	329	DNA-directed RNA polymerase subunit alpha (PEP) (EC 2.7.7.6) (Plastid-encoded RNA polymerase subunit alpha) (RNA polymerase subunit alpha)			0.000381243		5	4	6	5	6	4		5	4	6	5	6	4		5(5)	4(4)	6(6)	5(5)	6(6)	4(4)		YYY YYY		3	3		Y	Y	Y	Y	Y	Y
1957	Q0WNZ5	5-methyltetrahydropteroyltriglutamate--homocysteine methyltransferase 3, chloroplastic (EC 2.1.1.14) (Cobalamin-independent methionine synthase 3) (AtMS3)	118735			90594	812		1	Q0WNZ5	90594	812	5-methyltetrahydropteroyltriglutamate--homocysteine methyltransferase 3, chloroplastic (EC 2.1.1.14) (Cobalamin-independent methionine synthase 3) (AtMS3)			0.000381243		13	11	12	12	13	11		13	11	12	12	13	11		13(13)	11(11)	12(12)	12(12)	13(13)	11(11)		YYY YYY		3	3		Y	Y	Y	Y	Y	Y
1752	P55228	Glucose-1-phosphate adenylyltransferase small subunit, chloroplastic (EC 2.7.7.27) (ADP-glucose pyrophosphorylase) (ADP-glucose synthase) (AGPase B) (Alpha-D-glucose-1-phosphate adenyl transferase)	118575			56651	520		1	P55228	56651	520	Glucose-1-phosphate adenylyltransferase small subunit, chloroplastic (EC 2.7.7.27) (ADP-glucose pyrophosphorylase) (ADP-glucose synthase) (AGPase B) (Alpha-D-glucose-1-phosphate adenyl transferase)			0.000381243		7	6	6	7	5	6		7	6	6	7	5	6		7(7)	6(6)	6(6)	7(7)	5(5)	6(6)		YYY YYY		3	3		Y	Y	Y	Y	Y	Y
1240	O82762	F17H15.1/F17H15.1 (KH domain-containing protein) (Uncharacterized protein At2g25970)	118530			64607	632		1	O82762	64607	632	F17H15.1/F17H15.1 (KH domain-containing protein) (Uncharacterized protein At2g25970)			0.000381243		5	5	4	5	5	4		5	5	4	5	5	4		5(5)	5(5)	4(4)	5(5)	5(5)	4(4)		YYY YYY		3	3		Y	Y	Y	Y	Y	Y
5261	Q9SIN2	Protein trichome birefringence-like 39	118501			43166	367		1	Q9SIN2	43166	367	Protein trichome birefringence-like 39			0.000381243		4	3	7	6	5	5		4	3	7	6	5	5		4(4)	3(3)	7(7)	6(6)	5(5)	5(5)		YYY YYY		3	3		Y	Y	Y	Y	Y	Y
727	O04619	Mitochondrial adenine nucleotide transporter ADNT1 (Adenine nucleotide transporter 1)	118329			38325	352		1	O04619	38325	352	Mitochondrial adenine nucleotide transporter ADNT1 (Adenine nucleotide transporter 1)			0.000381243		10	9	11	11	11	11		10	10	11	11	11	12		10(10)	9(10)	11(11)	11(11)	11(11)	11(12)		YYY YYY		3	3		Y	Y	Y	Y	Y	Y
3483	Q94BR4	Pre-mRNA-processing factor 19 homolog 1 (EC 2.3.2.-) (MOS4-associated complex protein 3A) (MAC protein 3A) (Plant U-box protein 59) (U-box domain-containing protein 59)	118257			56866	523		1	Q94BR4	56866	523	Pre-mRNA-processing factor 19 homolog 1 (EC 2.3.2.-) (MOS4-associated complex protein 3A) (MAC protein 3A) (Plant U-box protein 59) (U-box domain-containing protein 59)			0.000381243		14	13	13	11	7	11		14	13	13	11	7	11		14(14)	13(13)	13(13)	11(11)	7(7)	11(11)		YYY YYY		3	3		Y	Y	Y	Y	Y	Y
2940	Q8RUH0	Small nuclear ribonucleoprotein Sm D2 (Sm-D2) (snRNP core protein D2)	118211			12635	109		1	Q8RUH0	12635	109	Small nuclear ribonucleoprotein Sm D2 (Sm-D2) (snRNP core protein D2)			0.000584454		2	2	2	2	2	2		2	2	2	2	2	2		2(2)	2(2)	2(2)	2(2)	2(2)	2(2)		YYY YYY		3	3		Y	Y	Y	Y	Y	Y
1845	P92948	Cell division cycle 5-like protein (Cdc5-like protein) (Atypical R2R3-MYB transcription factor CDC5) (MOS4-associated complex protein 1) (MAC protein 1) (Protein MYB DOMAIN CELL DIVISION CYCLE 5) (AtMYBCD5)	117784			95767	844		1	P92948	95767	844	Cell division cycle 5-like protein (Cdc5-like protein) (Atypical R2R3-MYB transcription factor CDC5) (MOS4-associated complex protein 1) (MAC protein 1) (Protein MYB DOMAIN CELL DIVISION CYCLE 5) (AtMYBCD5)			0.000381243		18	18	18	15	14	16		18	18	18	15	14	16		18(18)	18(18)	18(18)	15(15)	14(14)	16(16)		YYY YYY		3	3		Y	Y	Y	Y	Y	Y
4489	Q9LMM0	Glycerol-3-phosphate 2-O-acyltransferase 4 (AtGPAT4) (EC 2.3.1.198) (Glycerol-3-phosphate acyltransferase 4)	117478			56262	503		1	Q9LMM0	56262	503	Glycerol-3-phosphate 2-O-acyltransferase 4 (AtGPAT4) (EC 2.3.1.198) (Glycerol-3-phosphate acyltransferase 4)			0.000381243		6	6	6	6	6	5		6	6	6	6	6	5		6(6)	6(6)	6(6)	6(6)	6(6)	5(5)		YYY YYY		3	3		Y	Y	Y	Y	Y	Y
4743	Q9LX65	V-type proton ATPase subunit H (V-ATPase subunit H) (Vacuolar H(+)-ATPase subunit H) (Vacuolar proton pump subunit H)	117059			50284	441		1	Q9LX65	50284	441	V-type proton ATPase subunit H (V-ATPase subunit H) (Vacuolar H(+)-ATPase subunit H) (Vacuolar proton pump subunit H)			0.000381243		7	7	8	8	8	8		7	7	8	8	8	8		7(7)	7(7)	8(8)	8(8)	8(8)	8(8)		YYY YYY		3	3		Y	Y	Y	Y	Y	Y
3190	Q8W498	ARM repeat superfamily protein (At4g27640) (Uncharacterized protein At4g27640	116990			115232	1048		1	Q8W498	115232	1048	ARM repeat superfamily protein (At4g27640) (Uncharacterized protein At4g27640; T29A15.130)			0.000381243		17	14	16	15	15	15		17	14	16	15	15	15		17(17)	14(14)	16(16)	15(15)	15(15)	15(15)		YYY YYY		3	3		Y	Y	Y	Y	Y	Y
5767	Q9ZUV4	At2g28120/F24D13.9 (Major facilitator superfamily protein) (Nodulin-like protein)	116876			63974	577		1	Q9ZUV4	63974	577	At2g28120/F24D13.9 (Major facilitator superfamily protein) (Nodulin-like protein)			0.000791139		0	0	0	0	1	1		0	0	0	0	1	1		0(0)	0(0)	0(0)	0(0)	1(1)	1(1)		NNN NNN		0	0		N	N	N	N	N	N
4162	Q9FNI7	Glucomannan 4-beta-mannosyltransferase 2 (EC 2.4.1.32) (Cellulose synthase-like protein A2) (AtCslA2) (Glucomannan synthase) (Mannan synthase 2)	116836			61558	534		1	Q9FNI7	61558	534	Glucomannan 4-beta-mannosyltransferase 2 (EC 2.4.1.32) (Cellulose synthase-like protein A2) (AtCslA2) (Glucomannan synthase) (Mannan synthase 2)			0.000381243		7	6	5	7	5	7		7	6	5	7	5	7		7(7)	6(6)	5(5)	7(7)	5(5)	7(7)		YYY YYY		3	3		Y	Y	Y	Y	Y	Y
3027	Q8RXN4	3-hydroxyisobutyryl-CoA hydrolase-like protein 2, mitochondrial (EC 3.1.2.-)	116587			45500	409		1	Q8RXN4	45500	409	3-hydroxyisobutyryl-CoA hydrolase-like protein 2, mitochondrial (EC 3.1.2.-)			0.000381243		4	1	5	3	3	3		4	1	5	3	3	3		4(4)	1(1)	5(5)	3(3)	3(3)	3(3)		YNY YYY		2	3		Y	N	Y	Y	Y	Y
4437	Q9LJR7	Xyloglucan endotransglucosylase/hydrolase protein 3 (At-XTH3) (XTH-3) (EC 2.4.1.207)	116250			33259	290		1	Q9LJR7	33259	290	Xyloglucan endotransglucosylase/hydrolase protein 3 (At-XTH3) (XTH-3) (EC 2.4.1.207)			0.000381243		3	3	3	3	3	3		3	3	3	3	3	3		3(3)	3(3)	3(3)	3(3)	3(3)	3(3)		YYY YYY		3	3		Y	Y	Y	Y	Y	Y
5549	Q9SX85	Exocyst complex component SEC3A (AtSec3a)	116242			100065	887		1	Q9SX85	100065	887	Exocyst complex component SEC3A (AtSec3a)			0.000381243		3	2	2	3	3	3		10	9	9	9	10	10		3(10)	2(9)	2(9)	3(9)	3(10)	3(10)		YYY YYY		3	3		Y	Y	Y	Y	Y	Y
3682	Q9C6Z3	Pyruvate dehydrogenase E1 component subunit beta-2, chloroplastic (EC 1.2.4.1)	116049			44245	406		1	Q9C6Z3	44245	406	Pyruvate dehydrogenase E1 component subunit beta-2, chloroplastic (EC 1.2.4.1)			0.000381243		1	1	1	1	1	1		3	2	3	3	3	3		1(3)	1(2)	1(3)	1(3)	1(3)	1(3)		NNN NNN		0	0		N	N	N	N	N	N
4878	Q9M158	Rhodanese-like domain-containing protein 4, chloroplastic (Protein THYLAKOID RHODANESE-LIKE) (Sulfurtransferase 4) (AtStr4)	115995			49387	466		1	Q9M158	49387	466	Rhodanese-like domain-containing protein 4, chloroplastic (Protein THYLAKOID RHODANESE-LIKE) (Sulfurtransferase 4) (AtStr4)			0.000381243		8	6	6	9	9	8		8	6	6	9	9	8		8(8)	6(6)	6(6)	9(9)	9(9)	8(8)		YYY YYY		3	3		Y	Y	Y	Y	Y	Y
4224	Q9FWR4	Glutathione S-transferase DHAR1, mitochondrial (EC 2.5.1.18) (Chloride intracellular channel homolog 1) (CLIC homolog 1) (Glutathione-dependent dehydroascorbate reductase 1) (AtDHAR1) (GSH-dependent dehydroascorbate reductase 1) (mtDHAR) (EC 1.8.5.1)	115838			23641	213		1	Q9FWR4	23641	213	Glutathione S-transferase DHAR1, mitochondrial (EC 2.5.1.18) (Chloride intracellular channel homolog 1) (CLIC homolog 1) (Glutathione-dependent dehydroascorbate reductase 1) (AtDHAR1) (GSH-dependent dehydroascorbate reductase 1) (mtDHAR) (EC 1.8.5.1)			0.000381243		3	3	4	4	3	4		5	6	7	6	6	7		3(5)	3(6)	4(7)	4(6)	3(6)	4(7)		YYY YYY		3	3		Y	Y	Y	Y	Y	Y
4244	Q9FY54	Probable sucrose-phosphate synthase 2 (EC 2.4.1.14) (Protein KAONASHI 2) (Sucrose-phosphate synthase 2F) (AtSPS2F) (Sucrose-phosphate synthase 5.2) (AtSPS5.2) (UDP-glucose-fructose-phosphate glucosyltransferase)	114778			116966	1047		1	Q9FY54	116966	1047	Probable sucrose-phosphate synthase 2 (EC 2.4.1.14) (Protein KAONASHI 2) (Sucrose-phosphate synthase 2F) (AtSPS2F) (Sucrose-phosphate synthase 5.2) (AtSPS5.2) (UDP-glucose-fructose-phosphate glucosyltransferase)			0.000791139		1	1	1	1	1	1		1	1	1	1	1	1		1(1)	1(1)	1(1)	1(1)	1(1)	1(1)		NNN NNN		0	0		N	N	N	N	N	N
4594	Q9LS51	CRS1 / YhbY (CRM) domain-containing protein (Uncharacterized protein At3g18390)	114489			95997	848		1	Q9LS51	95997	848	CRS1 / YhbY (CRM) domain-containing protein (Uncharacterized protein At3g18390)			0.000381243		16	16	15	15	18	16		16	16	15	15	18	16		16(16)	16(16)	15(15)	15(15)	18(18)	16(16)		YYY YYY		3	3		Y	Y	Y	Y	Y	Y
4367	Q9LHE9	Myosin-1 (AtATM1)	114350			131129	1166		1	Q9LHE9	131129	1166	Myosin-1 (AtATM1)			0.000381243		16	16	15	16	16	13		16	16	15	16	16	13		16(16)	16(16)	15(15)	16(16)	16(16)	13(13)		YYY YYY		3	3		Y	Y	Y	Y	Y	Y
5239	Q9SI58	60S ribosomal export protein NMD3	113863			59294	516		1	Q9SI58	59294	516	60S ribosomal export protein NMD3			0.000381243		18	15	18	17	17	17		18	15	18	17	17	17		18(18)	15(15)	18(18)	17(17)	17(17)	17(17)		YYY YYY		3	3		Y	Y	Y	Y	Y	Y
3454	Q94AK8	Ribosome assembly factor mrt4	113290			27242	235		1	Q94AK8	27242	235	Ribosome assembly factor mrt4			0.000381243		2	3	3	3	2	2		2	3	3	3	2	2		2(2)	3(3)	3(3)	3(3)	2(2)	2(2)		YYY YYY		3	3		Y	Y	Y	Y	Y	Y
2926	Q8LPK4	AP-2 complex subunit alpha-2 (Adaptor protein complex AP-2 subunit alpha-2) (Adaptor-related protein complex 2 subunit alpha-2) (Alpha-adaptin 2) (Clathrin assembly protein complex 2 alpha-C large chain) (At-aC-Ad) (At-alphaC-Ad)	113197			112299	1013		1	Q8LPK4	112299	1013	AP-2 complex subunit alpha-2 (Adaptor protein complex AP-2 subunit alpha-2) (Adaptor-related protein complex 2 subunit alpha-2) (Alpha-adaptin 2) (Clathrin assembly protein complex 2 alpha-C large chain) (At-aC-Ad) (At-alphaC-Ad)			0.000381243		1	2	2	2	2	2		16	18	20	20	20	18		1(16)	2(18)	2(20)	2(20)	2(20)	2(18)		NYY YYY		2	3		N	Y	Y	Y	Y	Y
598	F4K1U5	Trafficking protein particle complex subunit	113063			22259	199		1	F4K1U5	22259	199	Trafficking protein particle complex subunit			0.000381243		5	2	5	5	5	5		5	2	5	5	5	5		5(5)	2(2)	5(5)	5(5)	5(5)	5(5)		YYY YYY		3	3		Y	Y	Y	Y	Y	Y
4046	Q9FKS0	Uridine/cytidine kinase UKL1, chloroplastic (EC 2.7.1.48) (AtUK) (Uridine kinase-like protein 1) (Uridine/cytidine kinase 1)	112897			54430	486		1	Q9FKS0	54430	486	Uridine/cytidine kinase UKL1, chloroplastic (EC 2.7.1.48) (AtUK) (Uridine kinase-like protein 1) (Uridine/cytidine kinase 1)			0.000381243		11	9	11	11	10	11		11	9	11	11	10	11		11(11)	9(9)	11(11)	11(11)	10(10)	11(11)		YYY YYY		3	3		Y	Y	Y	Y	Y	Y
1549	P39207	Nucleoside diphosphate kinase 1 (EC 2.7.4.6) (Nucleoside diphosphate kinase I) (NDK I) (NDP kinase I) (NDPK I)	112828			16500	149		1	P39207	16500	149	Nucleoside diphosphate kinase 1 (EC 2.7.4.6) (Nucleoside diphosphate kinase I) (NDK I) (NDP kinase I) (NDPK I)			0.000381243		5	5	4	5	5	5		5	5	4	5	5	5		5(5)	5(5)	4(4)	5(5)	5(5)	5(5)		YYY YYY		3	3		Y	Y	Y	Y	Y	Y
1206	O82261	Protease Do-like 2, chloroplastic (EC 3.4.21.-)	112737			66802	607		1	O82261	66802	607	Protease Do-like 2, chloroplastic (EC 3.4.21.-)			0.000381243		7	7	10	10	7	9		7	7	10	10	7	9		7(7)	7(7)	10(10)	10(10)	7(7)	9(9)		YYY YYY		3	3		Y	Y	Y	Y	Y	Y
4642	Q9LTF2	40S ribosomal protein S10-3	112703			19551	179		1	Q9LTF2	19551	179	40S ribosomal protein S10-3			0.000584454		2	2	1	1	1	1		2	2	1	1	1	1		2(2)	2(2)	1(1)	1(1)	1(1)	1(1)		YYN NNN		2	0		Y	Y	N	N	N	N
2086	Q38929	Isopentenyl-diphosphate Delta-isomerase I, chloroplastic (EC 5.3.3.2) (Isopentenyl pyrophosphate isomerase I) (IPP isomerase I)	112701			33214	291		1	Q38929	33214	291	Isopentenyl-diphosphate Delta-isomerase I, chloroplastic (EC 5.3.3.2) (Isopentenyl pyrophosphate isomerase I) (IPP isomerase I)			0.000381243		3	4	4	4	4	3		3	4	4	4	4	3		3(3)	4(4)	4(4)	4(4)	4(4)	3(3)		YYY YYY		3	3		Y	Y	Y	Y	Y	Y
5590	Q9SZB7	Dem-like protein (Putative Dem protein) (Vacuolar import/degradation, Vid27-related protein)	112258			71629	645		1	Q9SZB7	71629	645	Dem-like protein (Putative Dem protein) (Vacuolar import/degradation, Vid27-related protein)			0.000381243		9	7	8	10	9	6		9	7	8	10	9	6		9(9)	7(7)	8(8)	10(10)	9(9)	6(6)		YYY YYY		3	3		Y	Y	Y	Y	Y	Y
2131	Q39189	DEAD-box ATP-dependent RNA helicase 7 (EC 3.6.4.13)	112029			72891	671		1	Q39189	72891	671	DEAD-box ATP-dependent RNA helicase 7 (EC 3.6.4.13)			0.000381243		13	13	11	14	15	15		13	13	11	14	15	15		13(13)	13(13)	11(11)	14(14)	15(15)	15(15)		YYY YYY		3	3		Y	Y	Y	Y	Y	Y
638	F4KB73	ARM repeat superfamily protein	111626			242498	2153		1	F4KB73	242498	2153	ARM repeat superfamily protein			0.000381243		24	14	24	24	23	22		24	14	24	24	23	22		24(24)	14(14)	24(24)	24(24)	23(23)	22(22)		YYY YYY		3	3		Y	Y	Y	Y	Y	Y
5334	Q9SKU1	Clathrin light chain 1	111487			37225	338		1	Q9SKU1	37225	338	Clathrin light chain 1			0.000381243		6	5	5	6	5	6		6	5	5	6	5	6		6(6)	5(5)	5(5)	6(6)	5(5)	6(6)		YYY YYY		3	3		Y	Y	Y	Y	Y	Y
5535	Q9SW48	Probable alkaline/neutral invertase B (A/N-INVB) (EC 3.2.1.26)	111415			65037	571		1	Q9SW48	65037	571	Probable alkaline/neutral invertase B (A/N-INVB) (EC 3.2.1.26)			0.000381243		5	4	9	9	7	5		5	4	9	9	7	5		5(5)	4(4)	9(9)	9(9)	7(7)	5(5)		YYY YYY		3	3		Y	Y	Y	Y	Y	Y
4753	Q9LXJ0	Cell division protein FtsZ homolog 2-2, chloroplastic (AtFtsZ2-2) (Plastid division protein FTSZ2-2)	111360			50317	473		1	Q9LXJ0	50317	473	Cell division protein FtsZ homolog 2-2, chloroplastic (AtFtsZ2-2) (Plastid division protein FTSZ2-2)			0.000381243		4	3	4	4	4	4		4	3	4	4	4	4		4(4)	3(3)	4(4)	4(4)	4(4)	4(4)		YYY YYY		3	3		Y	Y	Y	Y	Y	Y
1021	O65201	Acyl-coenzyme A oxidase 2, peroxisomal (AOX 2) (EC 1.3.3.6) (Long-chain acyl-CoA oxidase) (AtCX2)	111059			77480	692		1	O65201	77480	692	Acyl-coenzyme A oxidase 2, peroxisomal (AOX 2) (EC 1.3.3.6) (Long-chain acyl-CoA oxidase) (AtCX2)			0.000381243		14	10	13	12	14	10		14	10	13	12	14	10		14(14)	10(10)	13(13)	12(12)	14(14)	10(10)		YYY YYY		3	3		Y	Y	Y	Y	Y	Y
2298	Q570B4	3-ketoacyl-CoA synthase 10 (KCS-10) (EC 2.3.1.199) (Protein FIDDLEHEAD) (Very long-chain fatty acid condensing enzyme 10) (VLCFA condensing enzyme 10)	110784			61961	550		1	Q570B4	61961	550	3-ketoacyl-CoA synthase 10 (KCS-10) (EC 2.3.1.199) (Protein FIDDLEHEAD) (Very long-chain fatty acid condensing enzyme 10) (VLCFA condensing enzyme 10)			0.000381243		9	7	9	9	7	9		9	7	9	9	7	9		9(9)	7(7)	9(9)	9(9)	7(7)	9(9)		YYY YYY		3	3		Y	Y	Y	Y	Y	Y
424	F4J3M2	Plastid transcriptionally active 3	110594			102920	910		1	F4J3M2	102920	910	Plastid transcriptionally active 3			0.000381243		4	3	4	4	2	3		4	3	4	4	2	3		4(4)	3(3)	4(4)	4(4)	2(2)	3(3)		YYY YYY		3	3		Y	Y	Y	Y	Y	Y
2594	Q8GWE0	Pentatricopeptide repeat-containing protein At4g16390, chloroplastic (Chloroplastic RNA-binding protein P67) (Protein SUPPRESSOR OF VARIEGATION 7)	110322			78243	702		1	Q8GWE0	78243	702	Pentatricopeptide repeat-containing protein At4g16390, chloroplastic (Chloroplastic RNA-binding protein P67) (Protein SUPPRESSOR OF VARIEGATION 7)			0.000381243		11	7	10	10	10	9		11	7	10	10	10	9		11(11)	7(7)	10(10)	10(10)	10(10)	9(9)		YYY YYY		3	3		Y	Y	Y	Y	Y	Y
3419	Q94A08	Probable galactinol--sucrose galactosyltransferase 2 (EC 2.4.1.82) (Protein SEED IMBIBITION 2) (Raffinose synthase 2)	110260			85143	773		1	Q94A08	85143	773	Probable galactinol--sucrose galactosyltransferase 2 (EC 2.4.1.82) (Protein SEED IMBIBITION 2) (Raffinose synthase 2)			0.000381243		10	9	10	10	10	9		10	9	11	11	11	10		10(10)	9(9)	10(11)	10(11)	10(11)	9(10)		YYY YYY		3	3		Y	Y	Y	Y	Y	Y
5447	Q9SSK9	MLP-like protein 28	110160			37615	335		1	Q9SSK9	37615	335	MLP-like protein 28			0.000381243		7	6	7	8	9	8		7	7	7	9	10	8		7(7)	6(7)	7(7)	8(9)	9(10)	8(8)		YYY YYY		3	3		Y	Y	Y	Y	Y	Y
98	A4IJ41	Alpha/beta-Hydrolases superfamily protein (At3g10840)	110082			50885	466		1	A4IJ41	50885	466	Alpha/beta-Hydrolases superfamily protein (At3g10840)			0.00213904		1	1	1	0	1	1		1	1	1	0	1	1		1(1)	1(1)	1(1)	0(0)	1(1)	1(1)		NNN NNN		0	0		N	N	N	N	N	N
3177	Q8W034	Heterogeneous nuclear ribonucleoprotein 1 (hnRNP1)	110078			42353	411		1	Q8W034	42353	411	Heterogeneous nuclear ribonucleoprotein 1 (hnRNP1)			0.000381243		6	4	6	5	6	6		6	4	6	5	6	6		6(6)	4(4)	6(6)	5(5)	6(6)	6(6)		YYY YYY		3	3		Y	Y	Y	Y	Y	Y
2766	Q8L7L0	GTP-binding protein OBGC, chloroplastic (AtOBGC) (GTP-binding protein OBG-like) (AtOBGL) (Protein CHLOROPLASTIC SAR1) (CPSAR1) (Protein EMBRYO DEFECTIVE 269) (Protein EMBRYO DEFECTIVE 3138)	109871			75648	681		1	Q8L7L0	75648	681	GTP-binding protein OBGC, chloroplastic (AtOBGC) (GTP-binding protein OBG-like) (AtOBGL) (Protein CHLOROPLASTIC SAR1) (CPSAR1) (Protein EMBRYO DEFECTIVE 269) (Protein EMBRYO DEFECTIVE 3138)			0.000381243		14	13	14	13	12	12		14	13	14	13	12	12		14(14)	13(13)	14(14)	13(13)	12(12)	12(12)		YYY YYY		3	3		Y	Y	Y	Y	Y	Y
3133	Q8VZ74	GTPase ERA-like, chloroplastic (GTP-binding protein Era-like)	109749			48931	427		1	Q8VZ74	48931	427	GTPase ERA-like, chloroplastic (GTP-binding protein Era-like)			0.000381243		10	8	10	10	10	9		10	8	10	10	10	9		10(10)	8(8)	10(10)	10(10)	10(10)	9(9)		YYY YYY		3	3		Y	Y	Y	Y	Y	Y
2297	Q56ZN6	Pyrophosphate-energized membrane proton pump 2 (EC 7.1.3.1) (AVP1-like protein 1) (Pyrophosphate-energized inorganic pyrophosphatase 2) (H(+)-PPase 2) (Vacuolar proton pyrophosphatase 2)	109559			85133	802		1	Q56ZN6	85133	802	Pyrophosphate-energized membrane proton pump 2 (EC 7.1.3.1) (AVP1-like protein 1) (Pyrophosphate-energized inorganic pyrophosphatase 2) (H(+)-PPase 2) (Vacuolar proton pyrophosphatase 2)			0.000381243		2	2	2	2	2	1		5	3	5	5	6	4		2(5)	2(3)	2(5)	2(5)	2(6)	1(4)		YYY YYN		3	2		Y	Y	Y	Y	Y	N
790	O22791	Putative RNA-binding protein (RNA-binding (RRM/RBD/RNP motifs) family protein)	109371			41329	404		1	O22791	41329	404	Putative RNA-binding protein (RNA-binding (RRM/RBD/RNP motifs) family protein)			0.000381243		5	5	4	5	5	4		5	5	4	5	5	4		5(5)	5(5)	4(4)	5(5)	5(5)	4(4)		YYY YYY		3	3		Y	Y	Y	Y	Y	Y
2768	Q8L7N0	T-complex protein 1 subunit zeta 2 (TCP-1-zeta 2) (CCT-zeta 2) (Chaperonin CCT6B)	109321			58928	535		1	Q8L7N0	58928	535	T-complex protein 1 subunit zeta 2 (TCP-1-zeta 2) (CCT-zeta 2) (Chaperonin CCT6B)			0.000381243		4	3	3	3	4	3		4	3	3	3	4	3		4(4)	3(3)	3(3)	3(3)	4(4)	3(3)		YYY YYY		3	3		Y	Y	Y	Y	Y	Y
105	A8MS68	Dihydrolipoyl dehydrogenase 1, chloroplastic (ptLPD1) (EC 1.8.1.4) (Dihydrolipoamide dehydrogenase 1) (Protein LIPOAMIDE DEHYDROGENASE 1) (Pyruvate dehydrogenase complex E3 subunit 1) (E3-1) (PDC-E3 1)	109209			66661	623		1	A8MS68	66661	623	Dihydrolipoyl dehydrogenase 1, chloroplastic (ptLPD1) (EC 1.8.1.4) (Dihydrolipoamide dehydrogenase 1) (Protein LIPOAMIDE DEHYDROGENASE 1) (Pyruvate dehydrogenase complex E3 subunit 1) (E3-1) (PDC-E3 1)			0.000381243		5	5	5	5	4	5		5	5	5	5	4	5		5(5)	5(5)	5(5)	5(5)	4(4)	5(5)		YYY YYY		3	3		Y	Y	Y	Y	Y	Y
138	B9DFS6	Sorting nexin 2B	109004			64282	572		1	B9DFS6	64282	572	Sorting nexin 2B			0.000381243		9	6	8	8	9	9		9	6	8	8	9	9		9(9)	6(6)	8(8)	8(8)	9(9)	9(9)		YYY YYY		3	3		Y	Y	Y	Y	Y	Y
4676	Q9LUG5	Ribosome production factor 2 homolog (Brix domain-containing protein 1 homolog) (Ribosome biogenesis protein RPF2 homolog)	108717			35728	314		1	Q9LUG5	35728	314	Ribosome production factor 2 homolog (Brix domain-containing protein 1 homolog) (Ribosome biogenesis protein RPF2 homolog)			0.000381243		5	4	4	5	4	4		5	4	4	5	4	4		5(5)	4(4)	4(4)	5(5)	4(4)	4(4)		YYY YYY		3	3		Y	Y	Y	Y	Y	Y
2726	Q8L5Y4	P-loop containing nucleoside triphosphate hydrolases superfamily protein (Uncharacterized protein At2g38770)	108701			173022	1509		1	Q8L5Y4	173022	1509	P-loop containing nucleoside triphosphate hydrolases superfamily protein (Uncharacterized protein At2g38770)			0.000381243		26	21	23	17	12	23		26	21	23	17	12	23		26(26)	21(21)	23(23)	17(17)	12(12)	23(23)		YYY YYY		3	3		Y	Y	Y	Y	Y	Y
4509	Q9LND7	F-box protein SKIP16 (SKP1-interacting partner 16)	108678			48976	436		1	Q9LND7	48976	436	F-box protein SKIP16 (SKP1-interacting partner 16)			0.000381243		8	6	8	7	6	8		8	6	8	7	6	8		8(8)	6(6)	8(8)	7(7)	6(6)	8(8)		YYY YYY		3	3		Y	Y	Y	Y	Y	Y
2986	Q8RWV0	Transketolase-1, chloroplastic (TK) (EC 2.2.1.1)	108561			79968	741		1	Q8RWV0	79968	741	Transketolase-1, chloroplastic (TK) (EC 2.2.1.1)			0.000381243		7	5	7	6	6	7		8	6	9	7	8	8		7(8)	5(6)	7(9)	6(7)	6(8)	7(8)		YYY YYY		3	3		Y	Y	Y	Y	Y	Y
496	F4JIN3	DnaJ protein ERDJ2B (Chaperone protein dnaJ 29) (AtDjC29) (AtJ29) (Endoplasmic reticulum dnaJ domain-containing protein 2B) (AtERdj2B) (Translocation protein SEC63 homolog ERDJ2B)	108439			74825	661		1	F4JIN3	74825	661	DnaJ protein ERDJ2B (Chaperone protein dnaJ 29) (AtDjC29) (AtJ29) (Endoplasmic reticulum dnaJ domain-containing protein 2B) (AtERdj2B) (Translocation protein SEC63 homolog ERDJ2B)			0.000584454		4	2	4	4	2	2		4	2	4	4	2	2		4(4)	2(2)	4(4)	4(4)	2(2)	2(2)		YYY YYY		3	3		Y	Y	Y	Y	Y	Y
3792	Q9CA67	Geranylgeranyl diphosphate reductase, chloroplastic (EC 1.3.1.83) (Geranylgeranyl reductase)	108284			51838	467		1	Q9CA67	51838	467	Geranylgeranyl diphosphate reductase, chloroplastic (EC 1.3.1.83) (Geranylgeranyl reductase)			0.000381243		9	8	8	8	9	8		9	8	8	8	9	8		9(9)	8(8)	8(8)	8(8)	9(9)	8(8)		YYY YYY		3	3		Y	Y	Y	Y	Y	Y
4076	Q9FLQ4	Dihydrolipoyllysine-residue succinyltransferase component of 2-oxoglutarate dehydrogenase complex 1, mitochondrial (EC 2.3.1.61) (2-oxoglutarate dehydrogenase complex component E2-1) (OGDC-E2-1) (Dihydrolipoamide succinyltransferase component of 2-oxoglutarate dehydrogenase complex 1) (E2K-1)	108248			50134	464		1	Q9FLQ4	50134	464	Dihydrolipoyllysine-residue succinyltransferase component of 2-oxoglutarate dehydrogenase complex 1, mitochondrial (EC 2.3.1.61) (2-oxoglutarate dehydrogenase complex component E2-1) (OGDC-E2-1) (Dihydrolipoamide succinyltransferase component of 2-oxoglutarate dehydrogenase complex 1) (E2K-1)			0.000381243		2	3	3	4	3	3		2	3	3	4	3	3		2(2)	3(3)	3(3)	4(4)	3(3)	3(3)		YYY YYY		3	3		Y	Y	Y	Y	Y	Y
3270	Q93XM7	Mitochondrial carnitine/acylcarnitine carrier-like protein (Carnitine/acylcarnitine translocase-like protein) (CAC-like protein) (Protein A BOUT DE SOUFFLE)	108127			31023	300		1	Q93XM7	31023	300	Mitochondrial carnitine/acylcarnitine carrier-like protein (Carnitine/acylcarnitine translocase-like protein) (CAC-like protein) (Protein A BOUT DE SOUFFLE)			0.000381243		6	6	6	5	6	6		6	6	6	5	6	6		6(6)	6(6)	6(6)	5(5)	6(6)	6(6)		YYY YYY		3	3		Y	Y	Y	Y	Y	Y
196	F4HVV6	Transcription regulator	108016			269887	2431		1	F4HVV6	269887	2431	Transcription regulator			0.000381243		29	27	29	29	28	27		29	27	29	29	28	27		29(29)	27(27)	29(29)	29(29)	28(28)	27(27)		YYY YYY		3	3		Y	Y	Y	Y	Y	Y
135	B9DFG3	DExH-box ATP-dependent RNA helicase DExH15 chloroplastic (EC 3.6.4.13) (ATP-dependent RNA helicase ISE2) (Protein EMBRYO DEFECTIVE 25) (Protein INCREASED SIZE EXCLUSION LIMIT 2) (Protein PIGMENT DEFECTIVE 317)	107970			132437	1171		1	B9DFG3	132437	1171	DExH-box ATP-dependent RNA helicase DExH15 chloroplastic (EC 3.6.4.13) (ATP-dependent RNA helicase ISE2) (Protein EMBRYO DEFECTIVE 25) (Protein INCREASED SIZE EXCLUSION LIMIT 2) (Protein PIGMENT DEFECTIVE 317)			0.000381243		16	13	16	15	15	14		16	13	16	15	15	14		16(16)	13(13)	16(16)	15(15)	15(15)	14(14)		YYY YYY		3	3		Y	Y	Y	Y	Y	Y
1434	P24100	Cyclin-dependent kinase A-1 (CDKA	107866			34030	294		1	P24100	34030	294	Cyclin-dependent kinase A-1 (CDKA;1) (EC 2.7.11.22) (EC 2.7.11.23) (Cell division control protein 2 homolog A) (CDC2aAt)			0.000381243		9	7	9	10	9	8		9	7	9	10	9	8		9(9)	7(7)	9(9)	10(10)	9(9)	8(8)		YYY YYY		3	3		Y	Y	Y	Y	Y	Y
232	F4HYH6	Vacuolar protein sorting-associated protein 26	107630			36055	327		1	F4HYH6	36055	327	Vacuolar protein sorting-associated protein 26			0.00734016		1	1	1	1	0	1		1	1	1	1	0	1		1(1)	1(1)	1(1)	1(1)	0(0)	1(1)		NNN NNN		0	0		N	N	N	N	N	N
1547	P38558	Tubulin gamma-2 chain (Gamma-2-tubulin)	107536			53277	474		1	P38558	53277	474	Tubulin gamma-2 chain (Gamma-2-tubulin)			0.000381243		7	1	5	6	6	2		7	1	5	6	6	2		7(7)	1(1)	5(5)	6(6)	6(6)	2(2)		YNY YYY		2	3		Y	N	Y	Y	Y	Y
4226	Q9FWS4	50S ribosomal protein L31, chloroplastic (CL31) (Protein EMBRYO DEFECTIVE 2184)	107450			16033	144		1	Q9FWS4	16033	144	50S ribosomal protein L31, chloroplastic (CL31) (Protein EMBRYO DEFECTIVE 2184)			0.000584454		1	1	1	1	1	1		1	1	1	1	1	1		1(1)	1(1)	1(1)	1(1)	1(1)	1(1)		NNN NNN		0	0		N	N	N	N	N	N
4757	Q9LXL5	Sucrose synthase 4 (AtSUS4) (EC 2.4.1.13) (Sucrose-UDP glucosyltransferase 4)	107389			93003	808		1	Q9LXL5	93003	808	Sucrose synthase 4 (AtSUS4) (EC 2.4.1.13) (Sucrose-UDP glucosyltransferase 4)			0.000584454		2	2	2	2	2	2		2	2	2	2	2	2		2(2)	2(2)	2(2)	2(2)	2(2)	2(2)		YYY YYY		3	3		Y	Y	Y	Y	Y	Y
5205	Q9SGI2	F28J7.36 protein (NAD(P)-binding Rossmann-fold superfamily protein)	107377			32645	296		1	Q9SGI2	32645	296	F28J7.36 protein (NAD(P)-binding Rossmann-fold superfamily protein)			0.000381243		3	2	3	3	3	3		3	2	3	3	3	3		3(3)	2(2)	3(3)	3(3)	3(3)	3(3)		YYY YYY		3	3		Y	Y	Y	Y	Y	Y
837	O23290	60S ribosomal protein L36a	107216			12125	105		1	O23290	12125	105	60S ribosomal protein L36a			0.000584454		2	2	2	2	2	2		2	2	2	2	2	2		2(2)	2(2)	2(2)	2(2)	2(2)	2(2)		YYY YYY		3	3		Y	Y	Y	Y	Y	Y
2965	Q8RWJ7	Protein SAWADEE HOMEODOMAIN HOMOLOG 2 (Probable DNA-binding transcription factor 2)	106902			38521	348		1	Q8RWJ7	38521	348	Protein SAWADEE HOMEODOMAIN HOMOLOG 2 (Probable DNA-binding transcription factor 2)			0.000584454		2	2	2	2	2	2		2	2	2	2	2	2		2(2)	2(2)	2(2)	2(2)	2(2)	2(2)		YYY YYY		3	3		Y	Y	Y	Y	Y	Y
1393	P17597	Acetolactate synthase, chloroplastic (AtALS) (EC 2.2.1.6) (Acetohydroxy-acid synthase) (Protein CHLORSULFURON RESISTANT 1)	106838			72585	670		1	P17597	72585	670	Acetolactate synthase, chloroplastic (AtALS) (EC 2.2.1.6) (Acetohydroxy-acid synthase) (Protein CHLORSULFURON RESISTANT 1)			0.000381243		11	7	11	12	12	11		11	7	11	12	12	11		11(11)	7(7)	11(11)	12(12)	12(12)	11(11)		YYY YYY		3	3		Y	Y	Y	Y	Y	Y
5186	Q9SFU0	Protein transport protein SEC24 A (AtSec24A) (Protein G92/ENDOPLASMIC RETICULUM MORPHOLOGY 2)	106475			113960	1038		1	Q9SFU0	113960	1038	Protein transport protein SEC24 A (AtSec24A) (Protein G92/ENDOPLASMIC RETICULUM MORPHOLOGY 2)			0.000381243		12	12	13	13	12	12		12	12	13	13	12	12		12(12)	12(12)	13(13)	13(13)	12(12)	12(12)		YYY YYY		3	3		Y	Y	Y	Y	Y	Y
3408	Q949U7	Peroxiredoxin-2E, chloroplastic (EC 1.11.1.25) (Glutaredoxin-dependent peroxiredoxin) (Peroxiredoxin IIE) (Thioredoxin peroxidase 2E)	106449			24684	234		1	Q949U7	24684	234	Peroxiredoxin-2E, chloroplastic (EC 1.11.1.25) (Glutaredoxin-dependent peroxiredoxin) (Peroxiredoxin IIE) (Thioredoxin peroxidase 2E)			0.000381243		7	6	7	6	7	7		7	6	7	6	7	7		7(7)	6(6)	7(7)	6(6)	7(7)	7(7)		YYY YYY		3	3		Y	Y	Y	Y	Y	Y
3407	Q949S9	Pre-mRNA-splicing factor SPF27 homolog (Modifier of SNC1 member 4) (Protein BCAS2 homolog)	106243			29680	253		1	Q949S9	29680	253	Pre-mRNA-splicing factor SPF27 homolog (Modifier of SNC1 member 4) (Protein BCAS2 homolog)			0.000381243		4	4	2	4	4	3		4	4	2	4	4	3		4(4)	4(4)	2(2)	4(4)	4(4)	3(3)		YYY YYY		3	3		Y	Y	Y	Y	Y	Y
3916	Q9FH02	ATP-dependent zinc metalloprotease FTSH 5, chloroplastic (AtFTSH5) (EC 3.4.24.-) (Protein VARIEGATED 1)	106186			75232	704		1	Q9FH02	75232	704	ATP-dependent zinc metalloprotease FTSH 5, chloroplastic (AtFTSH5) (EC 3.4.24.-) (Protein VARIEGATED 1)			0.000381243		3	3	3	3	3	2		3	3	3	3	3	2		3(3)	3(3)	3(3)	3(3)	3(3)	2(2)		YYY YYY		3	3		Y	Y	Y	Y	Y	Y
4134	Q9FN05	Probable glucan 1,3-alpha-glucosidase (EC 3.2.1.84) (Glucosidase II subunit alpha) (Protein PRIORITY IN SWEET LIFE 5) (Protein RADIAL SWELLING 3)	106069			104275	921		1	Q9FN05	104275	921	Probable glucan 1,3-alpha-glucosidase (EC 3.2.1.84) (Glucosidase II subunit alpha) (Protein PRIORITY IN SWEET LIFE 5) (Protein RADIAL SWELLING 3)			0.000381243		8	3	8	6	6	4		8	3	8	6	6	4		8(8)	3(3)	8(8)	6(6)	6(6)	4(4)		YYY YYY		3	3		Y	Y	Y	Y	Y	Y
2459	Q7XA68	At1g01640 (Ribosomal protein L13 family protein) (Uncharacterized protein At3g01790)	105660			23380	205		1	Q7XA68	23380	205	At1g01640 (Ribosomal protein L13 family protein) (Uncharacterized protein At3g01790)			0.000381243		5	5	4	5	4	5		5	5	4	5	4	5		5(5)	5(5)	4(4)	5(5)	4(4)	5(5)		YYY YYY		3	3		Y	Y	Y	Y	Y	Y
2215	Q42545	Cell division protein FtsZ homolog 1, chloroplastic (AtFtsZ1) (AtFtsZ1-1) (Chloroplast FtsZ) (CpFtsZ) (Protein ACCUMULATION AND REPLICATION OF CHLOROPLASTS 10) (Protein PLASTID MOVEMENT IMPAIRED4)	105609			45565	433		1	Q42545	45565	433	Cell division protein FtsZ homolog 1, chloroplastic (AtFtsZ1) (AtFtsZ1-1) (Chloroplast FtsZ) (CpFtsZ) (Protein ACCUMULATION AND REPLICATION OF CHLOROPLASTS 10) (Protein PLASTID MOVEMENT IMPAIRED4)			0.000381243		7	7	7	8	8	6		7	7	7	8	8	6		7(7)	7(7)	7(7)	8(8)	8(8)	6(6)		YYY YYY		3	3		Y	Y	Y	Y	Y	Y
740	O04983	Biotin carboxylase, chloroplastic (EC 6.3.4.14) (Acetyl-coenzyme A carboxylase biotin carboxylase subunit A)	105594			58387	537		1	O04983	58387	537	Biotin carboxylase, chloroplastic (EC 6.3.4.14) (Acetyl-coenzyme A carboxylase biotin carboxylase subunit A)			0.000381243		7	9	10	11	11	8		7	9	10	11	11	8		7(7)	9(9)	10(10)	11(11)	11(11)	8(8)		YYY YYY		3	3		Y	Y	Y	Y	Y	Y
4961	Q9M7Z1	Lipoamide acyltransferase component of branched-chain alpha-keto acid dehydrogenase complex, mitochondrial (EC 2.3.1.168) (Branched-chain alpha-keto acid dehydrogenase complex component E2) (BCE2) (BCKAD-E2) (BCKADE2) (Dihydrolipoamide acetyltransferase component of branched-chain alpha-keto acid dehydrogenase complex) (Dihydrolipoamide branched chain transacylase) (Dihydrolipoyllysine-residue (2…	105437			52706	483		1	Q9M7Z1	52706	483	Lipoamide acyltransferase component of branched-chain alpha-keto acid dehydrogenase complex, mitochondrial (EC 2.3.1.168) (Branched-chain alpha-keto acid dehydrogenase complex component E2) (BCE2) (BCKAD-E2) (BCKADE2) (Dihydrolipoamide acetyltransferase component of branched-chain alpha-keto acid dehydrogenase complex) (Dihydrolipoamide branched chain transacylase) (Dihydrolipoyllysine-residue (2…			0.000381243		9	10	10	10	10	10		9	10	10	10	10	10		9(9)	10(10)	10(10)	10(10)	10(10)	10(10)		YYY YYY		3	3		Y	Y	Y	Y	Y	Y
2063	Q38847	Agamous-like MADS-box protein AGL15	105402			30329	268		1	Q38847	30329	268	Agamous-like MADS-box protein AGL15			0.000381243		7	8	8	0	0	0		7	8	8	0	0	0		7(7)	8(8)	8(8)	0(0)	0(0)	0(0)		YYY NNN		3	0		Y	Y	Y	N	N	N
3772	Q9C9P3	ADP-glucose pyrophosphorylase family protein (At1g74910/F9E10_24) (Putative GDP-mannose pyrophosphorylase	105332			45564	415		1	Q9C9P3	45564	415	ADP-glucose pyrophosphorylase family protein (At1g74910/F9E10_24) (Putative GDP-mannose pyrophosphorylase; 64911-67597)			0.000381243		6	5	6	7	4	5		7	6	7	8	5	6		6(7)	5(6)	6(7)	7(8)	4(5)	5(6)		YYY YYY		3	3		Y	Y	Y	Y	Y	Y
2193	Q42338	AT3G48140 protein (B12D protein) (B12D-like protein)	105251			10020	88		1	Q42338	10020	88	AT3G48140 protein (B12D protein) (B12D-like protein)			0.000584454		2	1	2	2	2	2		2	1	2	2	2	2		2(2)	1(1)	2(2)	2(2)	2(2)	2(2)		YNY YYY		2	3		Y	N	Y	Y	Y	Y
2098	Q38970	Acetyl-CoA carboxylase 1 (AtACC1) (EC 6.4.1.2) (Protein EMBRYO DEFECTIVE 22) (Protein GURKE) (Protein PASTICCINO 3) [Includes: Biotin carboxylase (EC 6.3.4.14)]	105193			251382	2254		1	Q38970	251382	2254	Acetyl-CoA carboxylase 1 (AtACC1) (EC 6.4.1.2) (Protein EMBRYO DEFECTIVE 22) (Protein GURKE) (Protein PASTICCINO 3) [Includes: Biotin carboxylase (EC 6.3.4.14)]			0.000381243		25	19	25	25	24	20		25	20	25	25	25	21		25(25)	19(20)	25(25)	25(25)	24(25)	20(21)		YYY YYY		3	3		Y	Y	Y	Y	Y	Y
2254	Q4KSH9	Alpha-barbatene synthase (AtBS) (EC 4.2.3.69) (Beta-chamigrene synthase) (EC 4.2.3.78) (Terpeneoid synthase 11) (AtTPS11) (Thujopsene synthase) (EC 4.2.3.79)	104650			64909	557		1	Q4KSH9	64909	557	Alpha-barbatene synthase (AtBS) (EC 4.2.3.69) (Beta-chamigrene synthase) (EC 4.2.3.78) (Terpeneoid synthase 11) (AtTPS11) (Thujopsene synthase) (EC 4.2.3.79)			0.000381243		12	8	12	11	11	11		12	8	12	11	11	11		12(12)	8(8)	12(12)	11(11)	11(11)	11(11)		YYY YYY		3	3		Y	Y	Y	Y	Y	Y
901	O48529	Rhodanese-like domain-containing protein 9, chloroplastic (Sulfurtransferase 9) (AtStr9)	104493			25510	234		1	O48529	25510	234	Rhodanese-like domain-containing protein 9, chloroplastic (Sulfurtransferase 9) (AtStr9)			0.000584454		2	0	2	2	2	2		2	0	2	2	2	2		2(2)	0(0)	2(2)	2(2)	2(2)	2(2)		YNY YYY		2	3		Y	N	Y	Y	Y	Y
908	O48646	Probable phospholipid hydroperoxide glutathione peroxidase 6, mitochondrial (AtGPX1) (PHGPx) (EC 1.11.1.12)	104383			25584	232		1	O48646	25584	232	Probable phospholipid hydroperoxide glutathione peroxidase 6, mitochondrial (AtGPX1) (PHGPx) (EC 1.11.1.12)			0.000584454		1	1	1	2	2	2		1	1	1	2	2	2		1(1)	1(1)	1(1)	2(2)	2(2)	2(2)		NNN YYY		0	3		N	N	N	Y	Y	Y
1178	O81488	PHD finger protein ALFIN-LIKE 4 (Protein AL4)	104354			28779	255		1	O81488	28779	255	PHD finger protein ALFIN-LIKE 4 (Protein AL4)			0.000584454		2	1	1	2	2	2		3	2	1	3	3	3		2(3)	1(2)	1(1)	2(3)	2(3)	2(3)		YNN YYY		1	3		Y	N	N	Y	Y	Y
3737	Q9C8L9	At1g53640/F22G10.8 (Hydroxyproline-rich glycoprotein family protein) (Uncharacterized protein At1g53645) (Uncharacterized protein F22G10.8)	104317			56919	523		1	Q9C8L9	56919	523	At1g53640/F22G10.8 (Hydroxyproline-rich glycoprotein family protein) (Uncharacterized protein At1g53645) (Uncharacterized protein F22G10.8)			0.000381243		2	3	2	3	2	3		2	3	2	3	2	3		2(2)	3(3)	2(2)	3(3)	2(2)	3(3)		YYY YYY		3	3		Y	Y	Y	Y	Y	Y
4985	Q9M8Z8	Probable pectate lyase 8 (EC 4.2.2.2)	104136			46174	416		1	Q9M8Z8	46174	416	Probable pectate lyase 8 (EC 4.2.2.2)			0.000381243		5	3	5	5	5	3		5	3	5	5	5	3		5(5)	3(3)	5(5)	5(5)	5(5)	3(3)		YYY YYY		3	3		Y	Y	Y	Y	Y	Y
3077	Q8VXX0	Protein transport protein SEC23 F (AtSEC23F) (Protein transport protein SEC23 B) (AtSEC23B) (Protein transport protein SEC23 D)	103700			85278	772		1	Q8VXX0	85278	772	Protein transport protein SEC23 F (AtSEC23F) (Protein transport protein SEC23 B) (AtSEC23B) (Protein transport protein SEC23 D)			0.000381243		7	7	9	10	9	6		7	7	9	10	9	6		7(7)	7(7)	9(9)	10(10)	9(9)	6(6)		YYY YYY		3	3		Y	Y	Y	Y	Y	Y
516	F4JLP5	Dihydrolipoyl dehydrogenase 2, chloroplastic (ptLPD2) (EC 1.8.1.4) (Dihydrolipoamide dehydrogenase 2) (Protein LIPOAMIDE DEHYDROGENASE 2) (Pyruvate dehydrogenase complex E3 subunit 2) (E3-2) (PDC-E3 2)	103363			60145	567		1	F4JLP5	60145	567	Dihydrolipoyl dehydrogenase 2, chloroplastic (ptLPD2) (EC 1.8.1.4) (Dihydrolipoamide dehydrogenase 2) (Protein LIPOAMIDE DEHYDROGENASE 2) (Pyruvate dehydrogenase complex E3 subunit 2) (E3-2) (PDC-E3 2)			0.000381243		7	7	7	7	7	7		7	7	7	7	7	7		7(7)	7(7)	7(7)	7(7)	7(7)	7(7)		YYY YYY		3	3		Y	Y	Y	Y	Y	Y
1846	P92958	SNF1-related protein kinase catalytic subunit alpha KIN11 (AKIN11) (EC 2.7.11.1) (AKIN alpha-1) (AKINalpha1) (SNF1-related kinase 1.2) (SnRK1.2)	103259			58690	512		1	P92958	58690	512	SNF1-related protein kinase catalytic subunit alpha KIN11 (AKIN11) (EC 2.7.11.1) (AKIN alpha-1) (AKINalpha1) (SNF1-related kinase 1.2) (SnRK1.2)			0.000381243		7	5	7	7	7	8		8	6	8	8	8	8		7(8)	5(6)	7(8)	7(8)	7(8)	8(8)		YYY YYY		3	3		Y	Y	Y	Y	Y	Y
619	F4K5J1	Myosin-17 (Myosin XI K) (AtXIK)	103156			173377	1531		1	F4K5J1	173377	1531	Myosin-17 (Myosin XI K) (AtXIK)			0.000381243		14	14	14	14	13	11		21	21	21	21	20	18		14(21)	14(21)	14(21)	14(21)	13(20)	11(18)		YYY YYY		3	3		Y	Y	Y	Y	Y	Y
1767	P56771	Cytochrome f	103154			35357	320		1	P56771	35357	320	Cytochrome f			0.000381243		6	6	6	7	7	6		6	6	6	7	7	6		6(6)	6(6)	6(6)	7(7)	7(7)	6(6)		YYY YYY		3	3		Y	Y	Y	Y	Y	Y
4705	Q9LVA0	BAG family molecular chaperone regulator 7 (Bcl-2-associated athanogene 7)	103048			51567	446		1	Q9LVA0	51567	446	BAG family molecular chaperone regulator 7 (Bcl-2-associated athanogene 7)			0.000381243		9	7	8	9	8	7		9	7	8	9	8	7		9(9)	7(7)	8(8)	9(9)	8(8)	7(7)		YYY YYY		3	3		Y	Y	Y	Y	Y	Y
3079	Q8VXY0	Expressed protein (Uncharacterized protein At2g36145)	102591			19908	186		1	Q8VXY0	19908	186	Expressed protein (Uncharacterized protein At2g36145)			0.000791139		1	1	1	1	1	1		1	1	1	1	1	1		1(1)	1(1)	1(1)	1(1)	1(1)	1(1)		NNN NNN		0	0		N	N	N	N	N	N
2026	Q1JPP0	Adenylyl cyclase (At4g15640)	102564			43910	390		1	Q1JPP0	43910	390	Adenylyl cyclase (At4g15640)			0.000381243		4	4	4	3	2	3		4	4	4	3	2	3		4(4)	4(4)	4(4)	3(3)	2(2)	3(3)		YYY YYY		3	3		Y	Y	Y	Y	Y	Y
4723	Q9LVU5	50S ribosomal protein L9, chloroplastic (CL9)	102531			25352	221		1	Q9LVU5	25352	221	50S ribosomal protein L9, chloroplastic (CL9)			0.000381243		7	4	8	8	7	6		7	4	8	8	7	6		7(7)	4(4)	8(8)	8(8)	7(7)	6(6)		YYY YYY		3	3		Y	Y	Y	Y	Y	Y
5723	Q9ZST4	Nitrogen regulatory protein P-II homolog (Protein PII-like)	102331			21275	196		1	Q9ZST4	21275	196	Nitrogen regulatory protein P-II homolog (Protein PII-like)			0.000381243		3	5	5	5	5	4		3	5	5	5	5	4		3(3)	5(5)	5(5)	5(5)	5(5)	4(4)		YYY YYY		3	3		Y	Y	Y	Y	Y	Y
709	O04379	Protein argonaute 1	102228			116191	1048		1	O04379	116191	1048	Protein argonaute 1			0.000381243		18	11	18	18	15	16		19	12	19	19	16	17		18(19)	11(12)	18(19)	18(19)	15(16)	16(17)		YYY YYY		3	3		Y	Y	Y	Y	Y	Y
3272	Q93XW5	Nitrile-specifier protein 5 (AtNSP5)	101883			35853	326		1	Q93XW5	35853	326	Nitrile-specifier protein 5 (AtNSP5)			0.000381243		5	4	5	5	5	5		5	4	5	5	5	5		5(5)	4(4)	5(5)	5(5)	5(5)	5(5)		YYY YYY		3	3		Y	Y	Y	Y	Y	Y
745	O22173	Polyadenylate-binding protein 4 (PABP-4) (Poly(A)-binding protein 4)	101438			71653	662		1	O22173	71653	662	Polyadenylate-binding protein 4 (PABP-4) (Poly(A)-binding protein 4)			0.000381243		9	7	8	10	10	8		9	7	8	10	10	8		9(9)	7(7)	8(8)	10(10)	10(10)	8(8)		YYY YYY		3	3		Y	Y	Y	Y	Y	Y
2372	Q680U9	General transcription and DNA repair factor IIH subunit TFB2 (AtTFB2) (TFIIH subunit TFB2) (RNA polymerase II transcription factor B subunit 2)	101390			52070	452		1	Q680U9	52070	452	General transcription and DNA repair factor IIH subunit TFB2 (AtTFB2) (TFIIH subunit TFB2) (RNA polymerase II transcription factor B subunit 2)			0.000381243		5	4	5	5	6	5		5	4	5	5	6	5		5(5)	4(4)	5(5)	5(5)	6(6)	5(5)		YYY YYY		3	3		Y	Y	Y	Y	Y	Y
4575	Q9LRJ9	Cysteine-rich repeat secretory protein 38	101310			27864	252		1	Q9LRJ9	27864	252	Cysteine-rich repeat secretory protein 38			0.000381243		7	5	7	6	7	6		7	5	7	6	7	6		7(7)	5(5)	7(7)	6(6)	7(7)	6(6)		YYY YYY		3	3		Y	Y	Y	Y	Y	Y
4802	Q9LYT2	Pentatricopeptide repeat-containing protein At3g59040	101272			66161	583		1	Q9LYT2	66161	583	Pentatricopeptide repeat-containing protein At3g59040			0.000381243		5	4	5	4	3	4		5	4	5	4	3	4		5(5)	4(4)	5(5)	4(4)	3(3)	4(4)		YYY YYY		3	3		Y	Y	Y	Y	Y	Y
1101	O80626	60S ribosomal protein L35-2	101203			14231	123		1	O80626	14231	123	60S ribosomal protein L35-2			0.000584454		2	2	0	2	2	2		2	2	0	2	2	2		2(2)	2(2)	0(0)	2(2)	2(2)	2(2)		YYN YYY		2	3		Y	Y	N	Y	Y	Y
2706	Q8H7F6	Bifunctional monothiol glutaredoxin-S16, chloroplastic (AtGrxS16) (Atypical GIY-YIG endonuclease) (EC 3.1.-.-) (CAX-interacting protein 2) (CAXIP1-like protein)	100922			32206	293		1	Q8H7F6	32206	293	Bifunctional monothiol glutaredoxin-S16, chloroplastic (AtGrxS16) (Atypical GIY-YIG endonuclease) (EC 3.1.-.-) (CAX-interacting protein 2) (CAXIP1-like protein)			0.000381243		6	5	6	6	5	5		6	5	6	6	5	5		6(6)	5(5)	6(6)	6(6)	5(5)	5(5)		YYY YYY		3	3		Y	Y	Y	Y	Y	Y
605	F4K2C1	ARM repeat superfamily protein	100891			121189	1066		1	F4K2C1	121189	1066	ARM repeat superfamily protein			0.000381243		23	17	18	22	23	21		23	17	18	22	23	21		23(23)	17(17)	18(18)	22(22)	23(23)	21(21)		YYY YYY		3	3		Y	Y	Y	Y	Y	Y
737	O04922	Probable glutathione peroxidase 2 (EC 1.11.1.9)	100796			18945	169		1	O04922	18945	169	Probable glutathione peroxidase 2 (EC 1.11.1.9)			0.000381243		3	3	2	4	3	3		3	3	2	4	3	3		3(3)	3(3)	2(2)	4(4)	3(3)	3(3)		YYY YYY		3	3		Y	Y	Y	Y	Y	Y
3300	Q93YU5	Exocyst complex component SEC8 (AtSec8) (Exocyst complex component 4)	100552			116605	1053		1	Q93YU5	116605	1053	Exocyst complex component SEC8 (AtSec8) (Exocyst complex component 4)			0.000381243		22	14	21	22	22	19		22	14	21	22	22	19		22(22)	14(14)	21(21)	22(22)	22(22)	19(19)		YYY YYY		3	3		Y	Y	Y	Y	Y	Y
1001	O64740	Protein transport protein SEC13 homolog B (SEC13-like protein B)	100515			32642	302		1	O64740	32642	302	Protein transport protein SEC13 homolog B (SEC13-like protein B)			0.000381243		5	3	5	6	5	5		5	3	5	6	5	5		5(5)	3(3)	5(5)	6(6)	5(5)	5(5)		YYY YYY		3	3		Y	Y	Y	Y	Y	Y
4536	Q9LPK6	Probable acyl-activating enzyme 9 (EC 6.2.1.-) (AMP-binding protein 9) (AtAMPBP9)	100359			60634	550		1	Q9LPK6	60634	550	Probable acyl-activating enzyme 9 (EC 6.2.1.-) (AMP-binding protein 9) (AtAMPBP9)			0.000381243		5	5	5	5	5	5		5	5	5	5	5	5		5(5)	5(5)	5(5)	5(5)	5(5)	5(5)		YYY YYY		3	3		Y	Y	Y	Y	Y	Y
4484	Q9LMI0	Probable alpha,alpha-trehalose-phosphate synthase [UDP-forming] 7 (EC 2.4.1.15) (Trehalose-6-phosphate synthase 7) (AtTPS7)	100325			96688	851		1	Q9LMI0	96688	851	Probable alpha,alpha-trehalose-phosphate synthase [UDP-forming] 7 (EC 2.4.1.15) (Trehalose-6-phosphate synthase 7) (AtTPS7)			0.000381243		10	9	10	11	9	9		10	9	10	11	9	9		10(10)	9(9)	10(10)	11(11)	9(9)	9(9)		YYY YYY		3	3		Y	Y	Y	Y	Y	Y
4529	Q9LPC6	Kinesin-like protein KIN-UB (AtKINUb) (Protein ARMADILLO REPEAT KINESIN2) (Protein ARMADILLO REPEAT-CONTAINING KINESIN 2)	100269			98423	894		1	Q9LPC6	98423	894	Kinesin-like protein KIN-UB (AtKINUb) (Protein ARMADILLO REPEAT KINESIN2) (Protein ARMADILLO REPEAT-CONTAINING KINESIN 2)			0.000381243		8	8	9	7	6	4		8	8	9	7	6	4		8(8)	8(8)	9(9)	7(7)	6(6)	4(4)		YYY YYY		3	3		Y	Y	Y	Y	Y	Y
1634	P46312	Omega-6 fatty acid desaturase, chloroplastic (EC 1.14.19.23)	100215			51226	448		1	P46312	51226	448	Omega-6 fatty acid desaturase, chloroplastic (EC 1.14.19.23)			0.000381243		5	5	5	6	6	5		5	5	5	6	6	5		5(5)	5(5)	5(5)	6(6)	6(6)	5(5)		YYY YYY		3	3		Y	Y	Y	Y	Y	Y
2353	Q66GR6	Single-stranded DNA-binding protein WHY3, chloroplastic (Protein PLASTID TRANSCRIPTIONALLY ACTIVE 11) (Protein WHIRLY 3) (AtWHY3)	99912.1			29728	268		1	Q66GR6	29728	268	Single-stranded DNA-binding protein WHY3, chloroplastic (Protein PLASTID TRANSCRIPTIONALLY ACTIVE 11) (Protein WHIRLY 3) (AtWHY3)			0.000381243		6	4	5	5	6	5		6	4	5	5	6	5		6(6)	4(4)	5(5)	5(5)	6(6)	5(5)		YYY YYY		3	3		Y	Y	Y	Y	Y	Y
4402	Q9LIK0	Plastidial pyruvate kinase 1, chloroplastic (PK1) (PKp1) (EC 2.7.1.40) (Pyruvate kinase II) (Pyruvate kinase isozyme A) (PKP-ALPHA)	99712			65131	596		1	Q9LIK0	65131	596	Plastidial pyruvate kinase 1, chloroplastic (PK1) (PKp1) (EC 2.7.1.40) (Pyruvate kinase II) (Pyruvate kinase isozyme A) (PKP-ALPHA)			0.000381243		8	6	8	8	8	7		8	6	8	8	8	7		8(8)	6(6)	8(8)	8(8)	8(8)	7(7)		YYY YYY		3	3		Y	Y	Y	Y	Y	Y
1762	P56763	DNA-directed RNA polymerase subunit beta' (EC 2.7.7.6) (PEP) (Plastid-encoded RNA polymerase subunit beta') (RNA polymerase subunit beta')	99475.4			78583	680		1	P56763	78583	680	DNA-directed RNA polymerase subunit beta' (EC 2.7.7.6) (PEP) (Plastid-encoded RNA polymerase subunit beta') (RNA polymerase subunit beta')			0.000381243		13	10	13	11	10	11		13	10	13	11	10	11		13(13)	10(10)	13(13)	11(11)	10(10)	11(11)		YYY YYY		3	3		Y	Y	Y	Y	Y	Y
2024	Q1H595	Sm-like protein LSM2 (AtLSM2) (U6 snRNA-associated Sm-like protein LSM2)	99393.2			10694	93		1	Q1H595	10694	93	Sm-like protein LSM2 (AtLSM2) (U6 snRNA-associated Sm-like protein LSM2)			0.000381243		3	2	3	3	3	3		3	2	3	3	3	3		3(3)	2(2)	3(3)	3(3)	3(3)	3(3)		YYY YYY		3	3		Y	Y	Y	Y	Y	Y
5797	Q9ZVR7	Phytosulfokine receptor 1 (AtPSKR1) (EC 2.7.11.1) (EC 4.6.1.2) (Guanylate cyclase) (Phytosulfokine LRR receptor kinase 1) (Protein serine-threonine kinase)	99325.8			112354	1008		1	Q9ZVR7	112354	1008	Phytosulfokine receptor 1 (AtPSKR1) (EC 2.7.11.1) (EC 4.6.1.2) (Guanylate cyclase) (Phytosulfokine LRR receptor kinase 1) (Protein serine-threonine kinase)			0.00765404		1	1	1	1	1	1		1	1	1	1	1	1		1(1)	1(1)	1(1)	1(1)	1(1)	1(1)		NNN NNN		0	0		N	N	N	N	N	N
3766	Q9C9H8	SCY1-like protein 2 B (Inactive protein kinase SCYL2B)	99186.4			98764	909		1	Q9C9H8	98764	909	SCY1-like protein 2 B (Inactive protein kinase SCYL2B)			0.000381243		3	1	3	3	2	1		6	4	6	6	5	4		3(6)	1(4)	3(6)	3(6)	2(5)	1(4)		YNY YYN		2	2		Y	N	Y	Y	Y	N
3445	Q94AH6	Cullin-1	99000.2			86302	738		1	Q94AH6	86302	738	Cullin-1			0.000381243		18	12	15	16	11	9		19	13	16	17	12	10		18(19)	12(13)	15(16)	16(17)	11(12)	9(10)		YYY YYY		3	3		Y	Y	Y	Y	Y	Y
1951	Q0WN54	Molecular chaperone Hsp40/DnaJ family protein (Uncharacterized protein At1g80030)	98978.2			53820	500		1	Q0WN54	53820	500	Molecular chaperone Hsp40/DnaJ family protein (Uncharacterized protein At1g80030)			0.000381243		5	6	6	6	5	4		5	6	6	6	5	4		5(5)	6(6)	6(6)	6(6)	5(5)	4(4)		YYY YYY		3	3		Y	Y	Y	Y	Y	Y
1706	P50546	DNA-directed RNA polymerase subunit beta (EC 2.7.7.6) (PEP) (Plastid-encoded RNA polymerase subunit beta) (RNA polymerase subunit beta)	98842.3			121059	1072		1	P50546	121059	1072	DNA-directed RNA polymerase subunit beta (EC 2.7.7.6) (PEP) (Plastid-encoded RNA polymerase subunit beta) (RNA polymerase subunit beta)			0.000381243		14	11	14	14	12	10		14	11	14	14	12	10		14(14)	11(11)	14(14)	14(14)	12(12)	10(10)		YYY YYY		3	3		Y	Y	Y	Y	Y	Y
3023	Q8RXN0	ABC transporter G family member 11 (ABC transporter ABCG.11) (AtABCG11) (Protein CUTICULAR DEFECT AND ORGAN FUSION 1) (Protein DESPERADO) (Protein PERMEABLE LEAVES 1) (White-brown complex homolog protein 11) (AtWBC11)	98794.9			78413	703		1	Q8RXN0	78413	703	ABC transporter G family member 11 (ABC transporter ABCG.11) (AtABCG11) (Protein CUTICULAR DEFECT AND ORGAN FUSION 1) (Protein DESPERADO) (Protein PERMEABLE LEAVES 1) (White-brown complex homolog protein 11) (AtWBC11)			0.000381243		7	6	7	5	7	5		7	6	7	5	7	5		7(7)	6(6)	7(7)	5(5)	7(7)	5(5)		YYY YYY		3	3		Y	Y	Y	Y	Y	Y
5500	Q9SUR3	Reticulon-like protein B1 (AtRTNLB1) (VirB2-interacting protein 1)	98538.8			30529	275		1	Q9SUR3	30529	275	Reticulon-like protein B1 (AtRTNLB1) (VirB2-interacting protein 1)			0.000381243		3	3	2	2	3	2		3	3	2	2	3	2		3(3)	3(3)	2(2)	2(2)	3(3)	2(2)		YYY YYY		3	3		Y	Y	Y	Y	Y	Y
2048	Q2V3C1	Non-specific lipid-transfer protein 11 (LTP 11)	98508.5			12640	119		1	Q2V3C1	12640	119	Non-specific lipid-transfer protein 11 (LTP 11)			0.000381243		3	2	2	3	3	2		3	2	2	3	3	2		3(3)	2(2)	2(2)	3(3)	3(3)	2(2)		YYY YYY		3	3		Y	Y	Y	Y	Y	Y
687	O04202	Eukaryotic translation initiation factor 3 subunit F (eIF3f) (eIF-3-epsilon) (eIF3 p32 subunit)	98368			31862	293		1	O04202	31862	293	Eukaryotic translation initiation factor 3 subunit F (eIF3f) (eIF-3-epsilon) (eIF3 p32 subunit)			0.000381243		8	7	9	9	8	8		8	7	9	9	8	8		8(8)	7(7)	9(9)	9(9)	8(8)	8(8)		YYY YYY		3	3		Y	Y	Y	Y	Y	Y
4520	Q9LNV5	Zinc finger CCCH domain-containing protein 4 (AtC3H4)	98351.3			53588	481		1	Q9LNV5	53588	481	Zinc finger CCCH domain-containing protein 4 (AtC3H4)			0.000381243		4	1	4	2	2	3		4	1	4	2	2	3		4(4)	1(1)	4(4)	2(2)	2(2)	3(3)		YNY YYY		2	3		Y	N	Y	Y	Y	Y
3865	Q9FFJ2	Rubredoxin family protein (Uncharacterized protein At5g17170)	98282.1			28459	271		1	Q9FFJ2	28459	271	Rubredoxin family protein (Uncharacterized protein At5g17170)			0.000381243		5	3	5	5	4	3		5	3	5	5	4	3		5(5)	3(3)	5(5)	5(5)	4(4)	3(3)		YYY YYY		3	3		Y	Y	Y	Y	Y	Y
4527	Q9LPC5	Brefeldin A-inhibited guanine nucleotide-exchange protein 3 (BIG3) (ARF guanine-nucleotide exchange factor BIG3) (Protein EMBRYO SAC DEVELOPMENT ARREST 10)	98147.6			194943	1750		1	Q9LPC5	194943	1750	Brefeldin A-inhibited guanine nucleotide-exchange protein 3 (BIG3) (ARF guanine-nucleotide exchange factor BIG3) (Protein EMBRYO SAC DEVELOPMENT ARREST 10)			0.000381243		20	13	21	22	21	20		20	13	21	22	21	20		20(20)	13(13)	21(21)	22(22)	21(21)	20(20)		YYY YYY		3	3		Y	Y	Y	Y	Y	Y
2392	Q6IDA8	At2g14110 (Haloacid dehalogenase-like hydrolase (HAD) superfamily protein)	98110.2			21749	190		1	Q6IDA8	21749	190	At2g14110 (Haloacid dehalogenase-like hydrolase (HAD) superfamily protein)			0.000381243		3	2	3	3	3	3		3	2	3	3	3	3		3(3)	2(2)	3(3)	3(3)	3(3)	3(3)		YYY YYY		3	3		Y	Y	Y	Y	Y	Y
4807	Q9LYZ6	At5g02890 (HXXXD-type acyl-transferase family protein) (Uncharacterized protein At5g02890) (Uncharacterized protein F9G14_200)	98072.2			38803	353		1	Q9LYZ6	38803	353	At5g02890 (HXXXD-type acyl-transferase family protein) (Uncharacterized protein At5g02890) (Uncharacterized protein F9G14_200)			0.000381243		9	7	9	9	7	9		9	7	9	9	7	9		9(9)	7(7)	9(9)	9(9)	7(7)	9(9)		YYY YYY		3	3		Y	Y	Y	Y	Y	Y
5743	Q9ZUB3	Spermidine synthase 1 (SPDSY 1) (EC 2.5.1.16) (Putrescine aminopropyltransferase 1)	98015.9			36553	334		1	Q9ZUB3	36553	334	Spermidine synthase 1 (SPDSY 1) (EC 2.5.1.16) (Putrescine aminopropyltransferase 1)			0.000381243		3	1	3	3	1	3		5	3	5	5	3	4		3(5)	1(3)	3(5)	3(5)	1(3)	3(4)		YNY YNY		2	2		Y	N	Y	Y	N	Y
198	F4HVX7	Protein CER1-like 1	97577.8			72093	627		1	F4HVX7	72093	627	Protein CER1-like 1			0.000381243		5	3	4	5	4	4		5	3	4	5	4	4		5(5)	3(3)	4(4)	5(5)	4(4)	4(4)		YYY YYY		3	3		Y	Y	Y	Y	Y	Y
2415	Q6NPN3	Zinc finger CCCH domain-containing protein 58 (AtC3H58) (Zinc finger CCCH domain-containing protein ZFN-like 3)	97349.1			49464	465		1	Q6NPN3	49464	465	Zinc finger CCCH domain-containing protein 58 (AtC3H58) (Zinc finger CCCH domain-containing protein ZFN-like 3)			0.000584454		1	1	0	2	1	1		1	1	0	2	1	1		1(1)	1(1)	0(0)	2(2)	1(1)	1(1)		NNN YNN		0	1		N	N	N	Y	N	N
5312	Q9SJZ7	Chaperone protein dnaJ A6, chloroplastic (atDjA6) (Chaperone protein dnaJ A26) (AtDjA26)	97294.2			47761	442		1	Q9SJZ7	47761	442	Chaperone protein dnaJ A6, chloroplastic (atDjA6) (Chaperone protein dnaJ A26) (AtDjA26)			0.000381243		4	1	3	3	3	2		6	3	5	4	5	4		4(6)	1(3)	3(5)	3(4)	3(5)	2(4)		YNY YYY		2	3		Y	N	Y	Y	Y	Y
3556	Q94KD0	Transcription initiation factor TFIID subunit 15b (TBP-associated factor 15b) (AtTAF15b)	97244.5			42316	422		1	Q94KD0	42316	422	Transcription initiation factor TFIID subunit 15b (TBP-associated factor 15b) (AtTAF15b)			0.000381243		3	2	3	5	4	3		3	2	3	5	4	3		3(3)	2(2)	3(3)	5(5)	4(4)	3(3)		YYY YYY		3	3		Y	Y	Y	Y	Y	Y
1425	P22738	60S ribosomal protein L3-2	97140.2			44546	390		1	P22738	44546	390	60S ribosomal protein L3-2			0.000584454		3	3	3	3	2	3		3	3	3	3	2	3		3(3)	3(3)	3(3)	3(3)	2(2)	3(3)		YYY YYY		3	3		Y	Y	Y	Y	Y	Y
955	O49519	CLAVATA3/ESR (CLE)-related protein 2 [Cleaved into: CLE2p]	97045.6			7829	75		1	O49519	7829	75	CLAVATA3/ESR (CLE)-related protein 2 [Cleaved into: CLE2p]			0.009359		1	1	1	1	1	0		1	1	1	1	1	0		1(1)	1(1)	1(1)	1(1)	1(1)	0(0)		NNN NNN		0	0		N	N	N	N	N	N
3898	Q9FGJ8	Heat shock protein HSP20/alpha crystallin family (Uncharacterized protein At5g47590) (Uncharacterized protein At5g47590	97036.5			28945	264		1	Q9FGJ8	28945	264	Heat shock protein HSP20/alpha crystallin family (Uncharacterized protein At5g47590) (Uncharacterized protein At5g47590; MNJ7.18)			0.000381243		4	4	4	4	4	4		4	4	4	4	4	4		4(4)	4(4)	4(4)	4(4)	4(4)	4(4)		YYY YYY		3	3		Y	Y	Y	Y	Y	Y
1603	P42799	Glutamate-1-semialdehyde 2,1-aminomutase 1, chloroplastic (AtGSA1) (GSA 1) (EC 5.4.3.8) (Glutamate-1-semialdehyde aminotransferase 1) (GSA-AT 1)	96370.9			50370	474		1	P42799	50370	474	Glutamate-1-semialdehyde 2,1-aminomutase 1, chloroplastic (AtGSA1) (GSA 1) (EC 5.4.3.8) (Glutamate-1-semialdehyde aminotransferase 1) (GSA-AT 1)			0.000584454		1	1	1	1	1	1		3	3	3	3	3	3		1(3)	1(3)	1(3)	1(3)	1(3)	1(3)		NNN NNN		0	0		N	N	N	N	N	N
1793	P57691	60S acidic ribosomal protein P0-3	96360			34390	323		1	P57691	34390	323	60S acidic ribosomal protein P0-3			0.000584454		2	2	2	2	2	2		2	2	2	2	2	2		2(2)	2(2)	2(2)	2(2)	2(2)	2(2)		YYY YYY		3	3		Y	Y	Y	Y	Y	Y
4476	Q9LLR7	Non-specific lipid-transfer protein 3 (LTP 3)	95802.6			11694	115		1	Q9LLR7	11694	115	Non-specific lipid-transfer protein 3 (LTP 3)			0.000584454		1	1	2	2	2	2		1	1	2	2	2	2		1(1)	1(1)	2(2)	2(2)	2(2)	2(2)		NNY YYY		1	3		N	N	Y	Y	Y	Y
5310	Q9SJY5	Mitochondrial uncoupling protein 5 (AtPUMP5) (Mitochondrial dicarboxylate carrier 1)	95666.2			33357	313		1	Q9SJY5	33357	313	Mitochondrial uncoupling protein 5 (AtPUMP5) (Mitochondrial dicarboxylate carrier 1)			0.000584454		2	2	2	2	2	2		3	2	3	3	3	3		2(3)	2(2)	2(3)	2(3)	2(3)	2(3)		YYY YYY		3	3		Y	Y	Y	Y	Y	Y
1019	O64903	Nucleoside diphosphate kinase II, chloroplastic (NDK II) (NDP kinase II) (NDPK II) (NDPK Ia) (EC 2.7.4.6)	95638			25550	231		1	O64903	25550	231	Nucleoside diphosphate kinase II, chloroplastic (NDK II) (NDP kinase II) (NDPK II) (NDPK Ia) (EC 2.7.4.6)			0.000791139		1	2	1	1	2	2		1	2	1	1	2	2		1(1)	2(2)	1(1)	1(1)	2(2)	2(2)		NYN NYY		1	2		N	Y	N	N	Y	Y
3246	Q93VK7	AT5g14910/F2G14_30 (Heavy metal transport/detoxification superfamily protein)	95354.9			18956	178		1	Q93VK7	18956	178	AT5g14910/F2G14_30 (Heavy metal transport/detoxification superfamily protein)			0.000381243		3	3	3	3	3	3		3	3	3	3	3	3		3(3)	3(3)	3(3)	3(3)	3(3)	3(3)		YYY YYY		3	3		Y	Y	Y	Y	Y	Y
3573	Q96291	2-Cys peroxiredoxin BAS1, chloroplastic (2-Cys Prx A) (2-Cys peroxiredoxin A) (EC 1.11.1.24) (Thiol-specific antioxidant protein A) (Thioredoxin-dependent peroxiredoxin BAS1)	95347			29092	266		1	Q96291	29092	266	2-Cys peroxiredoxin BAS1, chloroplastic (2-Cys Prx A) (2-Cys peroxiredoxin A) (EC 1.11.1.24) (Thiol-specific antioxidant protein A) (Thioredoxin-dependent peroxiredoxin BAS1)			0.000381243		2	2	2	2	2	1		2	2	2	2	2	1		2(2)	2(2)	2(2)	2(2)	2(2)	1(1)		YYY YYN		3	2		Y	Y	Y	Y	Y	N
5104	Q9SAI5	60S ribosomal protein L7-1	95284.7			28344	247		1	Q9SAI5	28344	247	60S ribosomal protein L7-1			0.000381243		10	11	11	9	8	10		10	11	11	9	8	10		10(10)	11(11)	11(11)	9(9)	8(8)	10(10)		YYY YYY		3	3		Y	Y	Y	Y	Y	Y
3622	Q9C584	At5g22040 (Ubiquitin carboxyl-terminal hydrolase) (Uncharacterized protein At5g22040)	95262.4			32135	284		1	Q9C584	32135	284	At5g22040 (Ubiquitin carboxyl-terminal hydrolase) (Uncharacterized protein At5g22040)			0.000381243		2	3	3	3	3	3		2	3	3	3	3	3		2(2)	3(3)	3(3)	3(3)	3(3)	3(3)		YYY YYY		3	3		Y	Y	Y	Y	Y	Y
4577	Q9LRN8	50S ribosomal protein L3-2, mitochondrial	95192.3			35404	324		1	Q9LRN8	35404	324	50S ribosomal protein L3-2, mitochondrial			0.000381243		6	5	6	5	5	5		6	5	6	5	5	5		6(6)	5(5)	6(6)	5(5)	5(5)	5(5)		YYY YYY		3	3		Y	Y	Y	Y	Y	Y
3566	Q96250	ATP synthase subunit gamma, mitochondrial (F-ATPase gamma subunit)	94976.5			35448	325		1	Q96250	35448	325	ATP synthase subunit gamma, mitochondrial (F-ATPase gamma subunit)			0.000381243		8	8	8	8	8	8		8	8	8	8	8	8		8(8)	8(8)	8(8)	8(8)	8(8)	8(8)		YYY YYY		3	3		Y	Y	Y	Y	Y	Y
1462	P27140	Beta carbonic anhydrase 1, chloroplastic (AtbCA1) (AtbetaCA1) (EC 4.2.1.1) (Beta carbonate dehydratase 1) (Protein SALICYLIC ACID-BINDING PROTEIN 3) (AtSABP3)	94940			37450	347		1	P27140	37450	347	Beta carbonic anhydrase 1, chloroplastic (AtbCA1) (AtbetaCA1) (EC 4.2.1.1) (Beta carbonate dehydratase 1) (Protein SALICYLIC ACID-BINDING PROTEIN 3) (AtSABP3)			0.000381243		1	2	3	4	4	3		1	2	3	4	4	3		1(1)	2(2)	3(3)	4(4)	4(4)	3(3)		NYY YYY		2	3		N	Y	Y	Y	Y	Y
4944	Q9M394	Fructokinase-like 1, chloroplastic (PEP-associated protein 6) (pfkB-type carbohydrate kinase family protein 2)	94898.8			53781	471		1	Q9M394	53781	471	Fructokinase-like 1, chloroplastic (PEP-associated protein 6) (pfkB-type carbohydrate kinase family protein 2)			0.000381243		3	2	4	4	4	4		3	2	4	4	4	4		3(3)	2(2)	4(4)	4(4)	4(4)	4(4)		YYY YYY		3	3		Y	Y	Y	Y	Y	Y
4403	Q9LIK1	ADP-ribosylation factor C1 (ADP-ribosylation factor, putative) (Putative ADP-ribosylation factor)	94455.5			20549	183		1	Q9LIK1	20549	183	ADP-ribosylation factor C1 (ADP-ribosylation factor, putative) (Putative ADP-ribosylation factor)			0.000381243		3	3	3	3	3	3		3	3	3	3	3	3		3(3)	3(3)	3(3)	3(3)	3(3)	3(3)		YYY YYY		3	3		Y	Y	Y	Y	Y	Y
4328	Q9LFG2	Diaminopimelate epimerase, chloroplastic (DAP epimerase) (EC 5.1.1.7)	94454			38984	362		1	Q9LFG2	38984	362	Diaminopimelate epimerase, chloroplastic (DAP epimerase) (EC 5.1.1.7)			0.000381243		8	5	8	8	8	7		8	5	8	8	8	7		8(8)	5(5)	8(8)	8(8)	8(8)	7(7)		YYY YYY		3	3		Y	Y	Y	Y	Y	Y
1782	P56796	50S ribosomal protein L33, chloroplastic	94417.2			7692	66		1	P56796	7692	66	50S ribosomal protein L33, chloroplastic			0.000584454		2	2	2	2	2	1		2	2	2	2	2	1		2(2)	2(2)	2(2)	2(2)	2(2)	1(1)		YYY YYN		3	2		Y	Y	Y	Y	Y	N
3791	Q9CA61	Cytochrome P450 98A8 (EC 1.14.-.-) (p-coumarate 3-hydroxylase)	94370.3			56741	497		1	Q9CA61	56741	497	Cytochrome P450 98A8 (EC 1.14.-.-) (p-coumarate 3-hydroxylase)			0.000381243		4	2	4	4	4	4		4	2	4	4	4	4		4(4)	2(2)	4(4)	4(4)	4(4)	4(4)		YYY YYY		3	3		Y	Y	Y	Y	Y	Y
4770	Q9LXV3	Dicarboxylate transporter 1, chloroplastic (2-oxoglutarate/malate translocator 1) (AtpOMT1)	94348.3			59213	557		1	Q9LXV3	59213	557	Dicarboxylate transporter 1, chloroplastic (2-oxoglutarate/malate translocator 1) (AtpOMT1)			0.000381243		3	2	3	2	3	3		3	2	3	2	3	3		3(3)	2(2)	3(3)	2(2)	3(3)	3(3)		YYY YYY		3	3		Y	Y	Y	Y	Y	Y
4875	Q9M0V5	At4g05400 (Copper ion binding protein) (Uncharacterized protein At4g05400)	94311.8			27627	250		1	Q9M0V5	27627	250	At4g05400 (Copper ion binding protein) (Uncharacterized protein At4g05400)			0.000381243		7	6	7	7	7	7		7	6	7	7	7	7		7(7)	6(6)	7(7)	7(7)	7(7)	7(7)		YYY YYY		3	3		Y	Y	Y	Y	Y	Y
510	F4JKZ9	Uncharacterized protein	93988.8			32725	289		1	F4JKZ9	32725	289	Uncharacterized protein			0.000381243		7	5	7	6	5	6		7	5	7	6	5	6		7(7)	5(5)	7(7)	6(6)	5(5)	6(6)		YYY YYY		3	3		Y	Y	Y	Y	Y	Y
5028	Q9MBA2	Septum site-determining protein minD homolog, chloroplastic (AtMinD1) (Protein ACCUMULATION AND REPLICATION OF CHLOROPLASTS 11) (Septum site-determining protein MinD1)	93862.3			35690	326		1	Q9MBA2	35690	326	Septum site-determining protein minD homolog, chloroplastic (AtMinD1) (Protein ACCUMULATION AND REPLICATION OF CHLOROPLASTS 11) (Septum site-determining protein MinD1)			0.000381243		7	5	7	7	6	7		7	5	7	7	6	7		7(7)	5(5)	7(7)	7(7)	6(6)	7(7)		YYY YYY		3	3		Y	Y	Y	Y	Y	Y
1157	O81098	DNA-directed RNA polymerases II and IV subunit 5A (RPB5a) (DNA-directed RNA polymerase II subunit E) (RNA polymerase I, II and III 24.3 kDa subunit) (AtRPB24.3)	93649			24301	205		1	O81098	24301	205	DNA-directed RNA polymerases II and IV subunit 5A (RPB5a) (DNA-directed RNA polymerase II subunit E) (RNA polymerase I, II and III 24.3 kDa subunit) (AtRPB24.3)			0.000381243		6	4	6	6	6	4		6	4	6	6	6	4		6(6)	4(4)	6(6)	6(6)	6(6)	4(4)		YYY YYY		3	3		Y	Y	Y	Y	Y	Y
4469	Q9LKR7	Beta-glucosidase 24 (AtBGLU24) (EC 3.2.1.21)	93474.4			61034	533		1	Q9LKR7	61034	533	Beta-glucosidase 24 (AtBGLU24) (EC 3.2.1.21)			0.00557		1	1	1	1	1	1		1	1	1	1	1	1		1(1)	1(1)	1(1)	1(1)	1(1)	1(1)		NNN NNN		0	0		N	N	N	N	N	N
4506	Q9LNC1	Cysteine proteinases superfamily protein (F9P14.12 protein)	93401.6			37770	343		1	Q9LNC1	37770	343	Cysteine proteinases superfamily protein (F9P14.12 protein)			0.000584454		2	2	2	2	2	2		2	2	2	2	2	2		2(2)	2(2)	2(2)	2(2)	2(2)	2(2)		YYY YYY		3	3		Y	Y	Y	Y	Y	Y
4941	Q9M376	Vesicle-associated membrane protein 727 (AtVAMP727)	93065.2			27460	240		1	Q9M376	27460	240	Vesicle-associated membrane protein 727 (AtVAMP727)			0.000584454		2	2	2	2	2	1		3	3	3	3	3	2		2(3)	2(3)	2(3)	2(3)	2(3)	1(2)		YYY YYN		3	2		Y	Y	Y	Y	Y	N
3451	Q94AI6	Exocyst complex component SEC6 (AtSec6)	92684.6			85674	752		1	Q94AI6	85674	752	Exocyst complex component SEC6 (AtSec6)			0.000381243		10	8	9	9	8	8		10	8	9	9	8	8		10(10)	8(8)	9(9)	9(9)	8(8)	8(8)		YYY YYY		3	3		Y	Y	Y	Y	Y	Y
511	F4JL11	Importin subunit alpha-2 (IMPa-2)	92635.6			58907	535		1	F4JL11	58907	535	Importin subunit alpha-2 (IMPa-2)			0.000381243		11	10	11	11	11	9		11	10	11	11	11	9		11(11)	10(10)	11(11)	11(11)	11(11)	9(9)		YYY YYY		3	3		Y	Y	Y	Y	Y	Y
480	F4JFN3	Heat shock protein 90-6, mitochondrial (AtHSP90.6) (AtHsp90-6) (Heat shock protein 89-1) (Hsp89-1)	92281.6			90567	799		1	F4JFN3	90567	799	Heat shock protein 90-6, mitochondrial (AtHSP90.6) (AtHsp90-6) (Heat shock protein 89-1) (Hsp89-1)			0.000381243		12	10	12	12	13	10		12	10	12	12	13	10		12(12)	10(10)	12(12)	12(12)	13(13)	10(10)		YYY YYY		3	3		Y	Y	Y	Y	Y	Y
1656	P48007	Floral homeotic protein PISTILLATA (Transcription factor PI)	92009.6			24047	208		1	P48007	24047	208	Floral homeotic protein PISTILLATA (Transcription factor PI)			0.000381243		4	5	5	3	3	4		4	5	5	3	3	4		4(4)	5(5)	5(5)	3(3)	3(3)	4(4)		YYY YYY		3	3		Y	Y	Y	Y	Y	Y
1065	O78310	Superoxide dismutase [Cu-Zn] 2, chloroplastic (EC 1.15.1.1) (Copper/zinc superoxide dismutase 2)	91788.9			22244	216		1	O78310	22244	216	Superoxide dismutase [Cu-Zn] 2, chloroplastic (EC 1.15.1.1) (Copper/zinc superoxide dismutase 2)			0.000381243		4	4	3	5	5	5		4	4	3	5	5	5		4(4)	4(4)	3(3)	5(5)	5(5)	5(5)		YYY YYY		3	3		Y	Y	Y	Y	Y	Y
1871	P93043	Vacuolar protein sorting-associated protein 41 homolog	91542.9			110279	980		1	P93043	110279	980	Vacuolar protein sorting-associated protein 41 homolog			0.000381243		12	13	10	14	13	13		12	13	10	14	13	13		12(12)	13(13)	10(10)	14(14)	13(13)	13(13)		YYY YYY		3	3		Y	Y	Y	Y	Y	Y
3185	Q8W463	50S ribosomal protein L19-1, chloroplastic	91414.2			25519	225		1	Q8W463	25519	225	50S ribosomal protein L19-1, chloroplastic			0.000791139		1	1	1	1	1	1		1	1	1	1	1	1		1(1)	1(1)	1(1)	1(1)	1(1)	1(1)		NNN NNN		0	0		N	N	N	N	N	N
1795	P57720	Chorismate synthase, chloroplastic (EC 4.2.3.5) (5-enolpyruvylshikimate-3-phosphate phospholyase) (Protein EMBRYO DEFECTIVE 1144)	91332.3			47318	436		1	P57720	47318	436	Chorismate synthase, chloroplastic (EC 4.2.3.5) (5-enolpyruvylshikimate-3-phosphate phospholyase) (Protein EMBRYO DEFECTIVE 1144)			0.000381243		4	3	5	5	5	4		4	3	5	5	5	4		4(4)	3(3)	5(5)	5(5)	5(5)	4(4)		YYY YYY		3	3		Y	Y	Y	Y	Y	Y
4301	Q9LEY9	H/ACA ribonucleoprotein complex subunit 2-like protein (Nhp2-like protein)	91201.5			16948	156		1	Q9LEY9	16948	156	H/ACA ribonucleoprotein complex subunit 2-like protein (Nhp2-like protein)			0.000381243		5	5	5	4	4	5		5	5	5	4	4	5		5(5)	5(5)	5(5)	4(4)	4(4)	5(5)		YYY YYY		3	3		Y	Y	Y	Y	Y	Y
1743	P54873	Hydroxymethylglutaryl-CoA synthase (HMG-CoA synthase) (EC 2.3.3.10) (3-hydroxy-3-methylglutaryl coenzyme A synthase) (Protein EMBRYO DEFECTIVE 2778) (Protein FLAKY POLLEN 1)	91165.4			51094	461		1	P54873	51094	461	Hydroxymethylglutaryl-CoA synthase (HMG-CoA synthase) (EC 2.3.3.10) (3-hydroxy-3-methylglutaryl coenzyme A synthase) (Protein EMBRYO DEFECTIVE 2778) (Protein FLAKY POLLEN 1)			0.000381243		6	5	5	6	6	4		6	5	5	6	6	4		6(6)	5(5)	5(5)	6(6)	6(6)	4(4)		YYY YYY		3	3		Y	Y	Y	Y	Y	Y
4891	Q9M1Q0	RING-type E3 ubiquitin transferase (EC 2.3.2.27)	91074.7			90224	812		1	Q9M1Q0	90224	812	RING-type E3 ubiquitin transferase (EC 2.3.2.27)			0.000381243		5	6	7	7	6	4		6	7	8	8	7	5		5(6)	6(7)	7(8)	7(8)	6(7)	4(5)		YYY YYY		3	3		Y	Y	Y	Y	Y	Y
4144	Q9FN44	Zinc finger, C3HC4 type (RING finger) family protein	91025			527251	4706		1	Q9FN44	527251	4706	Zinc finger, C3HC4 type (RING finger) family protein			0.000381243		48	42	49	55	52	46		48	42	49	55	52	46		48(48)	42(42)	49(49)	55(55)	52(52)	46(46)		YYY YYY		3	3		Y	Y	Y	Y	Y	Y
3635	Q9C5G5	Phosphoinositide phosphatase SAC7 (AtSAC7) (EC 3.1.3.-) (Protein ROOT HAIR DEFECTIVE 4) (Protein SUPPRESSOR OF ACTIN 1C) (AtSAC1c) (Protein SUPPRESSOR OF ACTIN 7) (SAC domain protein 7) (SAC1-like protein AtSAC1c)	90945.5			68237	597		1	Q9C5G5	68237	597	Phosphoinositide phosphatase SAC7 (AtSAC7) (EC 3.1.3.-) (Protein ROOT HAIR DEFECTIVE 4) (Protein SUPPRESSOR OF ACTIN 1C) (AtSAC1c) (Protein SUPPRESSOR OF ACTIN 7) (SAC domain protein 7) (SAC1-like protein AtSAC1c)			0.000381243		5	3	5	5	5	3		5	3	5	5	5	3		5(5)	3(3)	5(5)	5(5)	5(5)	3(3)		YYY YYY		3	3		Y	Y	Y	Y	Y	Y
5764	Q9ZUU4	RNA-binding protein CP29B, chloroplastic (Ribonucleoprotein At2g37220)	90895.7			30718	289		1	Q9ZUU4	30718	289	RNA-binding protein CP29B, chloroplastic (Ribonucleoprotein At2g37220)			0.000381243		3	4	4	2	3	3		3	4	4	2	3	3		3(3)	4(4)	4(4)	2(2)	3(3)	3(3)		YYY YYY		3	3		Y	Y	Y	Y	Y	Y
4404	Q9LIK9	ATP sulfurylase 1, chloroplastic (AtPS1) (EC 2.7.7.4)	90867.9			51459	463		1	Q9LIK9	51459	463	ATP sulfurylase 1, chloroplastic (AtPS1) (EC 2.7.7.4)			0.000381243		3	4	4	3	4	4		3	4	4	3	4	4		3(3)	4(4)	4(4)	3(3)	4(4)	4(4)		YYY YYY		3	3		Y	Y	Y	Y	Y	Y
1759	P56759	ATP synthase subunit b, chloroplastic (ATP synthase F(0) sector subunit b) (ATPase subunit I)	90561.3			21057	184		1	P56759	21057	184	ATP synthase subunit b, chloroplastic (ATP synthase F(0) sector subunit b) (ATPase subunit I)			0.000381243		4	4	4	4	4	4		4	4	4	4	4	4		4(4)	4(4)	4(4)	4(4)	4(4)	4(4)		YYY YYY		3	3		Y	Y	Y	Y	Y	Y
4273	Q9FZK4	Nuclear transport factor 2A (AtNTF2a) [Cleaved into: Nuclear transport factor 2A, N-terminally processed]	90539.1			13527	122		1	Q9FZK4	13527	122	Nuclear transport factor 2A (AtNTF2a) [Cleaved into: Nuclear transport factor 2A, N-terminally processed]			0.000584454		2	1	2	2	2	1		2	1	2	2	2	1		2(2)	1(1)	2(2)	2(2)	2(2)	1(1)		YNY YYN		2	2		Y	N	Y	Y	Y	N
1475	P29381	Agamous-like MADS-box protein AGL1 (Protein SHATTERPROOF 1)	90489.6			28336	248		1	P29381	28336	248	Agamous-like MADS-box protein AGL1 (Protein SHATTERPROOF 1)			0.000584454		1	1	1	0	0	0		1	1	1	0	0	0		1(1)	1(1)	1(1)	0(0)	0(0)	0(0)		NNN NNN		0	0		N	N	N	N	N	N
2065	Q38854	1-deoxy-D-xylulose-5-phosphate synthase, chloroplastic (1-deoxyxylulose-5-phosphate synthase) (DXP synthase) (DXPS) (EC 2.2.1.7) (Protein CLOROPLASTOS ALTERADOS 1)	90450.2			76833	717		1	Q38854	76833	717	1-deoxy-D-xylulose-5-phosphate synthase, chloroplastic (1-deoxyxylulose-5-phosphate synthase) (DXP synthase) (DXPS) (EC 2.2.1.7) (Protein CLOROPLASTOS ALTERADOS 1)			0.000381243		4	4	4	3	3	4		4	5	5	4	3	5		4(4)	4(5)	4(5)	3(4)	3(3)	4(5)		YYY YYY		3	3		Y	Y	Y	Y	Y	Y
3387	Q944S1	DEAD-box ATP-dependent RNA helicase 22 (EC 3.6.4.13)	90390.7			64747	581		1	Q944S1	64747	581	DEAD-box ATP-dependent RNA helicase 22 (EC 3.6.4.13)			0.000381243		4	3	4	5	3	5		4	3	4	5	3	5		4(4)	3(3)	4(4)	5(5)	3(3)	5(5)		YYY YYY		3	3		Y	Y	Y	Y	Y	Y
476	F4JF21	Protein PLASTID TRANSCRIPTIONALLY ACTIVE 10 (pTAC10) (Plastid-encoded RNA polymerase-associated protein 3) (PEP-associated protein 3) (Protein PIGMENT DEFECTIVE 312)	90346.4			78814	668		1	F4JF21	78814	668	Protein PLASTID TRANSCRIPTIONALLY ACTIVE 10 (pTAC10) (Plastid-encoded RNA polymerase-associated protein 3) (PEP-associated protein 3) (Protein PIGMENT DEFECTIVE 312)			0.000381243		9	9	9	8	7	7		9	9	9	8	7	7		9(9)	9(9)	9(9)	8(8)	7(7)	7(7)		YYY YYY		3	3		Y	Y	Y	Y	Y	Y
3631	Q9C5C8	Peptide methionine sulfoxide reductase B2, chloroplastic (AtMSRB2) (EC 1.8.4.12) (Peptide-methionine (R)-S-oxide reductasemethionine)	90170.9			21968	202		1	Q9C5C8	21968	202	Peptide methionine sulfoxide reductase B2, chloroplastic (AtMSRB2) (EC 1.8.4.12) (Peptide-methionine (R)-S-oxide reductasemethionine)			0.00123244		0	0	1	1	0	0		1	1	2	2	1	1		0(1)	0(1)	1(2)	1(2)	0(1)	0(1)		NNN NNN		0	0		N	N	N	N	N	N
5166	Q9SEI2	26S proteasome regulatory subunit 6A homolog A (26S proteasome AAA-ATPase subunit RPT5a) (Proteasome 26S subunit 6A homolog A) (Regulatory particle triple-A ATPase subunit 5a) (Tat-binding protein 1 homolog A) (TBP-1 homolog A)	90169.7			47480	424		1	Q9SEI2	47480	424	26S proteasome regulatory subunit 6A homolog A (26S proteasome AAA-ATPase subunit RPT5a) (Proteasome 26S subunit 6A homolog A) (Regulatory particle triple-A ATPase subunit 5a) (Tat-binding protein 1 homolog A) (TBP-1 homolog A)			0.000381243		5	5	5	5	5	5		13	12	13	12	12	11		5(13)	5(12)	5(13)	5(12)	5(12)	5(11)		YYY YYY		3	3		Y	Y	Y	Y	Y	Y
2442	Q700W2	Squamosa promoter-binding-like protein 9	90029.2			40847	375		1	Q700W2	40847	375	Squamosa promoter-binding-like protein 9			0.00179453		1	0	1	1	1	1		1	0	1	1	1	1		1(1)	0(0)	1(1)	1(1)	1(1)	1(1)		NNN NNN		0	0		N	N	N	N	N	N
1644	P46690	Gibberellin-regulated protein 4 (GAST1 protein homolog 4)	90025.2			11996	106		1	P46690	11996	106	Gibberellin-regulated protein 4 (GAST1 protein homolog 4)			0.000584454		3	2	2	3	2	3		3	2	2	3	2	3		3(3)	2(2)	2(2)	3(3)	2(2)	3(3)		YYY YYY		3	3		Y	Y	Y	Y	Y	Y
3709	Q9C7Y4	Ferredoxin C 2, chloroplastic (AtFdC2)	89935.4			20377	181		1	Q9C7Y4	20377	181	Ferredoxin C 2, chloroplastic (AtFdC2)			0.000381243		2	2	3	3	3	3		2	2	3	3	3	3		2(2)	2(2)	3(3)	3(3)	3(3)	3(3)		YYY YYY		3	3		Y	Y	Y	Y	Y	Y
2199	Q42384	Protein pleiotropic regulatory locus 1 (Protein PRL1) (MOS4-associated complex protein 2) (MAC protein 2)	89933.6			54009	486		1	Q42384	54009	486	Protein pleiotropic regulatory locus 1 (Protein PRL1) (MOS4-associated complex protein 2) (MAC protein 2)			0.000381243		12	9	11	10	9	10		13	10	12	11	10	11		12(13)	9(10)	11(12)	10(11)	9(10)	10(11)		YYY YYY		3	3		Y	Y	Y	Y	Y	Y
3362	Q940Z1	Pentatricopeptide repeat-containing protein At1g19525	89403.5			35253	316		1	Q940Z1	35253	316	Pentatricopeptide repeat-containing protein At1g19525			0.000584454		3	3	3	3	3	3		3	3	3	3	3	3		3(3)	3(3)	3(3)	3(3)	3(3)	3(3)		YYY YYY		3	3		Y	Y	Y	Y	Y	Y
3305	Q93YZ7	Acetolactate synthase small subunit 1, chloroplastic (ALS-interacting protein 1) (Acetohydroxyacid synthase small subunit 1)	89238.6			53873	491		1	Q93YZ7	53873	491	Acetolactate synthase small subunit 1, chloroplastic (ALS-interacting protein 1) (Acetohydroxyacid synthase small subunit 1)			0.000381243		13	9	12	13	12	10		13	9	12	13	12	10		13(13)	9(9)	12(12)	13(13)	12(12)	10(10)		YYY YYY		3	3		Y	Y	Y	Y	Y	Y
2852	Q8LD27	Proteasome subunit beta type-6 (EC 3.4.25.1) (20S proteasome beta subunit A-1) (Proteasome component D) (Proteasome subunit beta type-1)	89179.2			25151	233		1	Q8LD27	25151	233	Proteasome subunit beta type-6 (EC 3.4.25.1) (20S proteasome beta subunit A-1) (Proteasome component D) (Proteasome subunit beta type-1)			0.000381243		4	3	4	4	4	4		4	3	4	4	4	4		4(4)	3(3)	4(4)	4(4)	4(4)	4(4)		YYY YYY		3	3		Y	Y	Y	Y	Y	Y
1652	P47999	Cysteine synthase, chloroplastic/chromoplastic (EC 2.5.1.47) (At.OAS.7-4) (Beta-substituted Ala synthase 2	89113.6			41656	392		1	P47999	41656	392	Cysteine synthase, chloroplastic/chromoplastic (EC 2.5.1.47) (At.OAS.7-4) (Beta-substituted Ala synthase 2;1) (ARAth-Bsas2;1) (CSase B) (AtCS-B) (CS-B) (O-acetylserine (thiol)-lyase) (O-acetylserine sulfhydrylase) (OAS-TL B) (cpACS1)			0.000381243		4	2	4	4	4	4		4	2	4	4	4	4		4(4)	2(2)	4(4)	4(4)	4(4)	4(4)		YYY YYY		3	3		Y	Y	Y	Y	Y	Y
3926	Q9FHC8	Cytochrome P450 (Cytochrome P450, family 96, subfamily A, polypeptide 4)	89022.1			57285	502		1	Q9FHC8	57285	502	Cytochrome P450 (Cytochrome P450, family 96, subfamily A, polypeptide 4)			0.000381243		4	3	4	4	4	3		5	4	5	5	5	4		4(5)	3(4)	4(5)	4(5)	4(5)	3(4)		YYY YYY		3	3		Y	Y	Y	Y	Y	Y
3802	Q9CAF5	ABC transporter I family member 6, chloroplastic (ABC transporter ABCI.6) (AtABCI6) (ABC transporter ATPase) (Non-intrinsic ABC protein 7) (AtNAP7) (Plastid SufC-like protein)	88924.3			36931	338		1	Q9CAF5	36931	338	ABC transporter I family member 6, chloroplastic (ABC transporter ABCI.6) (AtABCI6) (ABC transporter ATPase) (Non-intrinsic ABC protein 7) (AtNAP7) (Plastid SufC-like protein)			0.000381243		2	1	3	4	3	3		2	1	3	4	3	3		2(2)	1(1)	3(3)	4(4)	3(3)	3(3)		YNY YYY		2	3		Y	N	Y	Y	Y	Y
2931	Q8LPR9	Protein TIC110, chloroplastic (Translocon at the inner envelope membrane of chloroplasts 110) (AtTIC110)	88921.9			112121	1016		1	Q8LPR9	112121	1016	Protein TIC110, chloroplastic (Translocon at the inner envelope membrane of chloroplasts 110) (AtTIC110)			0.000381243		24	18	23	22	23	20		24	18	23	22	23	20		24(24)	18(18)	23(23)	22(22)	23(23)	20(20)		YYY YYY		3	3		Y	Y	Y	Y	Y	Y
726	O04616	Protein CURVATURE THYLAKOID 1A, chloroplastic	88894.7			17698	164		1	O04616	17698	164	Protein CURVATURE THYLAKOID 1A, chloroplastic			0.000791139		2	2	2	1	1	2		2	2	2	1	1	2		2(2)	2(2)	2(2)	1(1)	1(1)	2(2)		YYY NNY		3	1		Y	Y	Y	N	N	Y
4976	Q9M8R9	Putative 4-hydroxy-4-methyl-2-oxoglutarate aldolase 1 (HMG aldolase 1) (EC 4.1.3.17) (Oxaloacetate decarboxylase) (OAA decarboxylase) (EC 4.1.1.112) (Regulator of ribonuclease activity homolog 1) (RraA-like protein 1)	88894.1			17836	166		1	Q9M8R9	17836	166	Putative 4-hydroxy-4-methyl-2-oxoglutarate aldolase 1 (HMG aldolase 1) (EC 4.1.3.17) (Oxaloacetate decarboxylase) (OAA decarboxylase) (EC 4.1.1.112) (Regulator of ribonuclease activity homolog 1) (RraA-like protein 1)			0.00123244		1	1	1	2	1	1		1	1	1	2	1	1		1(1)	1(1)	1(1)	2(2)	1(1)	1(1)		NNN YNN		0	1		N	N	N	Y	N	N
548	F4JT76	Vacuolar protein sorting-associated protein 54, chloroplastic (AtVPS54)	88720.5			113865	1034		1	F4JT76	113865	1034	Vacuolar protein sorting-associated protein 54, chloroplastic (AtVPS54)			0.000381243		17	13	17	16	17	15		17	13	17	16	17	15		17(17)	13(13)	17(17)	16(16)	17(17)	15(15)		YYY YYY		3	3		Y	Y	Y	Y	Y	Y
5578	Q9SYP1	DExH-box ATP-dependent RNA helicase DExH12 (EC 3.6.4.13) (BRR2 homolog A) (AtBRR2A) (Pre-mRNA-splicing helicase BRR2A) (Protein EMBRYO DEFECTIVE 1507)	88701.7			247105	2171		1	Q9SYP1	247105	2171	DExH-box ATP-dependent RNA helicase DExH12 (EC 3.6.4.13) (BRR2 homolog A) (AtBRR2A) (Pre-mRNA-splicing helicase BRR2A) (Protein EMBRYO DEFECTIVE 1507)			0.000381243		33	18	30	29	19	23		39	24	35	34	24	27		33(39)	18(24)	30(35)	29(34)	19(24)	23(27)		YYY YYY		3	3		Y	Y	Y	Y	Y	Y
4411	Q9LIR4	Dihydroxy-acid dehydratase, chloroplastic (AthDHAD) (DAD) (EC 4.2.1.9)	88651.5			64914	608		1	Q9LIR4	64914	608	Dihydroxy-acid dehydratase, chloroplastic (AthDHAD) (DAD) (EC 4.2.1.9)			0.00123244		2	2	2	2	2	2		2	2	2	2	2	2		2(2)	2(2)	2(2)	2(2)	2(2)	2(2)		YYY YYY		3	3		Y	Y	Y	Y	Y	Y
5817	X5JB51	Exocyst complex component SEC10b (AtSec10b)	88468.8			90256	829		1	X5JB51	90256	829	Exocyst complex component SEC10b (AtSec10b)			0.000381243		3	2	3	3	3	3		3	3	4	3	3	4		3(3)	2(3)	3(4)	3(3)	3(3)	3(4)		YYY YYY		3	3		Y	Y	Y	Y	Y	Y
2423	Q6NQ97	At2g15560 (Endonuclease or glycosyl hydrolase) (Uncharacterized protein At2g15560)	88444.2			54261	489		1	Q6NQ97	54261	489	At2g15560 (Endonuclease or glycosyl hydrolase) (Uncharacterized protein At2g15560)			0.000381243		3	3	4	2	3	3		3	3	4	2	3	3		3(3)	3(3)	4(4)	2(2)	3(3)	3(3)		YYY YYY		3	3		Y	Y	Y	Y	Y	Y
4247	Q9FY65	40S ribosomal protein S15-3	88372.5			16750	150		1	Q9FY65	16750	150	40S ribosomal protein S15-3			0.000584454		1	1	1	1	1	1		1	1	1	1	1	1		1(1)	1(1)	1(1)	1(1)	1(1)	1(1)		NNN NNN		0	0		N	N	N	N	N	N
1971	Q0WQF7	Dihydrolipoyllysine-residue acetyltransferase component 1 of pyruvate dehydrogenase complex, mitochondrial (EC 2.3.1.12) (Dihydrolipoamide S-acetyltransferase component 1 of pyruvate dehydrogenase complex) (Pyruvate dehydrogenase complex component E2 1) (PDC-E2 1) (PDCE2 1)	88354.8			68862	637		1	Q0WQF7	68862	637	Dihydrolipoyllysine-residue acetyltransferase component 1 of pyruvate dehydrogenase complex, mitochondrial (EC 2.3.1.12) (Dihydrolipoamide S-acetyltransferase component 1 of pyruvate dehydrogenase complex) (Pyruvate dehydrogenase complex component E2 1) (PDC-E2 1) (PDCE2 1)			0.000381243		8	8	7	9	9	8		8	8	7	9	9	8		8(8)	8(8)	7(7)	9(9)	9(9)	8(8)		YYY YYY		3	3		Y	Y	Y	Y	Y	Y
579	F4JY76	Eukaryotic translation initiation factor 3 subunit L (eIF3l)	88294.2			60183	514		1	F4JY76	60183	514	Eukaryotic translation initiation factor 3 subunit L (eIF3l)			0.000381243		9	6	7	9	9	8		9	6	7	9	9	8		9(9)	6(6)	7(7)	9(9)	9(9)	8(8)		YYY YYY		3	3		Y	Y	Y	Y	Y	Y
3589	Q96529	Adenylosuccinate synthetase, chloroplastic (AMPSase) (AdSS) (EC 6.3.4.4) (IMP--aspartate ligase)	88193.9			52964	490		1	Q96529	52964	490	Adenylosuccinate synthetase, chloroplastic (AMPSase) (AdSS) (EC 6.3.4.4) (IMP--aspartate ligase)			0.000381243		5	5	5	5	3	5		5	5	5	5	3	5		5(5)	5(5)	5(5)	5(5)	3(3)	5(5)		YYY YYY		3	3		Y	Y	Y	Y	Y	Y
5674	Q9ZNW0	Adenylyltransferase and sulfurtransferase MOCS3 (Molybdenum cofactor synthesis protein 3) [Includes: Molybdopterin-synthase adenylyltransferase (EC 2.7.7.80) (Adenylyltransferase MOCS3) (Sulfur carrier protein MOCS2A adenylyltransferase)	88161.4			50574	464		1	Q9ZNW0	50574	464	Adenylyltransferase and sulfurtransferase MOCS3 (Molybdenum cofactor synthesis protein 3) [Includes: Molybdopterin-synthase adenylyltransferase (EC 2.7.7.80) (Adenylyltransferase MOCS3) (Sulfur carrier protein MOCS2A adenylyltransferase); Molybdopterin-synthase sulfurtransferase (EC 2.8.1.11) (Sulfur carrier protein MOCS2A sulfurtransferase) (Sulfurtransferase 13) (AtStr13) (Sulfurtransferase MOC…			0.000381243		7	5	6	6	6	5		7	5	6	6	6	5		7(7)	5(5)	6(6)	6(6)	6(6)	5(5)		YYY YYY		3	3		Y	Y	Y	Y	Y	Y
3128	Q8VZ50	Probable calcium-binding protein CML14 (Calmodulin-like protein 14)	88013.4			16579	148		1	Q8VZ50	16579	148	Probable calcium-binding protein CML14 (Calmodulin-like protein 14)			0.000381243		3	3	3	3	3	3		3	3	3	3	3	3		3(3)	3(3)	3(3)	3(3)	3(3)	3(3)		YYY YYY		3	3		Y	Y	Y	Y	Y	Y
5428	Q9SRU2	Auxin transport protein BIG (Protein ATTENUATED SHADE AVOIDANCE 1) (Protein CORYMBOSA1) (Protein DARK OVER-EXPRESSION OF CAB 1) (Protein LOW PHOSPHATE-RESISTANT ROOT 1) (Protein TRANSPORT INHIBITOR RESPONSE 3) (Protein UMBRELLA 1)	87980.6			567888	5098		1	Q9SRU2	567888	5098	Auxin transport protein BIG (Protein ATTENUATED SHADE AVOIDANCE 1) (Protein CORYMBOSA1) (Protein DARK OVER-EXPRESSION OF CAB 1) (Protein LOW PHOSPHATE-RESISTANT ROOT 1) (Protein TRANSPORT INHIBITOR RESPONSE 3) (Protein UMBRELLA 1)			0.000381243		59	52	59	59	54	52		59	52	59	59	54	52		59(59)	52(52)	59(59)	59(59)	54(54)	52(52)		YYY YYY		3	3		Y	Y	Y	Y	Y	Y
5507	Q9SUW2	Adenine phosphoribosyltransferase 3 (EC 2.4.2.7)	87665.5			20352	183		1	Q9SUW2	20352	183	Adenine phosphoribosyltransferase 3 (EC 2.4.2.7)			0.000381243		3	1	3	3	2	2		4	2	4	4	3	3		3(4)	1(2)	3(4)	3(4)	2(3)	2(3)		YNY YYY		2	3		Y	N	Y	Y	Y	Y
3377	Q944G9	Fructose-bisphosphate aldolase 2, chloroplastic (AtFBA2) (EC 4.1.2.13)	87520.9			42988	398		1	Q944G9	42988	398	Fructose-bisphosphate aldolase 2, chloroplastic (AtFBA2) (EC 4.1.2.13)			0.000381243		3	3	4	4	4	3		3	3	4	4	4	3		3(3)	3(3)	4(4)	4(4)	4(4)	3(3)		YYY YYY		3	3		Y	Y	Y	Y	Y	Y
1399	P18616	DNA-directed RNA polymerase II subunit RPB1 (DNA polymerase II subunit B1) (EC 2.7.7.6) (DNA-directed RNA polymerase II largest subunit) (DNA-directed RNA polymerase II subunit 1)	87512.9			204626	1839		1	P18616	204626	1839	DNA-directed RNA polymerase II subunit RPB1 (DNA polymerase II subunit B1) (EC 2.7.7.6) (DNA-directed RNA polymerase II largest subunit) (DNA-directed RNA polymerase II subunit 1)			0.000381243		22	20	22	22	18	21		22	20	22	22	18	21		22(22)	20(20)	22(22)	22(22)	18(18)	21(21)		YYY YYY		3	3		Y	Y	Y	Y	Y	Y
5209	Q9SGR6	AT1G76160 protein (SKU5 similar 5) (T23E18.10)	87457.4			60041	541		1	Q9SGR6	60041	541	AT1G76160 protein (SKU5 similar 5) (T23E18.10)			0.000381243		3	3	4	4	3	4		5	3	6	6	5	6		3(5)	3(3)	4(6)	4(6)	3(5)	4(6)		YYY YYY		3	3		Y	Y	Y	Y	Y	Y
1469	P28186	Ras-related protein RABE1c (AtRABE1c) (Ras-related protein Ara-3) (Ras-related protein Rab8A) (AtRab8A)	87363			23835	216		1	P28186	23835	216	Ras-related protein RABE1c (AtRABE1c) (Ras-related protein Ara-3) (Ras-related protein Rab8A) (AtRab8A)			0.000381243		1	1	1	1	1	1		3	3	3	3	3	3		1(3)	1(3)	1(3)	1(3)	1(3)	1(3)		NNN NNN		0	0		N	N	N	N	N	N
4053	Q9FKW6	Ferredoxin--NADP reductase, leaf isozyme 1, chloroplastic (EC 1.18.1.2) (Leaf FNR 1) (AtLFNR1) (FNR-1)	87297			40326	360		1	Q9FKW6	40326	360	Ferredoxin--NADP reductase, leaf isozyme 1, chloroplastic (EC 1.18.1.2) (Leaf FNR 1) (AtLFNR1) (FNR-1)			0.000381243		2	3	4	4	4	4		2	3	4	4	4	4		2(2)	3(3)	4(4)	4(4)	4(4)	4(4)		YYY YYY		3	3		Y	Y	Y	Y	Y	Y
3484	Q94BT0	Sucrose-phosphate synthase 1 (EC 2.4.1.14) (Sucrose-phosphate synthase 1F) (AtSPS1F) (Sucrose-phosphate synthase 5.1) (AtSPS5.1) (UDP-glucose-fructose-phosphate glucosyltransferase)	87187.6			117321	1043		1	Q94BT0	117321	1043	Sucrose-phosphate synthase 1 (EC 2.4.1.14) (Sucrose-phosphate synthase 1F) (AtSPS1F) (Sucrose-phosphate synthase 5.1) (AtSPS5.1) (UDP-glucose-fructose-phosphate glucosyltransferase)			0.000381243		7	4	8	8	6	6		8	5	9	9	7	6		7(8)	4(5)	8(9)	8(9)	6(7)	6(6)		YYY YYY		3	3		Y	Y	Y	Y	Y	Y
2078	Q38885	Preprotein translocase subunit SCY1, chloroplastic (CpSecY)	87063.3			59492	551		1	Q38885	59492	551	Preprotein translocase subunit SCY1, chloroplastic (CpSecY)			0.000381243		9	6	9	9	9	8		9	6	9	9	9	8		9(9)	6(6)	9(9)	9(9)	9(9)	8(8)		YYY YYY		3	3		Y	Y	Y	Y	Y	Y
2977	Q8RWR1	Lysine-specific demethylase JMJ30 (AtJMJ30) (EC 1.14.11.27) (EC 1.14.11.68) (EC 1.14.11.69) (JmjC domain-containing protein 30) (Jumonji domain-containing protein 5) (AtJMJD5) ([histone H3]-trimethyl-L-lysine(36) monodemethylase JMJ30)	87040.4			48075	429		1	Q8RWR1	48075	429	Lysine-specific demethylase JMJ30 (AtJMJ30) (EC 1.14.11.27) (EC 1.14.11.68) (EC 1.14.11.69) (JmjC domain-containing protein 30) (Jumonji domain-containing protein 5) (AtJMJD5) ([histone H3]-trimethyl-L-lysine(36) monodemethylase JMJ30)			0.000381243		5	4	4	5	5	5		5	4	4	5	5	5		5(5)	4(4)	4(4)	5(5)	5(5)	5(5)		YYY YYY		3	3		Y	Y	Y	Y	Y	Y
4532	Q9LPG6	Trifunctional UDP-glucose 4,6-dehydratase/UDP-4-keto-6-deoxy-D-glucose 3,5-epimerase/UDP-4-keto-L-rhamnose-reductase RHM2 (NDP-rhamnose synthase) (Protein MUCILAGE-MODIFIED 4) (Protein RHAMNOSE BIOSYNTHESIS 2) (Rhamnose biosynthetic enzyme 2) (AtRHM2) (UDP-L-rhamnose synthase MUM4) [Includes: UDP-glucose 4,6-dehydratase (EC 4.2.1.76)	86822.4			75226	667		1	Q9LPG6	75226	667	Trifunctional UDP-glucose 4,6-dehydratase/UDP-4-keto-6-deoxy-D-glucose 3,5-epimerase/UDP-4-keto-L-rhamnose-reductase RHM2 (NDP-rhamnose synthase) (Protein MUCILAGE-MODIFIED 4) (Protein RHAMNOSE BIOSYNTHESIS 2) (Rhamnose biosynthetic enzyme 2) (AtRHM2) (UDP-L-rhamnose synthase MUM4) [Includes: UDP-glucose 4,6-dehydratase (EC 4.2.1.76); UDP-4-keto-6-deoxy-D-glucose 3,5-epimerase/UDP-4-keto-L-rhamno…			0.000381243		8	3	7	9	7	4		8	3	7	9	7	4		8(8)	3(3)	7(7)	9(9)	7(7)	4(4)		YYY YYY		3	3		Y	Y	Y	Y	Y	Y
2913	Q8LLD0	Nuclear pore complex protein NUP96 (AtNUP96) (Nucleoporin 96) (Nucleoporin PRECOCIOUS) (Nucleoporin PRECOZ) (Protein MODIFIER OF SNC1 3) (Protein SUPPRESSOR OF AUXIN RESISTANCE 3)	86812.8			119154	1046		1	Q8LLD0	119154	1046	Nuclear pore complex protein NUP96 (AtNUP96) (Nucleoporin 96) (Nucleoporin PRECOCIOUS) (Nucleoporin PRECOZ) (Protein MODIFIER OF SNC1 3) (Protein SUPPRESSOR OF AUXIN RESISTANCE 3)			0.000381243		8	7	12	12	10	9		8	7	12	12	10	9		8(8)	7(7)	12(12)	12(12)	10(10)	9(9)		YYY YYY		3	3		Y	Y	Y	Y	Y	Y
1894	Q01525	14-3-3-like protein GF14 omega (General regulatory factor 2)	86673.8			29162	259		1	Q01525	29162	259	14-3-3-like protein GF14 omega (General regulatory factor 2)			0.000381243		6	6	6	6	6	6		6	6	6	6	6	6		6(6)	6(6)	6(6)	6(6)	6(6)	6(6)		YYY YYY		3	3		Y	Y	Y	Y	Y	Y
1464	P27323	Heat shock protein 90-1 (AtHSP90.1) (AtHsp90-1) (Heat shock protein 81-1) (Hsp81-1) (Heat shock protein 83)	86263			80635	700		1	P27323	80635	700	Heat shock protein 90-1 (AtHSP90.1) (AtHsp90-1) (Heat shock protein 81-1) (Hsp81-1) (Heat shock protein 83)			0.000381243		1	4	3	2	1	2		1	4	3	2	1	2		1(1)	4(4)	3(3)	2(2)	1(1)	2(2)		NYY YNY		2	2		N	Y	Y	Y	N	Y
5247	Q9SID0	Probable fructokinase-1 (EC 2.7.1.4)	86163			35275	325		1	Q9SID0	35275	325	Probable fructokinase-1 (EC 2.7.1.4)			0.000381243		2	0	2	2	3	1		7	3	6	7	8	5		2(7)	0(3)	2(6)	2(7)	3(8)	1(5)		YNY YYN		2	2		Y	N	Y	Y	Y	N
3821	Q9CB01	Ras-related protein RABF1 (AtRABF1) (Ras-related protein Ara-6) (Ras-related protein Rab5C) (AtRab5C)	86041.7			21889	202		1	Q9CB01	21889	202	Ras-related protein RABF1 (AtRABF1) (Ras-related protein Ara-6) (Ras-related protein Rab5C) (AtRab5C)			0.000381243		2	1	2	2	3	2		3	2	3	3	4	3		2(3)	1(2)	2(3)	2(3)	3(4)	2(3)		YNY YYY		2	3		Y	N	Y	Y	Y	Y
3488	Q94BV4	DEAD-box ATP-dependent RNA helicase 6 (EC 3.6.4.13)	85975.2			60421	528		1	Q94BV4	60421	528	DEAD-box ATP-dependent RNA helicase 6 (EC 3.6.4.13)			0.000381243		5	3	5	6	6	5		5	3	5	6	6	5		5(5)	3(3)	5(5)	6(6)	6(6)	5(5)		YYY YYY		3	3		Y	Y	Y	Y	Y	Y
330	F4IDS7	Vacuolar sorting protein 18	85867			112320	988		1	F4IDS7	112320	988	Vacuolar sorting protein 18			0.000381243		17	15	14	18	17	13		17	15	14	18	17	13		17(17)	15(15)	14(14)	18(18)	17(17)	13(13)		YYY YYY		3	3		Y	Y	Y	Y	Y	Y
2046	Q2QAV0	Serine/threonine-protein kinase TIO (EC 2.7.11.1) (Fused homolog) (AtFUSED) (Protein TWO-IN-ONE) (AtTIO)	85860.4			145414	1322		1	Q2QAV0	145414	1322	Serine/threonine-protein kinase TIO (EC 2.7.11.1) (Fused homolog) (AtFUSED) (Protein TWO-IN-ONE) (AtTIO)			0.000381243		16	11	12	12	14	13		16	11	12	12	14	13		16(16)	11(11)	12(12)	12(12)	14(14)	13(13)		YYY YYY		3	3		Y	Y	Y	Y	Y	Y
2871	Q8LE47	Pentatricopeptide repeat-containing protein At1g61870, mitochondrial (Protein PENTATRICOPEPTIDE REPEAT 336)	85843.5			45758	408		1	Q8LE47	45758	408	Pentatricopeptide repeat-containing protein At1g61870, mitochondrial (Protein PENTATRICOPEPTIDE REPEAT 336)			0.000381243		6	4	5	5	6	6		6	4	5	5	6	6		6(6)	4(4)	5(5)	5(5)	6(6)	6(6)		YYY YYY		3	3		Y	Y	Y	Y	Y	Y
3356	Q940V1	AT4g39960/T5J17_130 (Molecular chaperone Hsp40/DnaJ family protein)	85799.4			48032	447		1	Q940V1	48032	447	AT4g39960/T5J17_130 (Molecular chaperone Hsp40/DnaJ family protein)			0.000381243		6	3	7	7	6	7		6	3	7	7	6	7		6(6)	3(3)	7(7)	7(7)	6(6)	7(7)		YYY YYY		3	3		Y	Y	Y	Y	Y	Y
2329	Q5W7F2	ADP-ribosylation factor GTPase-activating protein AGD3 (ARF GAP AGD3) (Protein ARF-GAP DOMAIN 3) (AtAGD3) (Protein FORKED 2) (Protein SCARFACE) (Protein VASCULAR NETWORK 3)	85758.8			92524	827		1	Q5W7F2	92524	827	ADP-ribosylation factor GTPase-activating protein AGD3 (ARF GAP AGD3) (Protein ARF-GAP DOMAIN 3) (AtAGD3) (Protein FORKED 2) (Protein SCARFACE) (Protein VASCULAR NETWORK 3)			0.000381243		8	8	10	10	9	10		8	8	11	11	10	11		8(8)	8(8)	10(11)	10(11)	9(10)	10(11)		YYY YYY		3	3		Y	Y	Y	Y	Y	Y
400	F4IYK6	ARM repeat superfamily protein	85694.3			113974	1010		1	F4IYK6	113974	1010	ARM repeat superfamily protein			0.000381243		6	7	7	6	7	8		6	7	7	6	7	8		6(6)	7(7)	7(7)	6(6)	7(7)	8(8)		YYY YYY		3	3		Y	Y	Y	Y	Y	Y
3460	Q94AR8	3-isopropylmalate dehydratase large subunit, chloroplastic (EC 4.2.1.33) (2-(omega-methylthio)alkylmalate dehydratase large subunit) (EC 4.2.1.170) (AtLEUC) (Isopropylmalate isomerase large subunit 1) (AtIIL1) (IPMI LSU1) (Methylthioalkylmalate isomerase large subunit) (MAM-IL)	85657.4			55014	509		1	Q94AR8	55014	509	3-isopropylmalate dehydratase large subunit, chloroplastic (EC 4.2.1.33) (2-(omega-methylthio)alkylmalate dehydratase large subunit) (EC 4.2.1.170) (AtLEUC) (Isopropylmalate isomerase large subunit 1) (AtIIL1) (IPMI LSU1) (Methylthioalkylmalate isomerase large subunit) (MAM-IL)			0.000381243		3	2	5	5	4	4		3	2	5	5	4	4		3(3)	2(2)	5(5)	5(5)	4(4)	4(4)		YYY YYY		3	3		Y	Y	Y	Y	Y	Y
3319	Q93ZG7	DEAD-box ATP-dependent RNA helicase 38 (EC 3.6.4.13) (Low expression of osmotically-responsive genes 4 protein) (Protein CRYOPHYTE)	85624.9			55384	496		1	Q93ZG7	55384	496	DEAD-box ATP-dependent RNA helicase 38 (EC 3.6.4.13) (Low expression of osmotically-responsive genes 4 protein) (Protein CRYOPHYTE)			0.000381243		9	7	9	9	9	8		9	7	9	9	9	8		9(9)	7(7)	9(9)	9(9)	9(9)	8(8)		YYY YYY		3	3		Y	Y	Y	Y	Y	Y
942	O49432	Polygalacturonase QRT3 (AtQRT3) (PG QRT3) (EC 3.2.1.15) (Pectinase QRT3) (Protein QUARTET 3)	85382.2			51659	481		1	O49432	51659	481	Polygalacturonase QRT3 (AtQRT3) (PG QRT3) (EC 3.2.1.15) (Pectinase QRT3) (Protein QUARTET 3)			0.000381243		8	9	9	8	9	6		8	9	9	8	9	6		8(8)	9(9)	9(9)	8(8)	9(9)	6(6)		YYY YYY		3	3		Y	Y	Y	Y	Y	Y
980	O64490	protein-synthesizing GTPase (EC 3.6.5.3)	84920.8			50853	465		1	O64490	50853	465	protein-synthesizing GTPase (EC 3.6.5.3)			0.000381243		7	7	7	8	7	7		10	8	11	12	11	10		7(10)	7(8)	7(11)	8(12)	7(11)	7(10)		YYY YYY		3	3		Y	Y	Y	Y	Y	Y
5680	Q9ZPF5	Arginase 2, chloroplastic/mitochondrial (EC 3.5.3.1) (Agmatinase ARGAH2) (EC 3.5.3.11) (Arginine amidohydrolase 2)	84840.3			37980	344		1	Q9ZPF5	37980	344	Arginase 2, chloroplastic/mitochondrial (EC 3.5.3.1) (Agmatinase ARGAH2) (EC 3.5.3.11) (Arginine amidohydrolase 2)			0.000381243		5	1	5	5	4	2		5	1	5	5	4	2		5(5)	1(1)	5(5)	5(5)	4(4)	2(2)		YNY YYY		2	3		Y	N	Y	Y	Y	Y
2917	Q8LPJ4	ABC transporter E family member 2 (ABC transporter ABCE.2) (AtABCE2) (RNase L inhibitor-like protein 2) (AtRLI2) (AthaRLI2)	84773.1			68390	605		1	Q8LPJ4	68390	605	ABC transporter E family member 2 (ABC transporter ABCE.2) (AtABCE2) (RNase L inhibitor-like protein 2) (AtRLI2) (AthaRLI2)			0.000381243		10	10	11	10	11	8		10	10	11	10	11	8		10(10)	10(10)	11(11)	10(10)	11(11)	8(8)		YYY YYY		3	3		Y	Y	Y	Y	Y	Y
3817	Q9CAV6	Serine/threonine-protein kinase WNK1 (AtWNK1) (EC 2.7.11.1) (Protein kinase with no lysine 1)	84764			80208	700		1	Q9CAV6	80208	700	Serine/threonine-protein kinase WNK1 (AtWNK1) (EC 2.7.11.1) (Protein kinase with no lysine 1)			0.000381243		9	9	9	8	6	6		10	10	11	10	7	7		9(10)	9(10)	9(11)	8(10)	6(7)	6(7)		YYY YYY		3	3		Y	Y	Y	Y	Y	Y
568	F4JW79	Protein RNA-directed DNA methylation 3 (KOW domain-containing transcription factor 1) (Protein SPT5-like)	84704.7			158039	1493		1	F4JW79	158039	1493	Protein RNA-directed DNA methylation 3 (KOW domain-containing transcription factor 1) (Protein SPT5-like)			0.000381243		18	16	16	18	14	14		18	16	16	18	14	14		18(18)	16(16)	16(16)	18(18)	14(14)	14(14)		YYY YYY		3	3		Y	Y	Y	Y	Y	Y
5127	Q9SCK9	Uncharacterized protein T9C5.90	84642.1			105345	953		1	Q9SCK9	105345	953	Uncharacterized protein T9C5.90			0.000381243		5	6	5	5	5	2		5	6	5	5	5	2		5(5)	6(6)	5(5)	5(5)	5(5)	2(2)		YYY YYY		3	3		Y	Y	Y	Y	Y	Y
4565	Q9LQQ4	Histone H2B.1 (HTB1)	84594.2			16402	148		1	Q9LQQ4	16402	148	Histone H2B.1 (HTB1)			0.000584454		1	1	1	1	1	1		1	1	1	1	1	1		1(1)	1(1)	1(1)	1(1)	1(1)	1(1)		NNN NNN		0	0		N	N	N	N	N	N
4896	Q9M1W4	Homocysteine S-methyltransferase 2 (EC 2.1.1.10) (S-methylmethionine:homocysteine methyltransferase 2) (AtHMT-2) (SMM:Hcy S-methyltransferase 2)	84574.8			36451	333		1	Q9M1W4	36451	333	Homocysteine S-methyltransferase 2 (EC 2.1.1.10) (S-methylmethionine:homocysteine methyltransferase 2) (AtHMT-2) (SMM:Hcy S-methyltransferase 2)			0.000381243		9	7	7	9	8	7		9	7	7	9	8	7		9(9)	7(7)	7(7)	9(9)	8(8)	7(7)		YYY YYY		3	3		Y	Y	Y	Y	Y	Y
4974	Q9M8M9	30S ribosomal protein S15, chloroplastic	84451.4			47401	414		1	Q9M8M9	47401	414	30S ribosomal protein S15, chloroplastic			0.000791139		1	1	1	1	1	0		2	2	2	2	2	1		1(2)	1(2)	1(2)	1(2)	1(2)	0(1)		NNN NNN		0	0		N	N	N	N	N	N
2661	Q8H0U4	Transportin-1 (AtTRN1) (Importin beta-2) (Karyopherin beta-2)	84367.5			99109	891		1	Q8H0U4	99109	891	Transportin-1 (AtTRN1) (Importin beta-2) (Karyopherin beta-2)			0.000381243		14	12	14	13	13	13		14	12	14	13	13	13		14(14)	12(12)	14(14)	13(13)	13(13)	13(13)		YYY YYY		3	3		Y	Y	Y	Y	Y	Y
396	F4IXW2	Brefeldin A-inhibited guanine nucleotide-exchange protein 5 (BIG5) (ARF guanine-nucleotide exchange factor BIG5) (Protein BFA-VISUALIZED ENDOCYTIC TRAFFICKING DEFECTIVE 1) (Protein BEN1) (Protein HOPM INTERACTOR 7) (AtMIN7)	84311.9			192883	1739		1	F4IXW2	192883	1739	Brefeldin A-inhibited guanine nucleotide-exchange protein 5 (BIG5) (ARF guanine-nucleotide exchange factor BIG5) (Protein BFA-VISUALIZED ENDOCYTIC TRAFFICKING DEFECTIVE 1) (Protein BEN1) (Protein HOPM INTERACTOR 7) (AtMIN7)			0.000381243		34	28	35	38	38	33		34	28	35	38	38	33		34(34)	28(28)	35(35)	38(38)	38(38)	33(33)		YYY YYY		3	3		Y	Y	Y	Y	Y	Y
2229	Q42586	Uridine 5'-monophosphate synthase (UMP synthase) [Includes: Orotate phosphoribosyltransferase (OPRTase) (EC 2.4.2.10)	84287.8			51850	476		1	Q42586	51850	476	Uridine 5'-monophosphate synthase (UMP synthase) [Includes: Orotate phosphoribosyltransferase (OPRTase) (EC 2.4.2.10); Orotidine 5'-phosphate decarboxylase (EC 4.1.1.23) (OMPdecase)]			0.000381243		4	2	4	4	3	4		5	2	5	5	4	5		4(5)	2(2)	4(5)	4(5)	3(4)	4(5)		YYY YYY		3	3		Y	Y	Y	Y	Y	Y
221	F4HXM8	Uncharacterized protein	84191.5			16848	149		1	F4HXM8	16848	149	Uncharacterized protein			0.000381243		5	3	6	6	5	6		5	3	6	6	5	6		5(5)	3(3)	6(6)	6(6)	5(5)	6(6)		YYY YYY		3	3		Y	Y	Y	Y	Y	Y
505	F4JK17	Cofactor-independent phosphoglycerate mutase	84078.9			53125	492		1	F4JK17	53125	492	Cofactor-independent phosphoglycerate mutase			0.000381243		5	3	5	5	5	5		5	3	5	5	5	5		5(5)	3(3)	5(5)	5(5)	5(5)	5(5)		YYY YYY		3	3		Y	Y	Y	Y	Y	Y
3653	Q9C5R8	2-Cys peroxiredoxin BAS1-like, chloroplastic (2-Cys Prx B) (2-Cys peroxiredoxin B) (EC 1.11.1.24) (Thiol-specific antioxidant protein B) (Thioredoxin-dependent peroxiredoxin BAS1-like)	84078.3			29780	273		1	Q9C5R8	29780	273	2-Cys peroxiredoxin BAS1-like, chloroplastic (2-Cys Prx B) (2-Cys peroxiredoxin B) (EC 1.11.1.24) (Thiol-specific antioxidant protein B) (Thioredoxin-dependent peroxiredoxin BAS1-like)			0.000791139		1	1	1	1	1	1		1	1	1	1	1	1		1(1)	1(1)	1(1)	1(1)	1(1)	1(1)		NNN NNN		0	0		N	N	N	N	N	N
2513	Q84P17	Probable acyl-activating enzyme 18, peroxisomal (EC 6.2.1.-)	83861.1			81135	727		1	Q84P17	81135	727	Probable acyl-activating enzyme 18, peroxisomal (EC 6.2.1.-)			0.000381243		7	6	8	9	8	7		7	6	8	9	8	7		7(7)	6(6)	8(8)	9(9)	8(8)	7(7)		YYY YYY		3	3		Y	Y	Y	Y	Y	Y
2849	Q8LCT3	Thioredoxin-like 2-2, chloroplastic (Atypical cysteine/histidine-rich thioredoxin 2) (AtACHT2)	83667			26337	236		1	Q8LCT3	26337	236	Thioredoxin-like 2-2, chloroplastic (Atypical cysteine/histidine-rich thioredoxin 2) (AtACHT2)			0.000381243		4	3	4	4	3	3		4	3	4	4	3	3		4(4)	3(3)	4(4)	4(4)	3(3)	3(3)		YYY YYY		3	3		Y	Y	Y	Y	Y	Y
3897	Q9FGJ1	Homeodomain-like superfamily protein (Similarity to DNA-binding protein GT)	83594.2			45575	398		1	Q9FGJ1	45575	398	Homeodomain-like superfamily protein (Similarity to DNA-binding protein GT)			0.000584454		3	3	1	0	1	3		3	3	1	0	1	3		3(3)	3(3)	1(1)	0(0)	1(1)	3(3)		YYN NNY		2	1		Y	Y	N	N	N	Y
3558	Q94KD3	Vacuolar protein sorting-associated protein 52 A (AtVPS52) (ARE1-like protein POK) (Protein POKY POLLEN TUBE) (Protein T-DNA TRANSMISSION DEFECT 8)	83499.2			80938	707		1	Q94KD3	80938	707	Vacuolar protein sorting-associated protein 52 A (AtVPS52) (ARE1-like protein POK) (Protein POKY POLLEN TUBE) (Protein T-DNA TRANSMISSION DEFECT 8)			0.000381243		8	8	8	7	6	7		10	11	9	10	9	10		8(10)	8(11)	8(9)	7(10)	6(9)	7(10)		YYY YYY		3	3		Y	Y	Y	Y	Y	Y
4945	Q9M3A8	Pentatricopeptide repeat-containing protein At3g49240, mitochondrial (Protein EMBRYO DEFECTIVE 1796)	83489.7			71293	629		1	Q9M3A8	71293	629	Pentatricopeptide repeat-containing protein At3g49240, mitochondrial (Protein EMBRYO DEFECTIVE 1796)			0.000381243		8	7	8	8	8	8		8	7	8	8	8	8		8(8)	7(7)	8(8)	8(8)	8(8)	8(8)		YYY YYY		3	3		Y	Y	Y	Y	Y	Y
5070	Q9S7Z3	Glutathione gamma-glutamylcysteinyltransferase 1 (EC 2.3.2.15) (Cadmium tolerance protein) (Phytochelatin synthase 1) (AtPCS1)	83220.8			54475	485		1	Q9S7Z3	54475	485	Glutathione gamma-glutamylcysteinyltransferase 1 (EC 2.3.2.15) (Cadmium tolerance protein) (Phytochelatin synthase 1) (AtPCS1)			0.000381243		10	8	10	11	10	10		11	8	11	12	11	11		10(11)	8(8)	10(11)	11(12)	10(11)	10(11)		YYY YYY		3	3		Y	Y	Y	Y	Y	Y
104	A8MRN4	Tetratricopeptide repeat (TPR)-like superfamily protein	83072.5			29508	250		1	A8MRN4	29508	250	Tetratricopeptide repeat (TPR)-like superfamily protein			0.000791139		1	1	1	1	1	1		1	1	1	1	1	1		1(1)	1(1)	1(1)	1(1)	1(1)	1(1)		NNN NNN		0	0		N	N	N	N	N	N
1510	P32826	Serine carboxypeptidase-like 49 (EC 3.4.16.-)	83042.7			57301	516		1	P32826	57301	516	Serine carboxypeptidase-like 49 (EC 3.4.16.-)			0.000381243		3	2	3	3	3	3		3	2	3	3	3	3		3(3)	2(2)	3(3)	3(3)	3(3)	3(3)		YYY YYY		3	3		Y	Y	Y	Y	Y	Y
1195	O82122	Vegetative storage protein 2	82535.2			29842	265		1	O82122	29842	265	Vegetative storage protein 2			0.000381243		3	2	5	4	3	5		3	2	5	4	3	5		3(3)	2(2)	5(5)	4(4)	3(3)	5(5)		YYY YYY		3	3		Y	Y	Y	Y	Y	Y
4443	Q9LJX6	AT3G20230 protein (Ribosomal L18p/L5e family protein) (Uncharacterized protein At3g20230)	82461.7			21122	187		1	Q9LJX6	21122	187	AT3G20230 protein (Ribosomal L18p/L5e family protein) (Uncharacterized protein At3g20230)			0.000381243		3	2	3	3	3	2		3	2	3	3	3	2		3(3)	2(2)	3(3)	3(3)	3(3)	2(2)		YYY YYY		3	3		Y	Y	Y	Y	Y	Y
5213	Q9SGW3	26S proteasome non-ATPase regulatory subunit 8 homolog A (26S proteasome regulatory subunit RPN12a) (AtRPN12a) (26S proteasome regulatory subunit S14 homolog A)	82170.6			30706	267		1	Q9SGW3	30706	267	26S proteasome non-ATPase regulatory subunit 8 homolog A (26S proteasome regulatory subunit RPN12a) (AtRPN12a) (26S proteasome regulatory subunit S14 homolog A)			0.000381243		7	6	8	8	6	7		8	7	9	9	7	8		7(8)	6(7)	8(9)	8(9)	6(7)	7(8)		YYY YYY		3	3		Y	Y	Y	Y	Y	Y
124	B5BT18	TATA-binding protein-associated factor BTAF1 (AtBTAF1) (EC 3.6.4.-) (Protein BTAF1 homolog) (Protein ROOT GROWTH DEFECTIVE 3)	81906.8			227055	2045		1	B5BT18	227055	2045	TATA-binding protein-associated factor BTAF1 (AtBTAF1) (EC 3.6.4.-) (Protein BTAF1 homolog) (Protein ROOT GROWTH DEFECTIVE 3)			0.000584454		4	3	4	3	2	3		4	3	4	3	2	3		4(4)	3(3)	4(4)	3(3)	2(2)	3(3)		YYY YYY		3	3		Y	Y	Y	Y	Y	Y
2027	Q1KPV0	Probable transmembrane GTPase FZO-like, chloroplastic (EC 3.6.5.-)	81870.9			100731	912		1	Q1KPV0	100731	912	Probable transmembrane GTPase FZO-like, chloroplastic (EC 3.6.5.-)			0.000381243		22	20	22	22	20	21		22	20	22	22	20	21		22(22)	20(20)	22(22)	22(22)	20(20)	21(21)		YYY YYY		3	3		Y	Y	Y	Y	Y	Y
4870	Q9M0N1	Plant UBX domain-containing protein 10 (PUX10)	81652.7			52803	480		1	Q9M0N1	52803	480	Plant UBX domain-containing protein 10 (PUX10)			0.000381243		6	4	4	4	4	4		6	4	4	4	4	4		6(6)	4(4)	4(4)	4(4)	4(4)	4(4)		YYY YYY		3	3		Y	Y	Y	Y	Y	Y
4390	Q9LIA8	UDP-glucose 6-dehydrogenase 2 (UDP-Glc dehydrogenase 2) (UDP-GlcDH 2) (UDPGDH 2) (EC 1.1.1.22) (At-UGD2)	81634.3			53173	480		1	Q9LIA8	53173	480	UDP-glucose 6-dehydrogenase 2 (UDP-Glc dehydrogenase 2) (UDP-GlcDH 2) (UDPGDH 2) (EC 1.1.1.22) (At-UGD2)			0.000381243		5	4	4	5	3	5		5	4	4	5	3	5		5(5)	4(4)	4(4)	5(5)	3(3)	5(5)		YYY YYY		3	3		Y	Y	Y	Y	Y	Y
2887	Q8LFC0	Isocitrate dehydrogenase [NAD] regulatory subunit 1, mitochondrial (IDH-I) (Isocitric dehydrogenase 1) (NAD(+)-specific ICDH 1)	81551.6			39627	367		1	Q8LFC0	39627	367	Isocitrate dehydrogenase [NAD] regulatory subunit 1, mitochondrial (IDH-I) (Isocitric dehydrogenase 1) (NAD(+)-specific ICDH 1)			0.000381243		2	2	2	2	2	2		3	3	3	3	3	3		2(3)	2(3)	2(3)	2(3)	2(3)	2(3)		YYY YYY		3	3		Y	Y	Y	Y	Y	Y
677	O03983	Probable desiccation-related protein LEA14	81379.3			16543	151		1	O03983	16543	151	Probable desiccation-related protein LEA14			0.000584454		2	2	2	2	2	2		2	2	2	2	2	2		2(2)	2(2)	2(2)	2(2)	2(2)	2(2)		YYY YYY		3	3		Y	Y	Y	Y	Y	Y
3130	Q8VZ55	50S ribosomal protein L35, chloroplastic	81343.6			16089	145		1	Q8VZ55	16089	145	50S ribosomal protein L35, chloroplastic			0.000791139		1	1	1	1	1	1		1	1	1	1	1	1		1(1)	1(1)	1(1)	1(1)	1(1)	1(1)		NNN NNN		0	0		N	N	N	N	N	N
5141	Q9SCY2	Peptidyl-prolyl cis-trans isomerase FKBP13, chloroplastic (PPIase FKBP13) (EC 5.2.1.8) (FK506-binding protein 1) (FK506-binding protein 13) (AtFKBP13) (Immunophilin FKBP13) (Rotamase)	81313			22039	208		1	Q9SCY2	22039	208	Peptidyl-prolyl cis-trans isomerase FKBP13, chloroplastic (PPIase FKBP13) (EC 5.2.1.8) (FK506-binding protein 1) (FK506-binding protein 13) (AtFKBP13) (Immunophilin FKBP13) (Rotamase)			0.000584454		2	1	2	2	2	2		2	1	2	2	2	2		2(2)	1(1)	2(2)	2(2)	2(2)	2(2)		YNY YYY		2	3		Y	N	Y	Y	Y	Y
5602	Q9SZV0	Ribonuclease III domain-containing protein RNC1, chloroplastic (Chloroplast ribonuclease III domain protein)	81223			62432	537		1	Q9SZV0	62432	537	Ribonuclease III domain-containing protein RNC1, chloroplastic (Chloroplast ribonuclease III domain protein)			0.000381243		6	5	5	6	4	5		7	5	5	6	4	5		6(7)	5(5)	5(5)	6(6)	4(4)	5(5)		YYY YYY		3	3		Y	Y	Y	Y	Y	Y
4727	Q9LVW6	Protein THYLAKOID ASSEMBLY 8, chloroplastic (At-THA8) (AtTHA8) (Protein EMBRYO DEFECTIVE 3123)	80657			24849	222		1	Q9LVW6	24849	222	Protein THYLAKOID ASSEMBLY 8, chloroplastic (At-THA8) (AtTHA8) (Protein EMBRYO DEFECTIVE 3123)			0.000381243		4	4	4	4	3	4		4	4	4	4	3	4		4(4)	4(4)	4(4)	4(4)	3(3)	4(4)		YYY YYY		3	3		Y	Y	Y	Y	Y	Y
3913	Q9FGY1	Beta-D-xylosidase 1 (AtBXL1) (EC 3.2.1.-) (Alpha-L-arabinofuranosidase) (EC 3.2.1.55)	80559.4			83524	774		1	Q9FGY1	83524	774	Beta-D-xylosidase 1 (AtBXL1) (EC 3.2.1.-) (Alpha-L-arabinofuranosidase) (EC 3.2.1.55)			0.000381243		10	6	11	11	9	8		10	6	11	11	9	8		10(10)	6(6)	11(11)	11(11)	9(9)	8(8)		YYY YYY		3	3		Y	Y	Y	Y	Y	Y
3087	Q8VY61	50S ribosomal protein L4 (Ribosomal protein L4/L1 family)	80415			33263	300		1	Q8VY61	33263	300	50S ribosomal protein L4 (Ribosomal protein L4/L1 family)			0.000381243		3	3	3	3	3	3		3	3	3	3	3	3		3(3)	3(3)	3(3)	3(3)	3(3)	3(3)		YYY YYY		3	3		Y	Y	Y	Y	Y	Y
1912	Q05758	Ketol-acid reductoisomerase, chloroplastic (EC 1.1.1.86) (Acetohydroxy-acid reductoisomerase) (Alpha-keto-beta-hydroxylacyl reductoisomerase)	80322.5			63812	591		1	Q05758	63812	591	Ketol-acid reductoisomerase, chloroplastic (EC 1.1.1.86) (Acetohydroxy-acid reductoisomerase) (Alpha-keto-beta-hydroxylacyl reductoisomerase)			0.000381243		5	4	5	5	4	6		5	4	5	5	4	6		5(5)	4(4)	5(5)	5(5)	4(4)	6(6)		YYY YYY		3	3		Y	Y	Y	Y	Y	Y
5518	Q9SVA6	Developmentally-regulated G-protein 3 (AtDRG3) (Developmentally-regulated G-protein 1) (AtDRG1)	80271.8			41144	369		1	Q9SVA6	41144	369	Developmentally-regulated G-protein 3 (AtDRG3) (Developmentally-regulated G-protein 1) (AtDRG1)			0.000381243		8	7	6	8	8	6		8	7	6	8	8	6		8(8)	7(7)	6(6)	8(8)	8(8)	6(6)		YYY YYY		3	3		Y	Y	Y	Y	Y	Y
384	F4IVL6	DnaJ homolog subfamily C GRV2 (Protein GRAVITROPISM DEFECTIVE 2) (Protein GREEN FLUORESCENT SEED 2) (Protein KATAMARI2)	80270.8			279073	2554		1	F4IVL6	279073	2554	DnaJ homolog subfamily C GRV2 (Protein GRAVITROPISM DEFECTIVE 2) (Protein GREEN FLUORESCENT SEED 2) (Protein KATAMARI2)			0.000381243		24	16	22	25	25	25		24	16	22	25	25	25		24(24)	16(16)	22(22)	25(25)	25(25)	25(25)		YYY YYY		3	3		Y	Y	Y	Y	Y	Y
2732	Q8L5Z7	Sorting nexin 2A	80107.3			65527	587		1	Q8L5Z7	65527	587	Sorting nexin 2A			0.000381243		8	6	7	8	8	8		8	6	7	8	8	8		8(8)	6(6)	7(7)	8(8)	8(8)	8(8)		YYY YYY		3	3		Y	Y	Y	Y	Y	Y
3028	Q8RXP6	Alpha/beta hydrolase domain-containing protein WAV2 (EC 3.-.-.-) (Protein WAVY GROWTH 2)	80096.3			34341	308		1	Q8RXP6	34341	308	Alpha/beta hydrolase domain-containing protein WAV2 (EC 3.-.-.-) (Protein WAVY GROWTH 2)			0.000381243		6	4	7	7	6	7		6	4	7	7	6	7		6(6)	4(4)	7(7)	7(7)	6(6)	7(7)		YYY YYY		3	3		Y	Y	Y	Y	Y	Y
927	O49203	Nucleoside diphosphate kinase III, chloroplastic/mitochondrial (NDK III) (NDP kinase III) (NDPK III) (EC 2.7.4.6)	79996.2			25734	238		1	O49203	25734	238	Nucleoside diphosphate kinase III, chloroplastic/mitochondrial (NDK III) (NDP kinase III) (NDPK III) (EC 2.7.4.6)			0.000381243		1	1	1	1	1	1		5	3	4	5	5	5		1(5)	1(3)	1(4)	1(5)	1(5)	1(5)		NNN NNN		0	0		N	N	N	N	N	N
1741	P54150	Peptide methionine sulfoxide reductase A4, chloroplastic (AtMSRA4) (EC 1.8.4.11) (Peptide-methionine (S)-S-oxide reductase) (Peptide Met(O) reductase) (Protein-methionine-S-oxide reductase)	79974.4			28644	258		1	P54150	28644	258	Peptide methionine sulfoxide reductase A4, chloroplastic (AtMSRA4) (EC 1.8.4.11) (Peptide-methionine (S)-S-oxide reductase) (Peptide Met(O) reductase) (Protein-methionine-S-oxide reductase)			0.000381243		4	1	4	4	3	3		5	2	5	5	4	4		4(5)	1(2)	4(5)	4(5)	3(4)	3(4)		YNY YYY		2	3		Y	N	Y	Y	Y	Y
701	O04314	PYK10-binding protein 1 (Jacalin-related lectin 30) (Jasmonic acid-induced protein)	79953.4			32158	298		1	O04314	32158	298	PYK10-binding protein 1 (Jacalin-related lectin 30) (Jasmonic acid-induced protein)			0.000381243		3	3	3	3	2	3		5	5	5	5	4	5		3(5)	3(5)	3(5)	3(5)	2(4)	3(5)		YYY YYY		3	3		Y	Y	Y	Y	Y	Y
4475	Q9LLR6	Non-specific lipid-transfer protein 4 (LTP 4)	79888.9			11405	112		1	Q9LLR6	11405	112	Non-specific lipid-transfer protein 4 (LTP 4)			0.000584454		2	1	1	1	2	2		2	1	1	1	2	2		2(2)	1(1)	1(1)	1(1)	2(2)	2(2)		YNN NYY		1	2		Y	N	N	N	Y	Y
3966	Q9FIN7	MAG2-interacting protein 2	79693.3			266814	2376		1	Q9FIN7	266814	2376	MAG2-interacting protein 2			0.000381243		24	17	23	23	24	22		24	17	23	23	24	22		24(24)	17(17)	23(23)	23(23)	24(24)	22(22)		YYY YYY		3	3		Y	Y	Y	Y	Y	Y
4693	Q9LV11	ATPase 11, plasma membrane-type (EC 7.1.2.1) (Proton pump 11)	79531.1			105123	956		1	Q9LV11	105123	956	ATPase 11, plasma membrane-type (EC 7.1.2.1) (Proton pump 11)			0.000381243		8	6	8	8	8	7		12	8	11	12	12	10		8(12)	6(8)	8(11)	8(12)	8(12)	7(10)		YYY YYY		3	3		Y	Y	Y	Y	Y	Y
4829	Q9LZI2	UDP-glucuronic acid decarboxylase 2 (EC 4.1.1.35) (UDP-XYL synthase 2) (UDP-glucuronate decarboxylase 2) (UGD) (UXS-2) (dTDP-glucose 4-6-dehydratase homolog D18)	79377.6			49971	445		1	Q9LZI2	49971	445	UDP-glucuronic acid decarboxylase 2 (EC 4.1.1.35) (UDP-XYL synthase 2) (UDP-glucuronate decarboxylase 2) (UGD) (UXS-2) (dTDP-glucose 4-6-dehydratase homolog D18)			0.000584454		2	2	2	2	2	2		2	2	2	2	2	2		2(2)	2(2)	2(2)	2(2)	2(2)	2(2)		YYY YYY		3	3		Y	Y	Y	Y	Y	Y
1970	Q0WQF4	Vacuolar protein sorting-associated protein 53 A (AtVPS53) (Protein HEAT-INTOLERANT 1)	79361.1			92530	828		1	Q0WQF4	92530	828	Vacuolar protein sorting-associated protein 53 A (AtVPS53) (Protein HEAT-INTOLERANT 1)			0.000381243		13	8	11	14	12	11		14	9	12	14	13	12		13(14)	8(9)	11(12)	14(14)	12(13)	11(12)		YYY YYY		3	3		Y	Y	Y	Y	Y	Y
719	O04496	Aspartyl protease AED3 (EC 3.4.23.-) (Apoplastic EDS1-dependent protein 3)	79205.7			47661	449		1	O04496	47661	449	Aspartyl protease AED3 (EC 3.4.23.-) (Apoplastic EDS1-dependent protein 3)			0.000381243		3	3	3	3	2	2		3	3	3	3	2	2		3(3)	3(3)	3(3)	3(3)	2(2)	2(2)		YYY YYY		3	3		Y	Y	Y	Y	Y	Y
5655	Q9XIA9	Long chain acyl-CoA synthetase 2 (EC 6.2.1.3) (Protein Botrytis resistant 1) (Protein LATERAL ROOT DEVELOPMENT 2)	79161.7			74389	665		1	Q9XIA9	74389	665	Long chain acyl-CoA synthetase 2 (EC 6.2.1.3) (Protein Botrytis resistant 1) (Protein LATERAL ROOT DEVELOPMENT 2)			0.000381243		10	8	11	11	11	9		10	8	11	11	11	9		10(10)	8(8)	11(11)	11(11)	11(11)	9(9)		YYY YYY		3	3		Y	Y	Y	Y	Y	Y
5061	Q9S7N9	Polyadenylate-binding protein-interacting protein 12 (PABP-interacting protein 12) (Poly(A)-binding protein-interacting protein 12) (PAM2-containing protein CID12) (Protein CTC-INTERACTING DOMAIN 12) (RNA-binding protein 37) (AtRBP37)	79151.8			36780	336		1	Q9S7N9	36780	336	Polyadenylate-binding protein-interacting protein 12 (PABP-interacting protein 12) (Poly(A)-binding protein-interacting protein 12) (PAM2-containing protein CID12) (Protein CTC-INTERACTING DOMAIN 12) (RNA-binding protein 37) (AtRBP37)			0.000381243		3	1	2	3	2	3		4	1	3	4	3	4		3(4)	1(1)	2(3)	3(4)	2(3)	3(4)		YNY YYY		2	3		Y	N	Y	Y	Y	Y
3331	Q93ZR6	Wax ester synthase/diacylglycerol acyltransferase 1 (WS/DGAT 1) (Diacylglycerol O-acyltransferase) (DGAT) (EC 2.3.1.20) (Long-chain-alcohol O-fatty-acyltransferase) (EC 2.3.1.75) (O-acyltransferase WSD1) (Wax synthase) (WS)	79112.8			54417	481		1	Q93ZR6	54417	481	Wax ester synthase/diacylglycerol acyltransferase 1 (WS/DGAT 1) (Diacylglycerol O-acyltransferase) (DGAT) (EC 2.3.1.20) (Long-chain-alcohol O-fatty-acyltransferase) (EC 2.3.1.75) (O-acyltransferase WSD1) (Wax synthase) (WS)			0.000381243		6	6	7	6	6	5		6	6	7	6	6	5		6(6)	6(6)	7(7)	6(6)	6(6)	5(5)		YYY YYY		3	3		Y	Y	Y	Y	Y	Y
5289	Q9SJE1	Magnesium-chelatase subunit ChlD, chloroplastic (Mg-chelatase subunit D) (EC 6.6.1.1) (Mg-protoporphyrin IX chelatase subunit ChlD) (Protein ALBINA 1) (Protein PIGMENT DEFECTIVE EMBRYO 166)	79015			83284	760		1	Q9SJE1	83284	760	Magnesium-chelatase subunit ChlD, chloroplastic (Mg-chelatase subunit D) (EC 6.6.1.1) (Mg-protoporphyrin IX chelatase subunit ChlD) (Protein ALBINA 1) (Protein PIGMENT DEFECTIVE EMBRYO 166)			0.000381243		12	13	12	12	14	10		12	13	12	12	14	10		12(12)	13(13)	12(12)	12(12)	14(14)	10(10)		YYY YYY		3	3		Y	Y	Y	Y	Y	Y
4178	Q9FPF0	Protein DJ-1 homolog A (AtDJ1A)	79003.9			41857	392		1	Q9FPF0	41857	392	Protein DJ-1 homolog A (AtDJ1A)			0.000381243		6	6	6	8	7	8		6	6	6	8	7	8		6(6)	6(6)	6(6)	8(8)	7(7)	8(8)		YYY YYY		3	3		Y	Y	Y	Y	Y	Y
542	F4JRR1	Conserved oligomeric Golgi complex subunit 2 (COG complex subunit 2) (Component of oligomeric Golgi complex 2)	78994.4			84619	756		1	F4JRR1	84619	756	Conserved oligomeric Golgi complex subunit 2 (COG complex subunit 2) (Component of oligomeric Golgi complex 2)			0.000381243		13	11	14	14	15	14		13	11	14	14	15	14		13(13)	11(11)	14(14)	14(14)	15(15)	14(14)		YYY YYY		3	3		Y	Y	Y	Y	Y	Y
3675	Q9C6K3	Trihelix transcription factor DF1	78876.8			67879	603		1	Q9C6K3	67879	603	Trihelix transcription factor DF1			0.000381243		8	9	5	2	0	7		8	9	5	2	0	7		8(8)	9(9)	5(5)	2(2)	0(0)	7(7)		YYY YNY		3	2		Y	Y	Y	Y	N	Y
2444	Q70E96	Aldehyde dehydrogenase family 3 member F1 (EC 1.2.1.3)	78760			53615	484		1	Q70E96	53615	484	Aldehyde dehydrogenase family 3 member F1 (EC 1.2.1.3)			0.000381243		9	6	9	10	10	9		9	6	9	10	10	9		9(9)	6(6)	9(9)	10(10)	10(10)	9(9)		YYY YYY		3	3		Y	Y	Y	Y	Y	Y
956	O49543	Cysteine desulfurase, mitochondrial (EC 2.8.1.7) (NIFS homolog 1) (AtNIFS1) (Protein AtMtNifS)	78639.1			50296	453		1	O49543	50296	453	Cysteine desulfurase, mitochondrial (EC 2.8.1.7) (NIFS homolog 1) (AtNIFS1) (Protein AtMtNifS)			0.000381243		6	4	6	6	4	6		6	4	6	6	4	6		6(6)	4(4)	6(6)	6(6)	4(4)	6(6)		YYY YYY		3	3		Y	Y	Y	Y	Y	Y
5458	Q9STF2	Protein PLASTID TRANSCRIPTIONALLY ACTIVE 16, chloroplastic (pTAC16)	78480			54358	510		1	Q9STF2	54358	510	Protein PLASTID TRANSCRIPTIONALLY ACTIVE 16, chloroplastic (pTAC16)			0.000381243		14	12	13	14	15	14		14	12	13	14	15	14		14(14)	12(12)	13(13)	14(14)	15(15)	14(14)		YYY YYY		3	3		Y	Y	Y	Y	Y	Y
2435	Q6STH5	Fe-S cluster assembly factor HCF101, chloroplastic (Protein HIGH CHLOROPHYLL FLUORESCENCE 101)	78463.2			57764	532		1	Q6STH5	57764	532	Fe-S cluster assembly factor HCF101, chloroplastic (Protein HIGH CHLOROPHYLL FLUORESCENCE 101)			0.000381243		8	10	9	10	11	8		8	10	9	10	11	8		8(8)	10(10)	9(9)	10(10)	11(11)	8(8)		YYY YYY		3	3		Y	Y	Y	Y	Y	Y
5338	Q9SKZ1	Transcription factor Pur-alpha 1 (Purine-rich single-stranded DNA-binding protein alpha 1)	78455.8			32201	296		1	Q9SKZ1	32201	296	Transcription factor Pur-alpha 1 (Purine-rich single-stranded DNA-binding protein alpha 1)			0.000381243		9	6	7	7	7	6		9	6	7	7	7	6		9(9)	6(6)	7(7)	7(7)	7(7)	6(6)		YYY YYY		3	3		Y	Y	Y	Y	Y	Y
1753	P55229	Glucose-1-phosphate adenylyltransferase large subunit 1, chloroplastic (EC 2.7.7.27) (ADP-glucose pyrophosphorylase) (ADP-glucose synthase) (AGPase S) (Alpha-D-glucose-1-phosphate adenyl transferase)	78439.6			57674	522		1	P55229	57674	522	Glucose-1-phosphate adenylyltransferase large subunit 1, chloroplastic (EC 2.7.7.27) (ADP-glucose pyrophosphorylase) (ADP-glucose synthase) (AGPase S) (Alpha-D-glucose-1-phosphate adenyl transferase)			0.000381243		11	10	12	13	11	9		11	10	12	13	11	9		11(11)	10(10)	12(12)	13(13)	11(11)	9(9)		YYY YYY		3	3		Y	Y	Y	Y	Y	Y
3102	Q8VYF7	Single-stranded DNA-binding protein WHY2, mitochondrial (Protein WHIRLY 2) (AtWHY2)	78359.4			26295	238		1	Q8VYF7	26295	238	Single-stranded DNA-binding protein WHY2, mitochondrial (Protein WHIRLY 2) (AtWHY2)			0.000381243		2	2	2	2	2	2		2	2	2	2	2	2		2(2)	2(2)	2(2)	2(2)	2(2)	2(2)		YYY YYY		3	3		Y	Y	Y	Y	Y	Y
2279	Q56WD9	3-ketoacyl-CoA thiolase 2, peroxisomal (EC 2.3.1.16) (Acetyl-CoA acyltransferase 2) (Beta-ketothiolase 2) (Peroxisomal 3-oxoacyl-CoA thiolase 2) (Peroxisome defective protein 1)	78289.4			48579	462		1	Q56WD9	48579	462	3-ketoacyl-CoA thiolase 2, peroxisomal (EC 2.3.1.16) (Acetyl-CoA acyltransferase 2) (Beta-ketothiolase 2) (Peroxisomal 3-oxoacyl-CoA thiolase 2) (Peroxisome defective protein 1)			0.000381243		3	4	5	5	5	4		3	4	5	5	5	4		3(3)	4(4)	5(5)	5(5)	5(5)	4(4)		YYY YYY		3	3		Y	Y	Y	Y	Y	Y
4263	Q9FZ33	Protein AUXIN RESPONSE 4	78238			52419	473		1	Q9FZ33	52419	473	Protein AUXIN RESPONSE 4			0.000381243		4	5	3	4	5	5		4	5	3	4	5	5		4(4)	5(5)	3(3)	4(4)	5(5)	5(5)		YYY YYY		3	3		Y	Y	Y	Y	Y	Y
1718	P51418	60S ribosomal protein L18a-2	78143.6			21307	178		1	P51418	21307	178	60S ribosomal protein L18a-2			0.0045577		1	1	1	1	1	1		1	1	1	1	1	1		1(1)	1(1)	1(1)	1(1)	1(1)	1(1)		NNN NNN		0	0		N	N	N	N	N	N
3045	Q8RY22	Protease Do-like 7 (EC 3.4.21.-)	78020.9			119877	1097		1	Q8RY22	119877	1097	Protease Do-like 7 (EC 3.4.21.-)			0.000381243		12	11	15	14	12	12		12	11	15	14	12	12		12(12)	11(11)	15(15)	14(14)	12(12)	12(12)		YYY YYY		3	3		Y	Y	Y	Y	Y	Y
2467	Q7XZU0	Probable phosphoinositide phosphatase SAC9 (AtSAC9) (EC 3.1.3.-) (Protein SUPPRESSOR OF ACTIN 9) (SAC domain protein 9)	77984.3			180063	1630		1	Q7XZU0	180063	1630	Probable phosphoinositide phosphatase SAC9 (AtSAC9) (EC 3.1.3.-) (Protein SUPPRESSOR OF ACTIN 9) (SAC domain protein 9)			0.000381243		15	12	19	19	17	14		15	12	19	19	17	14		15(15)	12(12)	19(19)	19(19)	17(17)	14(14)		YYY YYY		3	3		Y	Y	Y	Y	Y	Y
5465	Q9STN3	Putative transcription elongation factor SPT5 homolog 1	77911.1			115405	1041		1	Q9STN3	115405	1041	Putative transcription elongation factor SPT5 homolog 1			0.000381243		15	11	15	16	12	13		17	13	17	18	14	15		15(17)	11(13)	15(17)	16(18)	12(14)	13(15)		YYY YYY		3	3		Y	Y	Y	Y	Y	Y
5551	Q9SXA1	Phosphatidylinositol 4-kinase alpha 1 (PI4-kinase alpha 1ao) (PtdIns-4-kinase alpha 1) (EC 2.7.1.67) (Phosphatidylinositol 4-OH kinase alpha1) (AtPI4Kalpha1) (PI-4Kalpha1)	77817.2			224017	2028		1	Q9SXA1	224017	2028	Phosphatidylinositol 4-kinase alpha 1 (PI4-kinase alpha 1ao) (PtdIns-4-kinase alpha 1) (EC 2.7.1.67) (Phosphatidylinositol 4-OH kinase alpha1) (AtPI4Kalpha1) (PI-4Kalpha1)			0.000381243		23	19	21	25	23	22		23	19	21	25	23	22		23(23)	19(19)	21(21)	25(25)	23(23)	22(22)		YYY YYY		3	3		Y	Y	Y	Y	Y	Y
833	O23254	Serine hydroxymethyltransferase 4 (AtSHMT4) (EC 2.1.2.1) (Glycine hydroxymethyltransferase 4) (Serine methylase 4)	77689.3			51718	471		1	O23254	51718	471	Serine hydroxymethyltransferase 4 (AtSHMT4) (EC 2.1.2.1) (Glycine hydroxymethyltransferase 4) (Serine methylase 4)			0.000381243		6	6	5	6	6	5		6	6	5	6	6	5		6(6)	6(6)	5(5)	6(6)	6(6)	5(5)		YYY YYY		3	3		Y	Y	Y	Y	Y	Y
4425	Q9LJH8	Oligouridylate-binding protein 1C (AtUBP1c) (Polyuridylate-binding protein UBP1C) (Poly(U)-binding protein UBP1C)	77584.8			47089	427		1	Q9LJH8	47089	427	Oligouridylate-binding protein 1C (AtUBP1c) (Polyuridylate-binding protein UBP1C) (Poly(U)-binding protein UBP1C)			0.000381243		3	3	4	4	4	4		3	3	4	4	4	4		3(3)	3(3)	4(4)	4(4)	4(4)	4(4)		YYY YYY		3	3		Y	Y	Y	Y	Y	Y
2334	Q5XEZ1	Hydroxyproline O-galactosyltransferase HPGT3 (EC 2.4.1.-) (Beta-1,3-galactosyltransferase 9)	77379			39059	346		1	Q5XEZ1	39059	346	Hydroxyproline O-galactosyltransferase HPGT3 (EC 2.4.1.-) (Beta-1,3-galactosyltransferase 9)			0.000381243		6	2	6	5	4	5		6	2	6	5	4	5		6(6)	2(2)	6(6)	5(5)	4(4)	5(5)		YYY YYY		3	3		Y	Y	Y	Y	Y	Y
333	F4IF36	Protein FORGETTER 1 (Protein EMBRYO DEFECTIVE 1135)	77337			143617	1295		1	F4IF36	143617	1295	Protein FORGETTER 1 (Protein EMBRYO DEFECTIVE 1135)			0.000381243		18	11	15	14	14	12		18	11	15	14	14	12		18(18)	11(11)	15(15)	14(14)	14(14)	12(12)		YYY YYY		3	3		Y	Y	Y	Y	Y	Y
1175	O81416	Endoglucanase 17 (EC 3.2.1.4) (Endo-1,4-beta glucanase 17)	77316.5			57301	516		1	O81416	57301	516	Endoglucanase 17 (EC 3.2.1.4) (Endo-1,4-beta glucanase 17)			0.000381243		7	4	7	7	7	7		7	4	7	7	7	7		7(7)	4(4)	7(7)	7(7)	7(7)	7(7)		YYY YYY		3	3		Y	Y	Y	Y	Y	Y
2113	Q39048	Protein ECERIFERUM 2	77300.1			47238	421		1	Q39048	47238	421	Protein ECERIFERUM 2			0.000381243		8	7	9	9	7	8		8	7	9	9	7	8		8(8)	7(7)	9(9)	9(9)	7(7)	8(8)		YYY YYY		3	3		Y	Y	Y	Y	Y	Y
4392	Q9LID3	Casein kinase-like protein (Protein kinase family protein) (Putative casein kinase)	76864.8			78640	703		1	Q9LID3	78640	703	Casein kinase-like protein (Protein kinase family protein) (Putative casein kinase)			0.000381243		15	13	16	12	10	8		15	13	16	12	10	8		15(15)	13(13)	16(16)	12(12)	10(10)	8(8)		YYY YYY		3	3		Y	Y	Y	Y	Y	Y
2542	Q84W91	Zinc finger CCCH domain-containing protein 32 (AtC3H32) (Zinc finger CCCH domain-containing protein ZFN-like 1)	76845.7			50040	468		1	Q84W91	50040	468	Zinc finger CCCH domain-containing protein 32 (AtC3H32) (Zinc finger CCCH domain-containing protein ZFN-like 1)			0.000381243		4	4	5	5	4	5		4	4	5	5	4	5		4(4)	4(4)	5(5)	5(5)	4(4)	5(5)		YYY YYY		3	3		Y	Y	Y	Y	Y	Y
530	F4JPA3	Ribosomal protein L25/Gln-tRNA synthetase, anti-codon-binding domain-containing protein	76529.9			30504	277		1	F4JPA3	30504	277	Ribosomal protein L25/Gln-tRNA synthetase, anti-codon-binding domain-containing protein			0.000381243		5	3	5	4	5	3		5	3	5	4	5	3		5(5)	3(3)	5(5)	4(4)	5(5)	3(3)		YYY YYY		3	3		Y	Y	Y	Y	Y	Y
2723	Q8L5U0	COP9 signalosome complex subunit 4 (AtS4) (Signalosome subunit 4) (Constitutive photomorphogenesis protein 8) (Protein FUSCA 4)	76282.6			44957	397		1	Q8L5U0	44957	397	COP9 signalosome complex subunit 4 (AtS4) (Signalosome subunit 4) (Constitutive photomorphogenesis protein 8) (Protein FUSCA 4)			0.000381243		6	6	6	6	6	5		6	6	6	6	6	5		6(6)	6(6)	6(6)	6(6)	6(6)	5(5)		YYY YYY		3	3		Y	Y	Y	Y	Y	Y
2989	Q8RWV9	Uncharacterized protein At5g08450 (Zinc finger CCCH domain protein)	75756.4			104152	918		1	Q8RWV9	104152	918	Uncharacterized protein At5g08450 (Zinc finger CCCH domain protein)			0.000381243		10	10	11	11	9	8		10	10	11	11	9	8		10(10)	10(10)	11(11)	11(11)	9(9)	8(8)		YYY YYY		3	3		Y	Y	Y	Y	Y	Y
3158	Q8VZM1	N-terminal acetyltransferase A complex auxiliary subunit NAA15 (AtNAA15) (Protein OMISHA)	75353.2			102147	897		1	Q8VZM1	102147	897	N-terminal acetyltransferase A complex auxiliary subunit NAA15 (AtNAA15) (Protein OMISHA)			0.000381243		11	8	8	11	12	11		11	8	8	11	12	11		11(11)	8(8)	8(8)	11(11)	12(12)	11(11)		YYY YYY		3	3		Y	Y	Y	Y	Y	Y
5505	Q9SUU5	Cytochrome b-c1 complex subunit 7-1, mitochondrial (Complex III subunit 7-1) (Complex III subunit VII) (Ubiquinol-cytochrome c oxidoreductase subunit 7-1)	75231.7			14527	122		1	Q9SUU5	14527	122	Cytochrome b-c1 complex subunit 7-1, mitochondrial (Complex III subunit 7-1) (Complex III subunit VII) (Ubiquinol-cytochrome c oxidoreductase subunit 7-1)			0.000584454		1	0	1	1	1	1		2	1	2	2	2	2		1(2)	0(1)	1(2)	1(2)	1(2)	1(2)		NNN NNN		0	0		N	N	N	N	N	N
1496	P30186	Proteasome subunit alpha type-7-A (20S proteasome alpha subunit D-1) (Proteasome component 6A) (Proteasome subunit alpha type-4) (TAS-G64)	75172			27337	250		1	P30186	27337	250	Proteasome subunit alpha type-7-A (20S proteasome alpha subunit D-1) (Proteasome component 6A) (Proteasome subunit alpha type-4) (TAS-G64)			0.000381243		1	0	0	1	1	1		5	4	5	6	6	6		1(5)	0(4)	0(5)	1(6)	1(6)	1(6)		NNN NNN		0	0		N	N	N	N	N	N
5097	Q9SAA2	ATP-dependent Clp protease proteolytic subunit 6, chloroplastic (EC 3.4.21.92) (Endopeptidase ClpP6) (nClpP6) (nClpP1)	75158.6			29382	271		1	Q9SAA2	29382	271	ATP-dependent Clp protease proteolytic subunit 6, chloroplastic (EC 3.4.21.92) (Endopeptidase ClpP6) (nClpP6) (nClpP1)			0.000381243		3	3	2	3	3	3		3	3	2	3	3	3		3(3)	3(3)	2(2)	3(3)	3(3)	3(3)		YYY YYY		3	3		Y	Y	Y	Y	Y	Y
1222	O82487	Phosphoenolpyruvate carboxylase family protein (Putative aldolase) (T12H20.10 protein)	75048.1			38404	358		1	O82487	38404	358	Phosphoenolpyruvate carboxylase family protein (Putative aldolase) (T12H20.10 protein)			0.000381243		3	2	1	2	1	1		3	2	1	2	1	1		3(3)	2(2)	1(1)	2(2)	1(1)	1(1)		YYN YNN		2	1		Y	Y	N	Y	N	N
4963	Q9M885	40S ribosomal protein S7-2	74897.9			22196	191		1	Q9M885	22196	191	40S ribosomal protein S7-2			0.000381243		2	3	3	3	3	3		2	3	3	3	3	3		2(2)	3(3)	3(3)	3(3)	3(3)	3(3)		YYY YYY		3	3		Y	Y	Y	Y	Y	Y
2958	Q8RWG1	Protein ACTIVITY OF BC1 COMPLEX KINASE 1, chloroplastic (ABC1-LIKE KINASE 1) (EC 2.7.-.-) (EC 2.7.11.1) (Protein ABC1-LIKE KINASE RELATED TO CHLOROPHYLL DEGRADATION AND OXIDATIVE STRESS 1) (AtACDO1) (Protein BLEACHING AND DWARF IN RED LIGHT 1) (Protein PROTON GRADIENT REGULATION 6)	74843.5			76757	682		1	Q8RWG1	76757	682	Protein ACTIVITY OF BC1 COMPLEX KINASE 1, chloroplastic (ABC1-LIKE KINASE 1) (EC 2.7.-.-) (EC 2.7.11.1) (Protein ABC1-LIKE KINASE RELATED TO CHLOROPHYLL DEGRADATION AND OXIDATIVE STRESS 1) (AtACDO1) (Protein BLEACHING AND DWARF IN RED LIGHT 1) (Protein PROTON GRADIENT REGULATION 6)			0.000381243		14	8	13	15	13	14		14	8	13	15	13	14		14(14)	8(8)	13(13)	15(15)	13(13)	14(14)		YYY YYY		3	3		Y	Y	Y	Y	Y	Y
2987	Q8RWV1	Dymeclin	74768.1			82643	732		1	Q8RWV1	82643	732	Dymeclin			0.000381243		9	6	8	9	8	8		9	6	8	9	8	8		9(9)	6(6)	8(8)	9(9)	8(8)	8(8)		YYY YYY		3	3		Y	Y	Y	Y	Y	Y
1763	P56764	DNA-directed RNA polymerase subunit beta'' (EC 2.7.7.6) (PEP) (Plastid-encoded RNA polymerase subunit beta'') (RNA polymerase subunit beta'')	74726.6			156366	1376		1	P56764	156366	1376	DNA-directed RNA polymerase subunit beta'' (EC 2.7.7.6) (PEP) (Plastid-encoded RNA polymerase subunit beta'') (RNA polymerase subunit beta'')			0.000381243		28	25	29	27	23	18		28	25	29	27	23	18		28(28)	25(25)	29(29)	27(27)	23(23)	18(18)		YYY YYY		3	3		Y	Y	Y	Y	Y	Y
2721	Q8L5R3	Tubulin-folding cofactor D (AtTFCD) (Protein CHAMPIGNON) (Protein EMBRYO DEFECTIVE 133) (Protein TITAN 1)	74712.5			139916	1254		1	Q8L5R3	139916	1254	Tubulin-folding cofactor D (AtTFCD) (Protein CHAMPIGNON) (Protein EMBRYO DEFECTIVE 133) (Protein TITAN 1)			0.000381243		19	16	17	19	18	16		19	16	17	19	18	16		19(19)	16(16)	17(17)	19(19)	18(18)	16(16)		YYY YYY		3	3		Y	Y	Y	Y	Y	Y
2677	Q8H107	Dihydrolipoyllysine-residue succinyltransferase component of 2-oxoglutarate dehydrogenase complex 2, mitochondrial (EC 2.3.1.61) (2-oxoglutarate dehydrogenase complex component E2-2) (OGDC-E2-2) (Dihydrolipoamide succinyltransferase component of 2-oxoglutarate dehydrogenase complex 2) (E2K-2)	74639			50059	464		1	Q8H107	50059	464	Dihydrolipoyllysine-residue succinyltransferase component of 2-oxoglutarate dehydrogenase complex 2, mitochondrial (EC 2.3.1.61) (2-oxoglutarate dehydrogenase complex component E2-2) (OGDC-E2-2) (Dihydrolipoamide succinyltransferase component of 2-oxoglutarate dehydrogenase complex 2) (E2K-2)			0.000381243		3	3	4	5	4	4		3	3	4	5	4	4		3(3)	3(3)	4(4)	5(5)	4(4)	4(4)		YYY YYY		3	3		Y	Y	Y	Y	Y	Y
5677	Q9ZP54	Poly [ADP-ribose] polymerase 1 (PARP-1) (EC 2.4.2.30) (NAD(+) ADP-ribosyltransferase 1) (ADPRT-1) (Poly[ADP-ribose] synthase 1) (Protein ADP-ribosyltransferase PARP1) (EC 2.4.2.-)	74573.1			111233	983		1	Q9ZP54	111233	983	Poly [ADP-ribose] polymerase 1 (PARP-1) (EC 2.4.2.30) (NAD(+) ADP-ribosyltransferase 1) (ADPRT-1) (Poly[ADP-ribose] synthase 1) (Protein ADP-ribosyltransferase PARP1) (EC 2.4.2.-)			0.000381243		13	8	10	11	12	2		13	8	10	11	12	2		13(13)	8(8)	10(10)	11(11)	12(12)	2(2)		YYY YYY		3	3		Y	Y	Y	Y	Y	Y
2145	Q39227	24-methylenesterol C-methyltransferase 2 (24-sterol C-methyltransferase 2) (Sterol-C-methyltransferase 2) (EC 2.1.1.143) (Protein COTYLEDON VASCULAR PATTERN 1)	74561.9			40450	361		1	Q39227	40450	361	24-methylenesterol C-methyltransferase 2 (24-sterol C-methyltransferase 2) (Sterol-C-methyltransferase 2) (EC 2.1.1.143) (Protein COTYLEDON VASCULAR PATTERN 1)			0.000381243		4	3	4	4	3	4		4	3	4	4	3	4		4(4)	3(3)	4(4)	4(4)	3(3)	4(4)		YYY YYY		3	3		Y	Y	Y	Y	Y	Y
1585	P42734	Probable cinnamyl alcohol dehydrogenase 9 (AtCAD9) (EC 1.1.1.195)	74507.5			38934	360		1	P42734	38934	360	Probable cinnamyl alcohol dehydrogenase 9 (AtCAD9) (EC 1.1.1.195)			0.000381243		6	5	6	6	6	6		6	5	6	6	6	6		6(6)	5(5)	6(6)	6(6)	6(6)	6(6)		YYY YYY		3	3		Y	Y	Y	Y	Y	Y
5051	Q9S7D8	ATP sulfurylase 4, chloroplastic (EC 2.7.7.4)	74358.3			52126	469		1	Q9S7D8	52126	469	ATP sulfurylase 4, chloroplastic (EC 2.7.7.4)			0.000381243		8	6	8	8	7	5		8	6	8	8	7	5		8(8)	6(6)	8(8)	8(8)	7(7)	5(5)		YYY YYY		3	3		Y	Y	Y	Y	Y	Y
240	F4HZI8	Protein-protein interaction regulator family protein	74308.3			54446	470		1	F4HZI8	54446	470	Protein-protein interaction regulator family protein			0.000381243		5	5	2	2	2	3		5	5	2	2	2	3		5(5)	5(5)	2(2)	2(2)	2(2)	3(3)		YYY YYY		3	3		Y	Y	Y	Y	Y	Y
3939	Q9FHY8	Protein HLB1 (HYPERSENSITIVE TO LATRUNCULIN B1)	74296.1			62398	565		1	Q9FHY8	62398	565	Protein HLB1 (HYPERSENSITIVE TO LATRUNCULIN B1)			0.000381243		6	5	6	6	5	4		6	5	6	6	5	4		6(6)	5(5)	6(6)	6(6)	5(5)	4(4)		YYY YYY		3	3		Y	Y	Y	Y	Y	Y
5789	Q9ZVJ2	Uncharacterized protein At2g38710	74272.8			24245	214		1	Q9ZVJ2	24245	214	Uncharacterized protein At2g38710			0.000381243		3	3	3	3	3	3		3	3	3	3	3	3		3(3)	3(3)	3(3)	3(3)	3(3)	3(3)		YYY YYY		3	3		Y	Y	Y	Y	Y	Y
3567	Q96251	ATP synthase subunit O, mitochondrial (Oligomycin sensitivity conferral protein) (OSCP)	74234.2			26322	238		1	Q96251	26322	238	ATP synthase subunit O, mitochondrial (Oligomycin sensitivity conferral protein) (OSCP)			0.000381243		3	4	3	3	4	3		3	4	3	3	4	3		3(3)	4(4)	3(3)	3(3)	4(4)	3(3)		YYY YYY		3	3		Y	Y	Y	Y	Y	Y
5673	Q9ZNU3	Putative extensin (Serine/arginine repetitive matrix protein)	74229.3			43246	394		1	Q9ZNU3	43246	394	Putative extensin (Serine/arginine repetitive matrix protein)			0.000791139		1	1	1	1	1	1		1	1	1	1	1	1		1(1)	1(1)	1(1)	1(1)	1(1)	1(1)		NNN NNN		0	0		N	N	N	N	N	N
1808	P59231	60S ribosomal protein L10a-3	74179.4			24532	217		1	P59231	24532	217	60S ribosomal protein L10a-3			0.000584454		1	1	1	1	1	1		1	1	1	1	1	1		1(1)	1(1)	1(1)	1(1)	1(1)	1(1)		NNN NNN		0	0		N	N	N	N	N	N
78	A0JQ00	At5g02740 (Ribosomal protein S24e family protein)	73910.8			25224	228		1	A0JQ00	25224	228	At5g02740 (Ribosomal protein S24e family protein)			0.000791139		1	1	1	1	1	1		1	1	1	1	1	1		1(1)	1(1)	1(1)	1(1)	1(1)	1(1)		NNN NNN		0	0		N	N	N	N	N	N
3676	Q9C6K5	Sm-like protein LSM3B (AtLSM3B) (U6 snRNA-associated Sm-like protein LSM3B)	73903.9			11286	98		1	Q9C6K5	11286	98	Sm-like protein LSM3B (AtLSM3B) (U6 snRNA-associated Sm-like protein LSM3B)			0.000791139		1	1	1	1	1	1		1	1	1	1	1	1		1(1)	1(1)	1(1)	1(1)	1(1)	1(1)		NNN NNN		0	0		N	N	N	N	N	N
3471	Q94B35	4-hydroxy-3-methylbut-2-enyl diphosphate reductase, chloroplastic (EC 1.17.7.4) (Protein CHLOROPLAST BIOGENESIS 6)	73867.7			52781	466		1	Q94B35	52781	466	4-hydroxy-3-methylbut-2-enyl diphosphate reductase, chloroplastic (EC 1.17.7.4) (Protein CHLOROPLAST BIOGENESIS 6)			0.000381243		8	8	12	12	11	12		8	8	12	12	11	12		8(8)	8(8)	12(12)	12(12)	11(11)	12(12)		YYY YYY		3	3		Y	Y	Y	Y	Y	Y
1025	O65282	20 kDa chaperonin, chloroplastic (Chaperonin 10) (Ch-CPN10) (Cpn10) (Chaperonin 20) (Protein Cpn21)	73802.6			26802	253		1	O65282	26802	253	20 kDa chaperonin, chloroplastic (Chaperonin 10) (Ch-CPN10) (Cpn10) (Chaperonin 20) (Protein Cpn21)			0.000381243		8	7	8	8	7	8		8	7	8	8	7	8		8(8)	7(7)	8(8)	8(8)	7(7)	8(8)		YYY YYY		3	3		Y	Y	Y	Y	Y	Y
5555	Q9SXZ2	Protein FLOWERING LOCUS T	73698.5			19809	175		1	Q9SXZ2	19809	175	Protein FLOWERING LOCUS T			0.000791139		2	1	2	2	2	2		2	1	2	2	2	2		2(2)	1(1)	2(2)	2(2)	2(2)	2(2)		YNY YYY		2	3		Y	N	Y	Y	Y	Y
4558	Q9LQF2	Alkaline/neutral invertase CINV1 (AtCINV1) (EC 3.2.1.26) (Alkaline/neutral invertase G) (A/N-INVG) (Cytosolic invertase 1) (AtCYT-INV1)	73681.3			62834	551		1	Q9LQF2	62834	551	Alkaline/neutral invertase CINV1 (AtCINV1) (EC 3.2.1.26) (Alkaline/neutral invertase G) (A/N-INVG) (Cytosolic invertase 1) (AtCYT-INV1)			0.000381243		4	4	4	5	5	5		4	4	4	5	5	5		4(4)	4(4)	4(4)	5(5)	5(5)	5(5)		YYY YYY		3	3		Y	Y	Y	Y	Y	Y
812	O22978	T19F6.7 protein (Uncharacterized protein At4g24130) (Uncharacterized protein At4g24130/T19F6_120)	73581			17955	157		1	O22978	17955	157	T19F6.7 protein (Uncharacterized protein At4g24130) (Uncharacterized protein At4g24130/T19F6_120)			0.000381243		2	2	2	3	2	3		2	2	2	3	2	3		2(2)	2(2)	2(2)	3(3)	2(2)	3(3)		YYY YYY		3	3		Y	Y	Y	Y	Y	Y
2117	Q39085	Delta(24)-sterol reductase (EC 1.3.1.72) (Cell elongation protein DIMINUTO) (Cell elongation protein Dwarf1) (Protein CABBAGE1) (Protein ENHANCED VERY-LOW-FLUENCE RESPONSE 1)	73500.1			65394	561		1	Q39085	65394	561	Delta(24)-sterol reductase (EC 1.3.1.72) (Cell elongation protein DIMINUTO) (Cell elongation protein Dwarf1) (Protein CABBAGE1) (Protein ENHANCED VERY-LOW-FLUENCE RESPONSE 1)			0.000381243		10	8	8	10	9	8		10	8	8	10	9	8		10(10)	8(8)	8(8)	10(10)	9(9)	8(8)		YYY YYY		3	3		Y	Y	Y	Y	Y	Y
1711	P51407	60S acidic ribosomal protein P2-1	73326.6			11452	115		1	P51407	11452	115	60S acidic ribosomal protein P2-1			0.000381243		3	2	2	3	3	3		3	2	2	3	3	3		3(3)	2(2)	2(2)	3(3)	3(3)	3(3)		YYY YYY		3	3		Y	Y	Y	Y	Y	Y
5627	Q9XF43	3-ketoacyl-CoA synthase 6 (KCS-6) (EC 2.3.1.199) (Cuticular protein 1) (Eceriferum 6) (Very long-chain fatty acid condensing enzyme 6) (VLCFA condensing enzyme 6)	73149.8			56396	497		1	Q9XF43	56396	497	3-ketoacyl-CoA synthase 6 (KCS-6) (EC 2.3.1.199) (Cuticular protein 1) (Eceriferum 6) (Very long-chain fatty acid condensing enzyme 6) (VLCFA condensing enzyme 6)			0.000381243		2	1	2	2	2	2		5	4	4	5	5	5		2(5)	1(4)	2(4)	2(5)	2(5)	2(5)		YNY YYY		2	3		Y	N	Y	Y	Y	Y
3832	Q9FEB5	Phosphoglucan phosphatase DSP4, chloroplastic (EC 3.1.3.-) (AtPTPKIS1) (Dual specificity protein phosphatase 4) (Protein STARCH-EXCESS 4) (AtSEX4)	73146.2			42626	379		1	Q9FEB5	42626	379	Phosphoglucan phosphatase DSP4, chloroplastic (EC 3.1.3.-) (AtPTPKIS1) (Dual specificity protein phosphatase 4) (Protein STARCH-EXCESS 4) (AtSEX4)			0.000381243		6	9	10	11	11	8		6	9	10	11	11	8		6(6)	9(9)	10(10)	11(11)	11(11)	8(8)		YYY YYY		3	3		Y	Y	Y	Y	Y	Y
634	F4KAB8	DNA replication licensing factor MCM6 (EC 3.6.4.12) (Minichromosome maintenance protein 6) (AtMCM6)	72970.7			92851	831		1	F4KAB8	92851	831	DNA replication licensing factor MCM6 (EC 3.6.4.12) (Minichromosome maintenance protein 6) (AtMCM6)			0.000381243		14	16	17	18	19	13		14	16	17	18	19	13		14(14)	16(16)	17(17)	18(18)	19(19)	13(13)		YYY YYY		3	3		Y	Y	Y	Y	Y	Y
1637	P46637	Arginase 1, mitochondrial (EC 3.5.3.1) (Agmatinase ARGAH1) (EC 3.5.3.11) (Arginine amidohydrolase 1) (AtARGAH1)	72963.9			37345	342		1	P46637	37345	342	Arginase 1, mitochondrial (EC 3.5.3.1) (Agmatinase ARGAH1) (EC 3.5.3.11) (Arginine amidohydrolase 1) (AtARGAH1)			0.000791139		1	1	1	1	1	1		1	1	1	1	1	1		1(1)	1(1)	1(1)	1(1)	1(1)	1(1)		NNN NNN		0	0		N	N	N	N	N	N
1154	O81027	Hydroxymethylglutaryl-CoA lyase, mitochondrial (HL) (HMG-CoA lyase) (EC 4.1.3.4) (3-hydroxy-3-methylglutarate-CoA lyase)	72860.7			50577	468		1	O81027	50577	468	Hydroxymethylglutaryl-CoA lyase, mitochondrial (HL) (HMG-CoA lyase) (EC 4.1.3.4) (3-hydroxy-3-methylglutarate-CoA lyase)			0.000584454		3	3	3	3	3	3		3	3	3	3	3	3		3(3)	3(3)	3(3)	3(3)	3(3)	3(3)		YYY YYY		3	3		Y	Y	Y	Y	Y	Y
5791	Q9ZVJ6	Annexin D4 (AnnAt4)	72694			36221	319		1	Q9ZVJ6	36221	319	Annexin D4 (AnnAt4)			0.000381243		7	6	7	6	7	5		7	6	7	6	7	5		7(7)	6(6)	7(7)	6(6)	7(7)	5(5)		YYY YYY		3	3		Y	Y	Y	Y	Y	Y
1677	P49107	Photosystem I reaction center subunit N, chloroplastic (PSI-N)	72665.9			18429	171		1	P49107	18429	171	Photosystem I reaction center subunit N, chloroplastic (PSI-N)			0.000381243		3	4	4	4	3	4		3	4	4	4	3	4		3(3)	4(4)	4(4)	4(4)	3(3)	4(4)		YYY YYY		3	3		Y	Y	Y	Y	Y	Y
3384	Q944K2	Dolichyl-diphosphooligosaccharide--protein glycosyltransferase 48 kDa subunit (Oligosaccharyl transferase 48 kDa subunit) (Protein DEFECTIVE GLYCOSYLATION 1)	72561.4			48744	437		1	Q944K2	48744	437	Dolichyl-diphosphooligosaccharide--protein glycosyltransferase 48 kDa subunit (Oligosaccharyl transferase 48 kDa subunit) (Protein DEFECTIVE GLYCOSYLATION 1)			0.000381243		10	9	8	9	10	9		10	9	8	9	10	9		10(10)	9(9)	8(8)	9(9)	10(10)	9(9)		YYY YYY		3	3		Y	Y	Y	Y	Y	Y
5794	Q9ZVN2	Phytyl ester synthase 1, chloroplastic (EC 2.3.1.-)	72536.5			78204	704		1	Q9ZVN2	78204	704	Phytyl ester synthase 1, chloroplastic (EC 2.3.1.-)			0.000381243		9	6	10	10	7	8		9	6	10	10	7	8		9(9)	6(6)	10(10)	10(10)	7(7)	8(8)		YYY YYY		3	3		Y	Y	Y	Y	Y	Y
5156	Q9SDS7	V-type proton ATPase subunit C (V-ATPase subunit C) (Vacuolar H(+)-ATPase subunit C) (Vacuolar proton pump subunit C)	72526.8			42619	375		1	Q9SDS7	42619	375	V-type proton ATPase subunit C (V-ATPase subunit C) (Vacuolar H(+)-ATPase subunit C) (Vacuolar proton pump subunit C)			0.000381243		9	9	9	9	9	8		9	9	9	9	9	8		9(9)	9(9)	9(9)	9(9)	9(9)	8(8)		YYY YYY		3	3		Y	Y	Y	Y	Y	Y
4401	Q9LII1	Nucleic acid-binding, OB-fold-like protein	72157.1			24214	217		1	Q9LII1	24214	217	Nucleic acid-binding, OB-fold-like protein			0.000381243		3	3	3	3	3	3		3	3	3	3	3	3		3(3)	3(3)	3(3)	3(3)	3(3)	3(3)		YYY YYY		3	3		Y	Y	Y	Y	Y	Y
3797	Q9CAC1	Endoglucanase 8 (EC 3.2.1.4) (Cellulase 1) (AtCEL1) (Endo-1,4-beta glucanase 8)	72148.1			54610	492		1	Q9CAC1	54610	492	Endoglucanase 8 (EC 3.2.1.4) (Cellulase 1) (AtCEL1) (Endo-1,4-beta glucanase 8)			0.000584454		3	3	3	3	2	2		3	3	3	3	2	2		3(3)	3(3)	3(3)	3(3)	2(2)	2(2)		YYY YYY		3	3		Y	Y	Y	Y	Y	Y
3316	Q93ZC5	Allene oxide cyclase 4, chloroplastic (EC 5.3.99.6)	72030.2			27809	254		1	Q93ZC5	27809	254	Allene oxide cyclase 4, chloroplastic (EC 5.3.99.6)			0.000584454		3	2	3	3	3	3		3	2	3	3	3	3		3(3)	2(2)	3(3)	3(3)	3(3)	3(3)		YYY YYY		3	3		Y	Y	Y	Y	Y	Y
2498	Q84JU6	E3 ubiquitin-protein ligase HOS1 (EC 2.3.2.27) (Protein HIGH EXPRESSION OF OSMOTICALLY RESPONSIVE GENE 1) (RING finger protein HOS1) (RING-type E3 ubiquitin transferase HOS1)	71948.8			105229	927		1	Q84JU6	105229	927	E3 ubiquitin-protein ligase HOS1 (EC 2.3.2.27) (Protein HIGH EXPRESSION OF OSMOTICALLY RESPONSIVE GENE 1) (RING finger protein HOS1) (RING-type E3 ubiquitin transferase HOS1)			0.000381243		9	7	10	11	7	8		9	7	10	11	7	8		9(9)	7(7)	10(10)	11(11)	7(7)	8(8)		YYY YYY		3	3		Y	Y	Y	Y	Y	Y
394	F4IX22	Metal ion-binding protein	71889.2			141550	1254		1	F4IX22	141550	1254	Metal ion-binding protein			0.000381243		22	16	20	22	18	20		22	16	20	22	18	20		22(22)	16(16)	20(20)	22(22)	18(18)	20(20)		YYY YYY		3	3		Y	Y	Y	Y	Y	Y
5252	Q9SIH1	Peptidyl-prolyl cis-trans isomerase CYP18-2 (PPIase CYP18-2) (EC 5.2.1.8) (Cyclophilin of 18 kDa 2) (Cyclophilin-18-2)	71738.1			18233	164		1	Q9SIH1	18233	164	Peptidyl-prolyl cis-trans isomerase CYP18-2 (PPIase CYP18-2) (EC 5.2.1.8) (Cyclophilin of 18 kDa 2) (Cyclophilin-18-2)			0.000381243		4	4	3	4	4	4		4	4	3	4	4	4		4(4)	4(4)	3(3)	4(4)	4(4)	4(4)		YYY YYY		3	3		Y	Y	Y	Y	Y	Y
5550	Q9SX96	Transmembrane protein 147	71675.9			25309	228		1	Q9SX96	25309	228	Transmembrane protein 147			0.000584454		2	2	2	2	2	2		2	2	2	2	2	2		2(2)	2(2)	2(2)	2(2)	2(2)	2(2)		YYY YYY		3	3		Y	Y	Y	Y	Y	Y
2189	Q42139	AT4g32260/F10M6_100 (ATP synthase beta chain (Subunit II) (EC 3.6.1.34)) (ATPase, F0 complex, subunit B/B', bacterial/chloroplast) (H+-transporting ATP synthase chain 9-like protein) (H+-transporting ATP synthase chain9 - like protein)	71254.8			23918	219		1	Q42139	23918	219	AT4g32260/F10M6_100 (ATP synthase beta chain (Subunit II) (EC 3.6.1.34)) (ATPase, F0 complex, subunit B/B', bacterial/chloroplast) (H+-transporting ATP synthase chain 9-like protein) (H+-transporting ATP synthase chain9 - like protein)			0.000381243		4	4	5	5	6	4		4	4	5	5	6	4		4(4)	4(4)	5(5)	5(5)	6(6)	4(4)		YYY YYY		3	3		Y	Y	Y	Y	Y	Y
181	F4HRS2	Protein SWEETIE	71226.7			244381	2222		1	F4HRS2	244381	2222	Protein SWEETIE			0.000381243		20	14	20	21	19	21		20	14	20	21	19	21		20(20)	14(14)	20(20)	21(21)	19(19)	21(21)		YYY YYY		3	3		Y	Y	Y	Y	Y	Y
2891	Q8LFJ8	Replication protein A 32 kDa subunit B (AtRPA32B) (RP-A p32 B) (DNA replication protein A2 subunit B) (Replication factor A protein 2 B) (AtRPA2 B) (RF-A protein 2 B) (Replicon protein A2 B)	71135			30957	278		1	Q8LFJ8	30957	278	Replication protein A 32 kDa subunit B (AtRPA32B) (RP-A p32 B) (DNA replication protein A2 subunit B) (Replication factor A protein 2 B) (AtRPA2 B) (RF-A protein 2 B) (Replicon protein A2 B)			0.000584454		3	3	3	3	3	3		3	3	3	3	3	3		3(3)	3(3)	3(3)	3(3)	3(3)	3(3)		YYY YYY		3	3		Y	Y	Y	Y	Y	Y
2952	Q8RWB8	E3 ubiquitin-protein ligase UPL6 (Ubiquitin-protein ligase 6) (EC 2.3.2.26) (HECT-type E3 ubiquitin transferase UPL6)	70914.8			117662	1029		1	Q8RWB8	117662	1029	E3 ubiquitin-protein ligase UPL6 (Ubiquitin-protein ligase 6) (EC 2.3.2.26) (HECT-type E3 ubiquitin transferase UPL6)			0.000381243		14	8	13	12	11	9		14	8	13	12	11	9		14(14)	8(8)	13(13)	12(12)	11(11)	9(9)		YYY YYY		3	3		Y	Y	Y	Y	Y	Y
3323	Q93ZI7	AT5g35440/MOK9_2 (Tetratricopeptide repeat (TPR)-like superfamily protein) (Uncharacterized protein At5g35440)	70790.8			86738	786		1	Q93ZI7	86738	786	AT5g35440/MOK9_2 (Tetratricopeptide repeat (TPR)-like superfamily protein) (Uncharacterized protein At5g35440)			0.000381243		15	12	15	15	14	10		15	12	15	15	14	10		15(15)	12(12)	15(15)	15(15)	14(14)	10(10)		YYY YYY		3	3		Y	Y	Y	Y	Y	Y
2094	Q38950	Serine/threonine-protein phosphatase 2A 65 kDa regulatory subunit A beta isoform (AtA beta) (PP2A, subunit A, beta isoform)	70633.2			65598	587		1	Q38950	65598	587	Serine/threonine-protein phosphatase 2A 65 kDa regulatory subunit A beta isoform (AtA beta) (PP2A, subunit A, beta isoform)			0.000381243		5	6	5	5	6	5		5	6	5	5	6	5		5(5)	6(6)	5(5)	5(5)	6(6)	5(5)		YYY YYY		3	3		Y	Y	Y	Y	Y	Y
895	O24496	Hydroxyacylglutathione hydrolase cytoplasmic (EC 3.1.2.6) (Glyoxalase II) (Glx II)	70599.4			28792	258		1	O24496	28792	258	Hydroxyacylglutathione hydrolase cytoplasmic (EC 3.1.2.6) (Glyoxalase II) (Glx II)			0.000381243		3	3	3	3	3	3		3	3	3	3	3	3		3(3)	3(3)	3(3)	3(3)	3(3)	3(3)		YYY YYY		3	3		Y	Y	Y	Y	Y	Y
3698	Q9C7F5	Nuclear transport factor 2B (AtNTF2b) (NTF-2)	70583.7			14002	126		1	Q9C7F5	14002	126	Nuclear transport factor 2B (AtNTF2b) (NTF-2)			0.000381243		2	2	3	3	2	2		2	2	3	3	2	2		2(2)	2(2)	3(3)	3(3)	2(2)	2(2)		YYY YYY		3	3		Y	Y	Y	Y	Y	Y
126	B5X565	GTPase Der (GTP-binding protein EngA)	70554.8			73126	663		1	B5X565	73126	663	GTPase Der (GTP-binding protein EngA)			0.000381243		4	4	4	4	4	4		4	4	4	4	4	4		4(4)	4(4)	4(4)	4(4)	4(4)	4(4)		YYY YYY		3	3		Y	Y	Y	Y	Y	Y
5741	Q9ZU97	Protein VAC14 homolog	70395.5			83912	743		1	Q9ZU97	83912	743	Protein VAC14 homolog			0.000381243		17	13	17	16	16	15		17	13	17	16	16	15		17(17)	13(13)	17(17)	16(16)	16(16)	15(15)		YYY YYY		3	3		Y	Y	Y	Y	Y	Y
4597	Q9LS97	AT3G18790 protein (AT3g18790/MVE11_17) (Pre-mRNA-splicing factor ISY1-like protein) (Uncharacterized protein At3g18790/MVE11_17)	70395.1			35377	300		1	Q9LS97	35377	300	AT3G18790 protein (AT3g18790/MVE11_17) (Pre-mRNA-splicing factor ISY1-like protein) (Uncharacterized protein At3g18790/MVE11_17)			0.000381243		8	5	7	6	5	5		8	5	7	6	5	5		8(8)	5(5)	7(7)	6(6)	5(5)	5(5)		YYY YYY		3	3		Y	Y	Y	Y	Y	Y
2095	Q38951	Serine/threonine-protein phosphatase 2A 65 kDa regulatory subunit A gamma isoform (AtA gamma) (PP2A, subunit A, gamma isoform)	70369.6			65517	587		1	Q38951	65517	587	Serine/threonine-protein phosphatase 2A 65 kDa regulatory subunit A gamma isoform (AtA gamma) (PP2A, subunit A, gamma isoform)			0.000381243		5	5	4	5	5	5		5	5	4	5	5	5		5(5)	5(5)	4(4)	5(5)	5(5)	5(5)		YYY YYY		3	3		Y	Y	Y	Y	Y	Y
5452	Q9SSQ9	Phospholipase D alpha 2 (AtPLDalpha2) (PLD alpha 2) (EC 3.1.4.4) (Choline phosphatase 2) (Phosphatidylcholine-hydrolyzing phospholipase D 2)	70187.7			91598	810		1	Q9SSQ9	91598	810	Phospholipase D alpha 2 (AtPLDalpha2) (PLD alpha 2) (EC 3.1.4.4) (Choline phosphatase 2) (Phosphatidylcholine-hydrolyzing phospholipase D 2)			0.000381243		8	2	9	8	5	7		8	2	9	8	5	7		8(8)	2(2)	9(9)	8(8)	5(5)	7(7)		YYY YYY		3	3		Y	Y	Y	Y	Y	Y
615	F4K4E3	Sm-like protein LSM4 (AtLSM4) (Protein EMBRYO DEFECTIVE 1644) (U6 snRNA-associated Sm-like protein LSM4)	70135.2			14323	129		1	F4K4E3	14323	129	Sm-like protein LSM4 (AtLSM4) (Protein EMBRYO DEFECTIVE 1644) (U6 snRNA-associated Sm-like protein LSM4)			0.000584454		2	1	2	2	2	2		2	1	2	2	2	2		2(2)	1(1)	2(2)	2(2)	2(2)	2(2)		YNY YYY		2	3		Y	N	Y	Y	Y	Y
1419	P20649	ATPase 1, plasma membrane-type (EC 7.1.2.1) (Proton pump 1)	70039.7			104224	949		1	P20649	104224	949	ATPase 1, plasma membrane-type (EC 7.1.2.1) (Proton pump 1)			0.000381243		6	6	6	5	6	6		7	7	7	6	7	7		6(7)	6(7)	6(7)	5(6)	6(7)	6(7)		YYY YYY		3	3		Y	Y	Y	Y	Y	Y
1550	P39697	40S ribosomal protein S19, mitochondrial	70008.8			23636	212		1	P39697	23636	212	40S ribosomal protein S19, mitochondrial			0.000381243		3	2	4	3	4	3		3	2	4	3	4	3		3(3)	2(2)	4(4)	3(3)	4(4)	3(3)		YYY YYY		3	3		Y	Y	Y	Y	Y	Y
4596	Q9LS94	Ras-related protein RABG3f (AtRABG3f) (Ras-related protein Rab71) (AtRab71) (Ras-related protein Rab7B) (AtRab7B)	69883.4			23102	206		1	Q9LS94	23102	206	Ras-related protein RABG3f (AtRABG3f) (Ras-related protein Rab71) (AtRab71) (Ras-related protein Rab7B) (AtRab7B)			0.000381243		1	0	1	0	1	1		4	3	4	3	3	4		1(4)	0(3)	1(4)	0(3)	1(3)	1(4)		NNN NNN		0	0		N	N	N	N	N	N
2756	Q8L7A9	AP-4 complex subunit epsilon (AP-4 adaptor complex subunit epsilon) (Adaptor-related protein complex 4 subunit epsilon) (Epsilon subunit of AP-4) (Epsilon-adaptin)	69803.6			103735	938		1	Q8L7A9	103735	938	AP-4 complex subunit epsilon (AP-4 adaptor complex subunit epsilon) (Adaptor-related protein complex 4 subunit epsilon) (Epsilon subunit of AP-4) (Epsilon-adaptin)			0.000381243		11	7	11	8	6	7		11	7	11	8	6	7		11(11)	7(7)	11(11)	8(8)	6(6)	7(7)		YYY YYY		3	3		Y	Y	Y	Y	Y	Y
1864	P93028	Ubiquitin-activating enzyme E1 1 (AtUBA1) (EC 6.2.1.45) (Protein MODIFIER OF SNC1 5)	69714			120251	1080		1	P93028	120251	1080	Ubiquitin-activating enzyme E1 1 (AtUBA1) (EC 6.2.1.45) (Protein MODIFIER OF SNC1 5)			0.000381243		7	6	8	9	7	4		7	6	8	9	7	4		7(7)	6(6)	8(8)	9(9)	7(7)	4(4)		YYY YYY		3	3		Y	Y	Y	Y	Y	Y
3159	Q8VZM7	Putative ion channel POLLUX-like 1	69692.8			92138	813		1	Q8VZM7	92138	813	Putative ion channel POLLUX-like 1			0.000381243		7	6	7	10	8	8		7	6	7	10	8	8		7(7)	6(6)	7(7)	10(10)	8(8)	8(8)		YYY YYY		3	3		Y	Y	Y	Y	Y	Y
587	F4JZX8	Crooked neck protein, putative / cell cycle protein	69684.2			84528	705		1	F4JZX8	84528	705	Crooked neck protein, putative / cell cycle protein			0.000381243		3	3	3	1	1	2		11	10	11	4	4	10		3(11)	3(10)	3(11)	1(4)	1(4)	2(10)		YYY NNY		3	1		Y	Y	Y	N	N	Y
3113	Q8VYN9	Universal stress protein PHOS32 (Phosphorylated protein of 32 kDa) (AtPHOS32)	69671.1			26202	242		1	Q8VYN9	26202	242	Universal stress protein PHOS32 (Phosphorylated protein of 32 kDa) (AtPHOS32)			0.000381243		4	4	4	4	4	4		4	4	4	4	4	4		4(4)	4(4)	4(4)	4(4)	4(4)	4(4)		YYY YYY		3	3		Y	Y	Y	Y	Y	Y
5502	Q9SUS3	Beta-adaptin-like protein B (At-bB-Ad) (At-betaB-Ad) (AP complex subunit beta-B) (Adaptor protein complex AP subunit beta-B) (Beta-adaptin B) (Clathrin assembly protein complex beta large chain B)	69662.1			99372	894		1	Q9SUS3	99372	894	Beta-adaptin-like protein B (At-bB-Ad) (At-betaB-Ad) (AP complex subunit beta-B) (Adaptor protein complex AP subunit beta-B) (Beta-adaptin B) (Clathrin assembly protein complex beta large chain B)			0.000381243		4	2	4	4	4	2		4	2	4	4	4	2		4(4)	2(2)	4(4)	4(4)	4(4)	2(2)		YYY YYY		3	3		Y	Y	Y	Y	Y	Y
5525	Q9SVM8	Glycine-rich RNA-binding protein 2, mitochondrial (AtGR-RBP2) (AtRBG2) (Glycine-rich protein 2) (AtGRP2) (Mitochondrial RNA-binding protein 1a) (At-mRBP1a) (Organelle RNA recognition motif-containing protein 5) (Small RNA binding protein 3) (AtSRBP3)	69561.7			15702	158		1	Q9SVM8	15702	158	Glycine-rich RNA-binding protein 2, mitochondrial (AtGR-RBP2) (AtRBG2) (Glycine-rich protein 2) (AtGRP2) (Mitochondrial RNA-binding protein 1a) (At-mRBP1a) (Organelle RNA recognition motif-containing protein 5) (Small RNA binding protein 3) (AtSRBP3)			0.000381243		3	2	3	3	2	3		3	2	3	3	2	3		3(3)	2(2)	3(3)	3(3)	2(2)	3(3)		YYY YYY		3	3		Y	Y	Y	Y	Y	Y
4463	Q9LKB9	Myosin-6 (AtMYA2)	69214.4			169931	1505		1	Q9LKB9	169931	1505	Myosin-6 (AtMYA2)			0.000381243		5	6	6	6	6	2		5	6	6	6	6	2		5(5)	6(6)	6(6)	6(6)	6(6)	2(2)		YYY YYY		3	3		Y	Y	Y	Y	Y	Y
5064	Q9S7U9	Mitogen-activated protein kinase kinase 2 (AtMAP2Kbeta) (AtMKK2) (MAP kinase kinase 2) (EC 2.7.12.2)	69093.9			39848	363		1	Q9S7U9	39848	363	Mitogen-activated protein kinase kinase 2 (AtMAP2Kbeta) (AtMKK2) (MAP kinase kinase 2) (EC 2.7.12.2)			0.000381243		5	3	4	5	4	4		7	5	6	7	6	6		5(7)	3(5)	4(6)	5(7)	4(6)	4(6)		YYY YYY		3	3		Y	Y	Y	Y	Y	Y
1519	P34791	Peptidyl-prolyl cis-trans isomerase CYP20-3, chloroplastic (PPIase CYP20-3) (EC 5.2.1.8) (Cyclophilin of 20 kDa 3) (Cyclosporin A-binding protein) (Rotamase CYP20-3) (Rotamase cyclophilin-4)	69012.4			28208	260		1	P34791	28208	260	Peptidyl-prolyl cis-trans isomerase CYP20-3, chloroplastic (PPIase CYP20-3) (EC 5.2.1.8) (Cyclophilin of 20 kDa 3) (Cyclosporin A-binding protein) (Rotamase CYP20-3) (Rotamase cyclophilin-4)			0.000791139		1	1	1	1	1	1		1	1	1	1	1	1		1(1)	1(1)	1(1)	1(1)	1(1)	1(1)		NNN NNN		0	0		N	N	N	N	N	N
466	F4JC97	Proteasome activator subunit 4 (Proteasome activator PA200)	68958.8			202946	1811		1	F4JC97	202946	1811	Proteasome activator subunit 4 (Proteasome activator PA200)			0.000381243		24	16	18	22	17	21		24	16	18	22	17	21		24(24)	16(16)	18(18)	22(22)	17(17)	21(21)		YYY YYY		3	3		Y	Y	Y	Y	Y	Y
4660	Q9LU04	Cytochrome P450, family 706, subfamily A, polypeptide 3 (Flavonoid 3',5'-hydroxylase-like	68956.3			59378	519		1	Q9LU04	59378	519	Cytochrome P450, family 706, subfamily A, polypeptide 3 (Flavonoid 3',5'-hydroxylase-like; cytochrome P450)			0.000381243		9	9	8	10	10	8		11	10	10	12	12	10		9(11)	9(10)	8(10)	10(12)	10(12)	8(10)		YYY YYY		3	3		Y	Y	Y	Y	Y	Y
4449	Q9LK36	Adenosylhomocysteinase 2 (AdoHcyase 2) (EC 3.13.2.1) (S-adenosyl-L-homocysteine hydrolase 1) (SAH hydrolase 2)	68931.5			53159	485		1	Q9LK36	53159	485	Adenosylhomocysteinase 2 (AdoHcyase 2) (EC 3.13.2.1) (S-adenosyl-L-homocysteine hydrolase 1) (SAH hydrolase 2)			0.000381243		3	3	3	2	4	2		3	3	3	2	4	2		3(3)	3(3)	3(3)	2(2)	4(4)	2(2)		YYY YYY		3	3		Y	Y	Y	Y	Y	Y
4598	Q9LSA1	Translation elongation factor EF1B/ribosomal protein S6 family protein (Uncharacterized protein At3g18760) (Uncharacterized protein At3g18760/MVE11_12)	68748.9			15966	139		1	Q9LSA1	15966	139	Translation elongation factor EF1B/ribosomal protein S6 family protein (Uncharacterized protein At3g18760) (Uncharacterized protein At3g18760/MVE11_12)			0.000381243		3	3	3	3	3	3		3	3	3	3	3	3		3(3)	3(3)	3(3)	3(3)	3(3)	3(3)		YYY YYY		3	3		Y	Y	Y	Y	Y	Y
5613	Q9T074	Phosphoenolpyruvate carboxykinase (ATP) 1 (AtPCK1) (PEP carboxykinase 1) (PEPCK 1) (EC 4.1.1.49)	68732.2			73405	671		1	Q9T074	73405	671	Phosphoenolpyruvate carboxykinase (ATP) 1 (AtPCK1) (PEP carboxykinase 1) (PEPCK 1) (EC 4.1.1.49)			0.000381243		8	3	6	8	6	8		11	5	9	11	8	10		8(11)	3(5)	6(9)	8(11)	6(8)	8(10)		YYY YYY		3	3		Y	Y	Y	Y	Y	Y
4457	Q9LK73	UDP-glycosyltransferase 88A1 (EC 2.4.1.-)	68708.4			51205	462		1	Q9LK73	51205	462	UDP-glycosyltransferase 88A1 (EC 2.4.1.-)			0.000381243		3	3	3	3	3	1		3	3	3	3	3	1		3(3)	3(3)	3(3)	3(3)	3(3)	1(1)		YYY YYN		3	2		Y	Y	Y	Y	Y	N
5180	Q9SF85	Adenosine kinase 1 (AK 1) (EC 2.7.1.20) (Adenosine 5'-phosphotransferase 1)	68670.2			37836	344		1	Q9SF85	37836	344	Adenosine kinase 1 (AK 1) (EC 2.7.1.20) (Adenosine 5'-phosphotransferase 1)			0.000381243		1	1	2	2	2	1		1	1	2	2	2	1		1(1)	1(1)	2(2)	2(2)	2(2)	1(1)		NNY YYN		1	2		N	N	Y	Y	Y	N
4182	Q9FPJ8	Polyadenylate-binding protein RBP45A (Poly(A)-binding protein RBP45A) (RNA-binding protein 45A) (AtRBP45A)	68624.2			42324	387		1	Q9FPJ8	42324	387	Polyadenylate-binding protein RBP45A (Poly(A)-binding protein RBP45A) (RNA-binding protein 45A) (AtRBP45A)			0.000381243		4	3	4	5	5	5		4	3	4	5	5	5		4(4)	3(3)	4(4)	5(5)	5(5)	5(5)		YYY YYY		3	3		Y	Y	Y	Y	Y	Y
2804	Q8L9A0	50S ribosomal protein L21, mitochondrial (Protein NUCLEAR FUSION DEFECTIVE 1)	68514.5			30908	270		1	Q8L9A0	30908	270	50S ribosomal protein L21, mitochondrial (Protein NUCLEAR FUSION DEFECTIVE 1)			0.000381243		3	3	3	3	3	3		3	3	3	3	3	3		3(3)	3(3)	3(3)	3(3)	3(3)	3(3)		YYY YYY		3	3		Y	Y	Y	Y	Y	Y
5015	Q9MAH3	Protein DJ-1 homolog B (AtDJ1B)	68342.9			46991	438		1	Q9MAH3	46991	438	Protein DJ-1 homolog B (AtDJ1B)			0.000381243		4	4	5	5	4	4		4	4	5	5	4	4		4(4)	4(4)	5(5)	5(5)	4(4)	4(4)		YYY YYY		3	3		Y	Y	Y	Y	Y	Y
5050	Q9S7C0	Heat shock 70 kDa protein 14 (Heat shock protein 70-14) (AtHsp70-14) (Heat shock protein 91)	68304.2			91750	831		1	Q9S7C0	91750	831	Heat shock 70 kDa protein 14 (Heat shock protein 70-14) (AtHsp70-14) (Heat shock protein 91)			0.000381243		1	1	1	1	1	1		10	9	9	10	9	9		1(10)	1(9)	1(9)	1(10)	1(9)	1(9)		NNN NNN		0	0		N	N	N	N	N	N
4215	Q9FVP6	3-phosphoshikimate 1-carboxyvinyltransferase (EC 2.5.1.19)	68129.1			55831	521		1	Q9FVP6	55831	521	3-phosphoshikimate 1-carboxyvinyltransferase (EC 2.5.1.19)			0.000381243		5	4	5	5	5	4		5	4	5	5	5	4		5(5)	4(4)	5(5)	5(5)	5(5)	4(4)		YYY YYY		3	3		Y	Y	Y	Y	Y	Y
4288	Q9LDY9	Protein Iojap, chloroplastic	68108.5			26378	238		1	Q9LDY9	26378	238	Protein Iojap, chloroplastic			0.000791139		1	2	2	2	1	2		1	2	2	2	1	2		1(1)	2(2)	2(2)	2(2)	1(1)	2(2)		NYY YNY		2	2		N	Y	Y	Y	N	Y
4156	Q9FNE2	Glutaredoxin-C2 (AtGrxC2)	68040.3			11756	111		1	Q9FNE2	11756	111	Glutaredoxin-C2 (AtGrxC2)			0.000381243		2	2	3	3	3	3		2	2	3	3	3	3		2(2)	2(2)	3(3)	3(3)	3(3)	3(3)		YYY YYY		3	3		Y	Y	Y	Y	Y	Y
2632	Q8GYD9	Probable RNA helicase SDE3 (EC 3.6.4.13) (Silencing defective protein 3)	68028.6			113363	1002		1	Q8GYD9	113363	1002	Probable RNA helicase SDE3 (EC 3.6.4.13) (Silencing defective protein 3)			0.000381243		10	8	10	10	10	10		10	8	10	10	10	10		10(10)	8(8)	10(10)	10(10)	10(10)	10(10)		YYY YYY		3	3		Y	Y	Y	Y	Y	Y
5788	Q9ZVI9	Ethanolamine-phosphate cytidylyltransferase (EC 2.7.7.14) (CTP:phosphoethanolamine cytidylyltransferase) (Phosphorylethanolamine cytidylyltransferase 1)	67996.1			46978	421		1	Q9ZVI9	46978	421	Ethanolamine-phosphate cytidylyltransferase (EC 2.7.7.14) (CTP:phosphoethanolamine cytidylyltransferase) (Phosphorylethanolamine cytidylyltransferase 1)			0.000381243		7	5	7	7	7	6		7	5	7	7	7	6		7(7)	5(5)	7(7)	7(7)	7(7)	6(6)		YYY YYY		3	3		Y	Y	Y	Y	Y	Y
782	O22714	Pentatricopeptide repeat-containing protein At1g60770	67893			55905	491		1	O22714	55905	491	Pentatricopeptide repeat-containing protein At1g60770			0.000381243		10	8	9	9	9	9		10	8	9	9	9	9		10(10)	8(8)	9(9)	9(9)	9(9)	9(9)		YYY YYY		3	3		Y	Y	Y	Y	Y	Y
5009	Q9MAB2	At3g05070 (Cwf18 pre-mRNA splicing factor) (T12H1.3 protein) (Uncharacterized protein At3g05070)	67787.4			16396	144		1	Q9MAB2	16396	144	At3g05070 (Cwf18 pre-mRNA splicing factor) (T12H1.3 protein) (Uncharacterized protein At3g05070)			0.000381243		4	3	2	3	3	3		4	3	2	3	3	3		4(4)	3(3)	2(2)	3(3)	3(3)	3(3)		YYY YYY		3	3		Y	Y	Y	Y	Y	Y
5365	Q9SLV3	At1g58270/F19C14_8 (F19C14.11 protein) (TRAF-like family protein) (Uncharacterized protein At1g58270) (ZW9 protein)	67768			45036	396		1	Q9SLV3	45036	396	At1g58270/F19C14_8 (F19C14.11 protein) (TRAF-like family protein) (Uncharacterized protein At1g58270) (ZW9 protein)			0.000381243		6	4	6	5	5	4		6	4	6	5	5	4		6(6)	4(4)	6(6)	5(5)	5(5)	4(4)		YYY YYY		3	3		Y	Y	Y	Y	Y	Y
5738	Q9ZU66	Putative spliceosome-associated protein (RNA-binding (RRM/RBD/RNP motifs) family protein)	67720.7			39888	363		1	Q9ZU66	39888	363	Putative spliceosome-associated protein (RNA-binding (RRM/RBD/RNP motifs) family protein)			0.000584454		2	2	2	2	2	2		2	2	2	2	2	2		2(2)	2(2)	2(2)	2(2)	2(2)	2(2)		YYY YYY		3	3		Y	Y	Y	Y	Y	Y
5587	Q9SZA3	Eukaryotic translation initiation factor 3 subunit K (eIF3k) (eIF-3 p25)	67508.5			25728	226		1	Q9SZA3	25728	226	Eukaryotic translation initiation factor 3 subunit K (eIF3k) (eIF-3 p25)			0.000381243		6	4	5	6	5	3		6	4	5	6	5	3		6(6)	4(4)	5(5)	6(6)	5(5)	3(3)		YYY YYY		3	3		Y	Y	Y	Y	Y	Y
3173	Q8VZV9	Protein PLASTID TRANSCRIPTIONALLY ACTIVE 7 (pTAC7) (Protein PIGMENT DEFECTIVE 225)	67289.2			18732	161		1	Q8VZV9	18732	161	Protein PLASTID TRANSCRIPTIONALLY ACTIVE 7 (pTAC7) (Protein PIGMENT DEFECTIVE 225)			0.000791139		1	0	1	1	1	1		1	0	1	1	1	1		1(1)	0(0)	1(1)	1(1)	1(1)	1(1)		NNN NNN		0	0		N	N	N	N	N	N
5405	Q9SQY8	Homeodomain-like superfamily protein (I-box binding factor, putative) (Uncharacterized protein F13M14.13)	67274.6			32738	287		1	Q9SQY8	32738	287	Homeodomain-like superfamily protein (I-box binding factor, putative) (Uncharacterized protein F13M14.13)			0.00280778		1	1	1	1	1	1		1	1	1	1	1	1		1(1)	1(1)	1(1)	1(1)	1(1)	1(1)		NNN NNN		0	0		N	N	N	N	N	N
4306	Q9LF27	Ribosome biogenesis protein WDR12 homolog (Pescadillo-interacting protein 2) (AtPEIP2)	67271.7			47338	433		1	Q9LF27	47338	433	Ribosome biogenesis protein WDR12 homolog (Pescadillo-interacting protein 2) (AtPEIP2)			0.000381243		9	10	10	9	8	9		9	10	10	9	8	9		9(9)	10(10)	10(10)	9(9)	8(8)	9(9)		YYY YYY		3	3		Y	Y	Y	Y	Y	Y
5176	Q9SF29	Syntaxin-71 (AtSYP71)	66996.2			29983	266		1	Q9SF29	29983	266	Syntaxin-71 (AtSYP71)			0.000584454		3	3	2	3	3	3		3	3	2	3	3	3		3(3)	3(3)	2(2)	3(3)	3(3)	3(3)		YYY YYY		3	3		Y	Y	Y	Y	Y	Y
95	A4FVN8	At1g10580 (Transducin/WD40 repeat-like superfamily protein)	66954.4			65128	573		1	A4FVN8	65128	573	At1g10580 (Transducin/WD40 repeat-like superfamily protein)			0.000381243		10	9	10	10	6	9		10	9	10	10	6	9		10(10)	9(9)	10(10)	10(10)	6(6)	9(9)		YYY YYY		3	3		Y	Y	Y	Y	Y	Y
157	C0LGP2	Probable LRR receptor-like serine/threonine-protein kinase MEE39 (EC 2.7.11.1) (Protein MATERNAL EFFECT EMBRYO ARREST 39)	66939.5			98678	878		1	C0LGP2	98678	878	Probable LRR receptor-like serine/threonine-protein kinase MEE39 (EC 2.7.11.1) (Protein MATERNAL EFFECT EMBRYO ARREST 39)			0.00104112		1	0	0	1	0	1		2	1	1	1	0	1		1(2)	0(1)	0(1)	1(1)	0(0)	1(1)		NNN NNN		0	0		N	N	N	N	N	N
5521	Q9SVD1	At3g52500 (Eukaryotic aspartyl protease family protein) (Uncharacterized protein At3g52500) (Uncharacterized protein F22O6_120)	66867.4			51005	469		1	Q9SVD1	51005	469	At3g52500 (Eukaryotic aspartyl protease family protein) (Uncharacterized protein At3g52500) (Uncharacterized protein F22O6_120)			0.000791139		2	1	2	2	2	2		2	1	2	2	2	2		2(2)	1(1)	2(2)	2(2)	2(2)	2(2)		YNY YYY		2	3		Y	N	Y	Y	Y	Y
2579	Q8GUL2	Transportin MOS14 (Importin beta MOS14) (Protein MODIFIER OF SNC1 14) (Transportin-SR) (TRN-SR)	66760			106917	958		1	Q8GUL2	106917	958	Transportin MOS14 (Importin beta MOS14) (Protein MODIFIER OF SNC1 14) (Transportin-SR) (TRN-SR)			0.000381243		9	6	8	9	8	8		9	6	8	9	8	8		9(9)	6(6)	8(8)	9(9)	8(8)	8(8)		YYY YYY		3	3		Y	Y	Y	Y	Y	Y
539	F4JRJ6	Probable pre-mRNA-splicing factor ATP-dependent RNA helicase DEAH9 (EC 3.6.4.13) (DEAH RNA helicase homolog DDX35)	66757.3			77715	695		1	F4JRJ6	77715	695	Probable pre-mRNA-splicing factor ATP-dependent RNA helicase DEAH9 (EC 3.6.4.13) (DEAH RNA helicase homolog DDX35)			0.000381243		14	8	14	14	14	12		14	8	14	14	14	12		14(14)	8(8)	14(14)	14(14)	14(14)	12(12)		YYY YYY		3	3		Y	Y	Y	Y	Y	Y
314	F4I9T0	BEACH domain-containing protein B (BEACH-domain homolog B)	66733.8			292779	2604		1	F4I9T0	292779	2604	BEACH domain-containing protein B (BEACH-domain homolog B)			0.000381243		14	7	17	17	13	10		14	7	17	17	13	10		14(14)	7(7)	17(17)	17(17)	13(13)	10(10)		YYY YYY		3	3		Y	Y	Y	Y	Y	Y
531	F4JPL2	Phosphotransferases/inositol or phosphatidylinositol kinase	66723.3			433595	3834		1	F4JPL2	433595	3834	Phosphotransferases/inositol or phosphatidylinositol kinase			0.000381243		26	18	24	25	22	24		26	18	24	25	22	24		26(26)	18(18)	24(24)	25(25)	22(22)	24(24)		YYY YYY		3	3		Y	Y	Y	Y	Y	Y
1218	O82399	Malate dehydrogenase 1, peroxisomal (EC 1.1.1.37) (Peroxisomal NAD-dependent malate dehydrogenase 1) (pxNAD-MDH1) (Peroxisomal malate dehydrogenase 1) (Peroxisomal MDH1)	66579.5			37466	354		1	O82399	37466	354	Malate dehydrogenase 1, peroxisomal (EC 1.1.1.37) (Peroxisomal NAD-dependent malate dehydrogenase 1) (pxNAD-MDH1) (Peroxisomal malate dehydrogenase 1) (Peroxisomal MDH1)			0.000791139		2	1	2	2	2	1		2	1	2	2	2	1		2(2)	1(1)	2(2)	2(2)	2(2)	1(1)		YNY YYN		2	2		Y	N	Y	Y	Y	N
2283	Q56WK6	Patellin-1	66268.3			64046	573		1	Q56WK6	64046	573	Patellin-1			0.000381243		12	13	11	12	12	11		14	15	13	14	14	12		12(14)	13(15)	11(13)	12(14)	12(14)	11(12)		YYY YYY		3	3		Y	Y	Y	Y	Y	Y
2791	Q8L838	Conserved oligomeric Golgi complex subunit 4 (COG complex subunit 4) (Component of oligomeric Golgi complex 4)	66171.6			82978	738		1	Q8L838	82978	738	Conserved oligomeric Golgi complex subunit 4 (COG complex subunit 4) (Component of oligomeric Golgi complex 4)			0.000381243		12	10	12	12	12	11		12	10	12	12	12	11		12(12)	10(10)	12(12)	12(12)	12(12)	11(11)		YYY YYY		3	3		Y	Y	Y	Y	Y	Y
4993	Q9M9P3	UTP--glucose-1-phosphate uridylyltransferase 2 (EC 2.7.7.9) (UDP-glucose pyrophosphorylase 2) (AtUGP2) (UDPGP 2) (UGPase 2)	66131.9			51738	469		1	Q9M9P3	51738	469	UTP--glucose-1-phosphate uridylyltransferase 2 (EC 2.7.7.9) (UDP-glucose pyrophosphorylase 2) (AtUGP2) (UDPGP 2) (UGPase 2)			0.000381243		3	2	3	3	3	3		8	6	7	6	8	8		3(8)	2(6)	3(7)	3(6)	3(8)	3(8)		YYY YYY		3	3		Y	Y	Y	Y	Y	Y
2869	Q8LDW8	Probable hydroxyacylglutathione hydrolase 2, chloroplastic (EC 3.1.2.6) (Glyoxalase 2-4) (Glyoxalase II) (Glx II)	66056.1			36625	331		1	Q8LDW8	36625	331	Probable hydroxyacylglutathione hydrolase 2, chloroplastic (EC 3.1.2.6) (Glyoxalase 2-4) (Glyoxalase II) (Glx II)			0.000381243		3	2	2	3	3	2		3	2	2	3	3	2		3(3)	2(2)	2(2)	3(3)	3(3)	2(2)		YYY YYY		3	3		Y	Y	Y	Y	Y	Y
5221	Q9SH88	Ribosome biogenesis regulatory protein homolog	66045.8			35531	318		1	Q9SH88	35531	318	Ribosome biogenesis regulatory protein homolog			0.000381243		5	6	4	2	5	2		5	6	4	2	5	2		5(5)	6(6)	4(4)	2(2)	5(5)	2(2)		YYY YYY		3	3		Y	Y	Y	Y	Y	Y
934	O49299	Probable phosphoglucomutase, cytoplasmic 1 (PGM 1) (EC 5.4.2.2) (Glucose phosphomutase 1)	66011.3			63171	583		1	O49299	63171	583	Probable phosphoglucomutase, cytoplasmic 1 (PGM 1) (EC 5.4.2.2) (Glucose phosphomutase 1)			0.000381243		5	6	6	6	6	4		5	6	6	6	6	4		5(5)	6(6)	6(6)	6(6)	6(6)	4(4)		YYY YYY		3	3		Y	Y	Y	Y	Y	Y
4165	Q9FNM7	DEAD-box ATP-dependent RNA helicase 26 (EC 3.6.4.13)	65945.4			94186	850		1	Q9FNM7	94186	850	DEAD-box ATP-dependent RNA helicase 26 (EC 3.6.4.13)			0.000381243		7	8	7	7	7	7		7	8	7	7	7	7		7(7)	8(8)	7(7)	7(7)	7(7)	7(7)		YYY YYY		3	3		Y	Y	Y	Y	Y	Y
452	F4J8K6	rRNA biogenesis protein RRP5 (AtRrp5) (Ribosomal RNA-processing protein 5)	65869.1			214238	1920		1	F4J8K6	214238	1920	rRNA biogenesis protein RRP5 (AtRrp5) (Ribosomal RNA-processing protein 5)			0.000381243		17	13	17	18	16	14		17	13	17	18	16	14		17(17)	13(13)	17(17)	18(18)	16(16)	14(14)		YYY YYY		3	3		Y	Y	Y	Y	Y	Y
1575	P42644	14-3-3-like protein GF14 psi (General regulatory factor 3) (Protein RARE COLD INDUCIBLE 1A)	65827.9			28606	255		1	P42644	28606	255	14-3-3-like protein GF14 psi (General regulatory factor 3) (Protein RARE COLD INDUCIBLE 1A)			0.000381243		3	4	3	4	4	4		3	4	3	4	4	4		3(3)	4(4)	3(3)	4(4)	4(4)	4(4)		YYY YYY		3	3		Y	Y	Y	Y	Y	Y
2057	Q38833	Chlorophyll synthase, chloroplastic (EC 2.5.1.62) (Polyprenyl transferase) (Protein G4) (AtG4)	65767.4			41881	387		1	Q38833	41881	387	Chlorophyll synthase, chloroplastic (EC 2.5.1.62) (Polyprenyl transferase) (Protein G4) (AtG4)			0.000381243		3	2	3	3	3	3		3	2	3	3	3	3		3(3)	2(2)	3(3)	3(3)	3(3)	3(3)		YYY YYY		3	3		Y	Y	Y	Y	Y	Y
900	O48528	Outer envelope pore protein 16-3, chloroplastic/mitochondrial (Chloroplastic outer envelope pore protein of 16 kDa 3) (AtOEP16-3) (OEP16-3) (Mitochondrial complex I subunit B14.7)	65677.1			16999	159		1	O48528	16999	159	Outer envelope pore protein 16-3, chloroplastic/mitochondrial (Chloroplastic outer envelope pore protein of 16 kDa 3) (AtOEP16-3) (OEP16-3) (Mitochondrial complex I subunit B14.7)			0.000791139		1	1	1	1	1	1		1	1	1	1	1	1		1(1)	1(1)	1(1)	1(1)	1(1)	1(1)		NNN NNN		0	0		N	N	N	N	N	N
3889	Q9FGC7	Zeaxanthin epoxidase, chloroplastic (AtZEP) (EC 1.14.15.21) (Protein ABA DEFICIENT 1) (AtABA1) (Protein IMPAIRED IN BABA-INDUCED STERILITY 3) (Protein LOW EXPRESSION OF OSMOTIC STRESS-RESPONSIVE GENES 6) (Protein NON-PHOTOCHEMICAL QUENCHING 2)	65530.9			73842	667		1	Q9FGC7	73842	667	Zeaxanthin epoxidase, chloroplastic (AtZEP) (EC 1.14.15.21) (Protein ABA DEFICIENT 1) (AtABA1) (Protein IMPAIRED IN BABA-INDUCED STERILITY 3) (Protein LOW EXPRESSION OF OSMOTIC STRESS-RESPONSIVE GENES 6) (Protein NON-PHOTOCHEMICAL QUENCHING 2)			0.000381243		7	6	7	8	10	7		7	6	7	8	10	7		7(7)	6(6)	7(7)	8(8)	10(10)	7(7)		YYY YYY		3	3		Y	Y	Y	Y	Y	Y
2000	Q0WVX5	Probable starch synthase 4, chloroplastic/amyloplastic (AtSS4) (EC 2.4.1.21) (Soluble starch synthase IV) (SSIV)	65386.1			117747	1040		1	Q0WVX5	117747	1040	Probable starch synthase 4, chloroplastic/amyloplastic (AtSS4) (EC 2.4.1.21) (Soluble starch synthase IV) (SSIV)			0.000381243		14	11	13	14	15	12		14	11	13	14	15	12		14(14)	11(11)	13(13)	14(14)	15(15)	12(12)		YYY YYY		3	3		Y	Y	Y	Y	Y	Y
2767	Q8L7L5	AT-hook motif nuclear-localized protein 11	65380.1			36782	354		1	Q8L7L5	36782	354	AT-hook motif nuclear-localized protein 11			0.000584454		2	1	2	2	2	2		2	1	2	2	2	2		2(2)	1(1)	2(2)	2(2)	2(2)	2(2)		YNY YYY		2	3		Y	N	Y	Y	Y	Y
2159	Q39258	V-type proton ATPase subunit E1 (V-ATPase subunit E1) (Protein EMBRYO DEFECTIVE 2448) (Vacuolar H(+)-ATPase subunit E isoform 1) (Vacuolar proton pump subunit E1)	65338.4			26060	230		1	Q39258	26060	230	V-type proton ATPase subunit E1 (V-ATPase subunit E1) (Protein EMBRYO DEFECTIVE 2448) (Vacuolar H(+)-ATPase subunit E isoform 1) (Vacuolar proton pump subunit E1)			0.000381243		3	3	3	3	2	2		4	4	4	4	3	3		3(4)	3(4)	3(4)	3(4)	2(3)	2(3)		YYY YYY		3	3		Y	Y	Y	Y	Y	Y
5022	Q9MAT0	26S proteasome non-ATPase regulatory subunit 1 homolog B (26S proteasome regulatory subunit RPN2b) (AtRPN2b) (26S proteasome regulatory subunit S1 homolog B)	65221.8			108866	1001		1	Q9MAT0	108866	1001	26S proteasome non-ATPase regulatory subunit 1 homolog B (26S proteasome regulatory subunit RPN2b) (AtRPN2b) (26S proteasome regulatory subunit S1 homolog B)			0.000381243		3	4	3	3	4	4		3	4	3	3	4	4		3(3)	4(4)	3(3)	3(3)	4(4)	4(4)		YYY YYY		3	3		Y	Y	Y	Y	Y	Y
3736	Q9C8K8	Pyridoxamine 5'-phosphate oxidase family protein (Uncharacterized protein At1g51560) (Uncharacterized protein F5D21.3)	65179.9			43583	392		1	Q9C8K8	43583	392	Pyridoxamine 5'-phosphate oxidase family protein (Uncharacterized protein At1g51560) (Uncharacterized protein F5D21.3)			0.000381243		5	6	6	6	6	6		5	6	6	6	6	6		5(5)	6(6)	6(6)	6(6)	6(6)	6(6)		YYY YYY		3	3		Y	Y	Y	Y	Y	Y
783	O22715	AP-1 complex subunit mu-2 (Adaptor protein complex AP-1 subunit mu-2) (Adaptor protein-1 mu-adaptin 2) (Adaptor-related protein complex 1 subunit mu-2) (At-muB2-Ad) (Clathrin assembly protein complex 1 mu-2 medium chain) (Mu1-adaptin 2) (Protein HAPLESS 13)	65160.8			49032	428		1	O22715	49032	428	AP-1 complex subunit mu-2 (Adaptor protein complex AP-1 subunit mu-2) (Adaptor protein-1 mu-adaptin 2) (Adaptor-related protein complex 1 subunit mu-2) (At-muB2-Ad) (Clathrin assembly protein complex 1 mu-2 medium chain) (Mu1-adaptin 2) (Protein HAPLESS 13)			0.000381243		5	4	5	5	5	5		5	4	5	5	5	5		5(5)	4(4)	5(5)	5(5)	5(5)	5(5)		YYY YYY		3	3		Y	Y	Y	Y	Y	Y
2225	Q42566	ATsEH (EC 3.3.2.9) (At2g26740/F18A8.11) (Epoxide hydrolase (ATsEH)) (Putative epoxide hydrolase ATsEH) (Soluble epoxide hydrolase)	65131.8			36424	321		1	Q42566	36424	321	ATsEH (EC 3.3.2.9) (At2g26740/F18A8.11) (Epoxide hydrolase (ATsEH)) (Putative epoxide hydrolase ATsEH) (Soluble epoxide hydrolase)			0.00194763		1	0	1	1	1	1		1	0	1	1	1	1		1(1)	0(0)	1(1)	1(1)	1(1)	1(1)		NNN NNN		0	0		N	N	N	N	N	N
2892	Q8LFJ9	GDSL esterase/lipase 7 (EC 3.1.1.-) (Extracellular lipase 7)	65105.8			40227	364		1	Q8LFJ9	40227	364	GDSL esterase/lipase 7 (EC 3.1.1.-) (Extracellular lipase 7)			0.000381243		6	3	6	6	6	5		6	3	6	6	6	5		6(6)	3(3)	6(6)	6(6)	6(6)	5(5)		YYY YYY		3	3		Y	Y	Y	Y	Y	Y
167	F4HPB7	Uncharacterized protein	65092.5			22046	195		1	F4HPB7	22046	195	Uncharacterized protein			0.00104112		2	1	2	2	2	1		2	1	2	2	2	1		2(2)	1(1)	2(2)	2(2)	2(2)	1(1)		YNY YYN		2	2		Y	N	Y	Y	Y	N
5635	Q9XFR5	Serine/arginine-rich splicing factor SR30 (At-SR30) (At-SRp30) (AtSR30) (SF2/ASF-like splicing modulator Srp30) (Serine-arginine rich RNA binding protein 30)	65014.6			30386	268		1	Q9XFR5	30386	268	Serine/arginine-rich splicing factor SR30 (At-SR30) (At-SRp30) (AtSR30) (SF2/ASF-like splicing modulator Srp30) (Serine-arginine rich RNA binding protein 30)			0.000791139		1	1	0	1	1	0		1	1	0	1	1	0		1(1)	1(1)	0(0)	1(1)	1(1)	0(0)		NNN NNN		0	0		N	N	N	N	N	N
1882	P93755	Zinc finger CCCH domain-containing protein 30 (AtC3H30)	64948.2			77992	716		1	P93755	77992	716	Zinc finger CCCH domain-containing protein 30 (AtC3H30)			0.000381243		3	3	3	3	2	3		3	3	3	3	2	3		3(3)	3(3)	3(3)	3(3)	2(2)	3(3)		YYY YYY		3	3		Y	Y	Y	Y	Y	Y
2775	Q8L7U3	At1g14620/T5E21_15 (Decoy)	64947.7			27140	233		1	Q8L7U3	27140	233	At1g14620/T5E21_15 (Decoy)			0.000584454		3	1	3	3	3	3		3	1	3	3	3	3		3(3)	1(1)	3(3)	3(3)	3(3)	3(3)		YNY YYY		2	3		Y	N	Y	Y	Y	Y
1037	O65569	40S ribosomal protein S11-2	64940			17931	159		1	O65569	17931	159	40S ribosomal protein S11-2			0.000381243		4	4	3	4	4	4		4	4	3	4	4	4		4(4)	4(4)	3(3)	4(4)	4(4)	4(4)		YYY YYY		3	3		Y	Y	Y	Y	Y	Y
411	F4J152	Uncharacterized protein	64924.6			59122	521		1	F4J152	59122	521	Uncharacterized protein			0.000381243		6	5	8	7	6	6		6	5	8	7	6	6		6(6)	5(5)	8(8)	7(7)	6(6)	6(6)		YYY YYY		3	3		Y	Y	Y	Y	Y	Y
2066	Q38858	Calreticulin-2	64924.4			48157	424		1	Q38858	48157	424	Calreticulin-2			0.000584454		3	3	1	2	0	2		3	3	1	2	0	2		3(3)	3(3)	1(1)	2(2)	0(0)	2(2)		YYN YNY		2	2		Y	Y	N	Y	N	Y
4066	Q9FLF3	Ribosomal protein L18e/L15 superfamily protein (Uncharacterized protein At5g64670)	64884.6			31200	281		1	Q9FLF3	31200	281	Ribosomal protein L18e/L15 superfamily protein (Uncharacterized protein At5g64670)			0.000381243		5	4	4	5	4	4		5	4	4	5	4	4		5(5)	4(4)	4(4)	5(5)	4(4)	4(4)		YYY YYY		3	3		Y	Y	Y	Y	Y	Y
907	O48626	Centromere/kinetochore protein zw10 homolog (AtZW10) (MAG2-interacting protein 1)	64584.8			83934	742		1	O48626	83934	742	Centromere/kinetochore protein zw10 homolog (AtZW10) (MAG2-interacting protein 1)			0.000381243		17	13	17	17	16	15		17	13	17	17	16	15		17(17)	13(13)	17(17)	17(17)	16(16)	15(15)		YYY YYY		3	3		Y	Y	Y	Y	Y	Y
4564	Q9LQQ3	At1g07750/F24B9_13 (F24B9.13 protein) (Putative globulin protein) (RmlC-like cupins superfamily protein)	64562.3			38311	356		1	Q9LQQ3	38311	356	At1g07750/F24B9_13 (F24B9.13 protein) (Putative globulin protein) (RmlC-like cupins superfamily protein)			0.000381243		5	3	5	5	5	5		7	5	7	7	7	7		5(7)	3(5)	5(7)	5(7)	5(7)	5(7)		YYY YYY		3	3		Y	Y	Y	Y	Y	Y
5558	Q9SY59	NF-X1-type zinc finger protein NFXL1 (AtNFXL1) (EC 2.3.2.-)	64547.5			130716	1188		1	Q9SY59	130716	1188	NF-X1-type zinc finger protein NFXL1 (AtNFXL1) (EC 2.3.2.-)			0.000381243		10	11	15	16	12	9		10	11	15	16	12	9		10(10)	11(11)	15(15)	16(16)	12(12)	9(9)		YYY YYY		3	3		Y	Y	Y	Y	Y	Y
904	O48582	Multiple organellar RNA editing factor 4, mitochondrial (RNA editing-interacting protein 4)	64402.1			79034	723		1	O48582	79034	723	Multiple organellar RNA editing factor 4, mitochondrial (RNA editing-interacting protein 4)			0.000381243		8	7	8	8	9	7		8	7	8	8	9	7		8(8)	7(7)	8(8)	8(8)	9(9)	7(7)		YYY YYY		3	3		Y	Y	Y	Y	Y	Y
3895	Q9FGI1	E3 ubiquitin-protein ligase listerin (EC 2.3.2.27) (RING-type E3 ubiquitin transferase listerin)	64324			208744	1873		1	Q9FGI1	208744	1873	E3 ubiquitin-protein ligase listerin (EC 2.3.2.27) (RING-type E3 ubiquitin transferase listerin)			0.000381243		14	12	14	14	14	12		14	12	14	14	14	12		14(14)	12(12)	14(14)	14(14)	14(14)	12(12)		YYY YYY		3	3		Y	Y	Y	Y	Y	Y
4778	Q9LY19	Probable pectinesterase 48 (PE 48) (EC 3.1.1.11) (Pectin methylesterase 48) (AtPME48)	64275.3			39337	361		1	Q9LY19	39337	361	Probable pectinesterase 48 (PE 48) (EC 3.1.1.11) (Pectin methylesterase 48) (AtPME48)			0.000381243		0	0	1	1	1	0		2	3	5	5	4	1		0(2)	0(3)	1(5)	1(5)	1(4)	0(1)		NNN NNN		0	0		N	N	N	N	N	N
4879	Q9M159	Glycosyl hydrolase superfamily protein (Uncharacterized protein AT4g01040)	64182.8			49142	430		1	Q9M159	49142	430	Glycosyl hydrolase superfamily protein (Uncharacterized protein AT4g01040)			0.00417695		1	2	1	0	2	2		1	2	1	0	2	2		1(1)	2(2)	1(1)	0(0)	2(2)	2(2)		NYN NYY		1	2		N	Y	N	N	Y	Y
3210	Q8W4K2	Mitochondrial 28S ribosomal protein S29-like protein (Uncharacterized protein F6I1.13)	64173.6			53784	480		1	Q8W4K2	53784	480	Mitochondrial 28S ribosomal protein S29-like protein (Uncharacterized protein F6I1.13)			0.000381243		5	6	7	9	7	5		5	6	7	9	7	5		5(5)	6(6)	7(7)	9(9)	7(7)	5(5)		YYY YYY		3	3		Y	Y	Y	Y	Y	Y
2326	Q5S2C3	Protein PIR (PIR of plants) (Protein KLUNKER) (AtSRA1) (Protein PIROGI)	64171.1			145488	1282		1	Q5S2C3	145488	1282	Protein PIR (PIR of plants) (Protein KLUNKER) (AtSRA1) (Protein PIROGI)			0.000381243		13	13	14	15	12	9		13	13	14	15	12	9		13(13)	13(13)	14(14)	15(15)	12(12)	9(9)		YYY YYY		3	3		Y	Y	Y	Y	Y	Y
2729	Q8L5Y9	Pantothenate kinase 2 (AtPANK2) (Pantothenic acid kinase 2) [Includes: Pantothenate kinase (EC 2.7.1.33)	64068.5			99640	901		1	Q8L5Y9	99640	901	Pantothenate kinase 2 (AtPANK2) (Pantothenic acid kinase 2) [Includes: Pantothenate kinase (EC 2.7.1.33); 4'-phosphopantetheine phosphatase (EC 3.1.3.-)]			0.000381243		13	11	14	14	12	12		13	11	14	14	12	12		13(13)	11(11)	14(14)	14(14)	12(12)	12(12)		YYY YYY		3	3		Y	Y	Y	Y	Y	Y
4800	Q9LYR4	transaldolase (EC 2.2.1.2)	64046.2			47699	438		1	Q9LYR4	47699	438	transaldolase (EC 2.2.1.2)			0.000791139		2	1	2	1	2	1		2	1	2	1	2	1		2(2)	1(1)	2(2)	1(1)	2(2)	1(1)		YNY NYN		2	1		Y	N	Y	N	Y	N
5432	Q9SRZ6	Cytosolic isocitrate dehydrogenase [NADP] (EC 1.1.1.42)	64015.1			45746	410		1	Q9SRZ6	45746	410	Cytosolic isocitrate dehydrogenase [NADP] (EC 1.1.1.42)			0.000381243		8	7	8	6	7	7		8	7	8	6	7	7		8(8)	7(7)	8(8)	6(6)	7(7)	7(7)		YYY YYY		3	3		Y	Y	Y	Y	Y	Y
2206	Q42479	Calcium-dependent protein kinase 3 (EC 2.7.11.1) (Calcium-dependent protein kinase isoform CDPK6) (AtCDPK6)	63738.1			59336	529		1	Q42479	59336	529	Calcium-dependent protein kinase 3 (EC 2.7.11.1) (Calcium-dependent protein kinase isoform CDPK6) (AtCDPK6)			0.000381243		7	7	7	7	7	6		7	7	7	7	7	6		7(7)	7(7)	7(7)	7(7)	7(7)	6(6)		YYY YYY		3	3		Y	Y	Y	Y	Y	Y
2670	Q8H0X6	Cysteine proteinase inhibitor 6 (AtCYS-6) (PIP-M) (PRLI-interacting factor M)	63693.7			26294	234		1	Q8H0X6	26294	234	Cysteine proteinase inhibitor 6 (AtCYS-6) (PIP-M) (PRLI-interacting factor M)			0.000381243		4	3	3	4	4	3		4	3	3	4	4	3		4(4)	3(3)	3(3)	4(4)	4(4)	3(3)		YYY YYY		3	3		Y	Y	Y	Y	Y	Y
3704	Q9C7N4	GDSL esterase/lipase At1g29670 (EC 3.1.1.-) (Extracellular lipase At1g29670)	63690.7			39872	363		1	Q9C7N4	39872	363	GDSL esterase/lipase At1g29670 (EC 3.1.1.-) (Extracellular lipase At1g29670)			0.000381243		8	3	8	9	9	9		8	3	8	9	9	9		8(8)	3(3)	8(8)	9(9)	9(9)	9(9)		YYY YYY		3	3		Y	Y	Y	Y	Y	Y
[truncated: 3,516 more rows]
[truncated: 26 more columns]
